# Supplementary material for: 5′,8-cyclo-dAdo and 8-oxo-dAdo DNA Lesions Are Both Substrates of Adenosine Deaminase: A Preliminary Study
Source: Cells. 2025 Oct 23;14(21):1665. doi: 10.3390/cells14211665 (PMC12607335; doi:10.3390/cells14211665)
Supplement: Supplementary file 1 [file cells-14-01665-s001.zip]

Archive with 44 entries (41 files):
- syn_oxodAdo_ADA.pdb
- ESI MS spectra/
- ESI MS spectra/(5R)cdAdo_esi_spec_neg.pdf
- ESI MS spectra/(5R)cdAdo_esi_spec_pos.pdf
- ESI MS spectra/(5R)cdIno_esi_spec_neg.pdf
- ESI MS spectra/(5R)cdIno_esi_spec_pos.pdf
- ESI MS spectra/(5S)cdAdo_esi_spec_neg.pdf
- ESI MS spectra/(5S)cdAdo_esi_spec_pos.pdf
- ESI MS spectra/(5S)cdIno_esi_spec_neg.pdf
- ESI MS spectra/(5S)cdIno_esi_spec_pos.pdf
- ESI MS spectra/8oxodAdo_esi_spec_neg.pdf
- ESI MS spectra/8oxodAdo_esi_spec_pos.pdf
- ESI MS spectra/8oxodIno_esi_spec_neg.pdf
- ESI MS spectra/8oxodIno_esi_spec_pos.pdf
- HR MS spectra/
- HR MS spectra/(5R)cdAdo_esi_HRMS_neg_248.pdf
- HR MS spectra/(5R)cdAdo_esi_HRMS_pos_250.pdf
- HR MS spectra/(5R)cdIno_esi_HRMS_neg_249.pdf
- HR MS spectra/(5R)cdIno_esi_HRMS_pos_251.pdf
- HR MS spectra/(5S)cdAdo_esi_HRMS_pos_250.pdf
- HR MS spectra/(5S)cdAdo__esi_HRMS_neg_248.pdf
- HR MS spectra/(5S)cdIno_esi_HRMS_neg_249.pdf
- HR MS spectra/(5S)cdIno_esi_HRMS_pos_251.pdf
- HR MS spectra/8oxodAdo_esi_HRMS_neg_266.pdf
- HR MS spectra/8oxodAdo_esi_HRMS_neg_267.pdf
- HR MS spectra/8oxodAdo_esi_HRMS_pos_268.pdf
- HR MS spectra/8oxodAdo_esi_HRMS_pos_291.pdf
- MS_MS spectra/
- MS_MS spectra/(5R)cdAdo_MSMS_neg.pdf
- MS_MS spectra/(5R)cdAdo_MSMS_pos.pdf
- MS_MS spectra/(5R)cdIno_ MSMS_neg.pdf
- MS_MS spectra/(5R)cdIno_MSMS_pos.pdf
- MS_MS spectra/(5S)cdAdo_MSMS_pos.pdf
- MS_MS spectra/(5S)cdIno_MSMS_neg.pdf
- MS_MS spectra/(5S)cdIno_MSMS_pos.pdf
- MS_MS spectra/(5S)dAdo_MSMS_neg.pdf
- MS_MS spectra/8oxodAdo_MSMS_neg.pdf
- MS_MS spectra/8oxodAdo_MSMS_pos.pdf
- MS_MS spectra/8oxodIno_MSMS_neg.pdf
- MS_MS spectra/8oxodIno_MSMS_pos.pdf
- (5R)cdAdo_ADA.pdb
- (5S)cdAdo_ADA.pdb
- anti_oxodAdo_ADA.PDB
- Table S1, S2 and S3.pdf
