# Supplementary material for: 5′,8-cyclo-dAdo and 8-oxo-dAdo DNA Lesions Are Both Substrates of Adenosine Deaminase: A Preliminary Study
Source: Cells. 2025 Oct 23;14(21):1665. doi: 10.3390/cells14211665 (PMC12607335; doi:10.3390/cells14211665)
Supplement: Supplementary file 1 [file cells-14-01665-s001.zip › syn_oxodAdo_ADA.pdb]

REMARK   BIOVIA PDB file
REMARK   Created:  2025-08-05T00:33:36Z
ATOM      1  N   THR B 504      15.066  96.816 105.102  1.00  0.00           N1+
ATOM      2  CA  THR B 504      14.650  96.601 103.716  1.00  0.00           C  
ATOM      3  C   THR B 504      15.602  95.640 103.064  1.00  0.00           C  
ATOM      4  O   THR B 504      16.950  95.925 103.200  1.00  0.00           O  
ATOM      5  CB  THR B 504      14.648  97.956 102.972  1.00  0.00           C  
ATOM      6  OG1 THR B 504      13.695  98.856 103.674  1.00  0.00           O  
ATOM      7  CG2 THR B 504      14.242  97.861 101.511  1.00  0.00           C  
ATOM      8  N   PRO B 505      15.288  94.578 102.380  1.00  0.00           N  
ATOM      9  CA  PRO B 505      16.301  93.684 101.807  1.00  0.00           C  
ATOM     10  C   PRO B 505      17.221  94.419 100.870  1.00  0.00           C  
ATOM     11  O   PRO B 505      16.765  95.545 100.237  1.00  0.00           O  
ATOM     12  CB  PRO B 505      15.489  92.573 101.100  1.00  0.00           C  
ATOM     13  CG  PRO B 505      14.086  93.155 100.931  1.00  0.00           C  
ATOM     14  CD  PRO B 505      13.930  94.131 102.097  1.00  0.00           C  
ATOM     15  N   ALA B 506      18.434  94.014 100.624  1.00  0.00           N  
ATOM     16  CA  ALA B 506      19.361  94.692  99.724  1.00  0.00           C  
ATOM     17  C   ALA B 506      19.037  94.415  98.278  1.00  0.00           C  
ATOM     18  O   ALA B 506      19.522  95.285  97.335  1.00  0.00           O  
ATOM     19  CB  ALA B 506      20.795  94.254 100.036  1.00  0.00           C  
ATOM     20  N   PHE B 507      18.346  93.385  97.890  1.00  0.00           N  
ATOM     21  CA  PHE B 507      17.983  93.081  96.509  1.00  0.00           C  
ATOM     22  C   PHE B 507      16.693  92.309  96.579  1.00  0.00           C  
ATOM     23  O   PHE B 507      16.737  91.079  97.185  1.00  0.00           O  
ATOM     24  CB  PHE B 507      19.122  92.271  95.827  1.00  0.00           C  
ATOM     25  CG  PHE B 507      18.905  92.010  94.353  1.00  0.00           C  
ATOM     26  CD1 PHE B 507      18.746  93.069  93.443  1.00  0.00           C  
ATOM     27  CD2 PHE B 507      18.911  90.696  93.859  1.00  0.00           C  
ATOM     28  CE1 PHE B 507      18.597  92.818  92.078  1.00  0.00           C  
ATOM     29  CE2 PHE B 507      18.763  90.445  92.493  1.00  0.00           C  
ATOM     30  CZ  PHE B 507      18.606  91.505  91.597  1.00  0.00           C  
ATOM     31  N   ASN B 508      15.550  92.773  96.173  1.00  0.00           N  
ATOM     32  CA  ASN B 508      14.270  92.096  96.337  1.00  0.00           C  
ATOM     33  C   ASN B 508      13.799  91.536  95.016  1.00  0.00           C  
ATOM     34  O   ASN B 508      12.472  91.629  94.693  1.00  0.00           O  
ATOM     35  CB  ASN B 508      13.252  93.050  96.981  1.00  0.00           C  
ATOM     36  CG  ASN B 508      12.008  92.371  97.443  1.00  0.00           C  
ATOM     37  OD1 ASN B 508      11.983  91.009  97.544  1.00  0.00           O  
ATOM     38  ND2 ASN B 508      10.935  93.020  97.797  1.00  0.00           N  
ATOM     39  N   LYS B 509      14.614  90.942  94.194  1.00  0.00           N  
ATOM     40  CA  LYS B 509      14.258  90.387  92.898  1.00  0.00           C  
ATOM     41  C   LYS B 509      14.773  88.979  92.773  1.00  0.00           C  
ATOM     42  O   LYS B 509      15.714  88.548  93.688  1.00  0.00           O  
ATOM     43  CB  LYS B 509      14.821  91.301  91.772  1.00  0.00           C  
ATOM     44  CG  LYS B 509      13.991  92.577  91.609  1.00  0.00           C  
ATOM     45  CD  LYS B 509      14.461  93.436  90.431  1.00  0.00           C  
ATOM     46  CE  LYS B 509      13.506  94.598  90.155  1.00  0.00           C  
ATOM     47  NZ  LYS B 509      13.927  95.354  88.986  1.00  0.00           N1+
ATOM     48  N   PRO B 510      14.387  88.133  91.859  1.00  0.00           N  
ATOM     49  CA  PRO B 510      14.870  86.751  91.762  1.00  0.00           C  
ATOM     50  C   PRO B 510      16.351  86.601  91.934  1.00  0.00           C  
ATOM     51  O   PRO B 510      17.183  87.590  91.474  1.00  0.00           O  
ATOM     52  CB  PRO B 510      14.393  86.294  90.371  1.00  0.00           C  
ATOM     53  CG  PRO B 510      13.099  87.074  90.172  1.00  0.00           C  
ATOM     54  CD  PRO B 510      13.358  88.414  90.863  1.00  0.00           C  
ATOM     55  N   LYS B 511      16.866  85.525  92.454  1.00  0.00           N  
ATOM     56  CA  LYS B 511      18.283  85.269  92.642  1.00  0.00           C  
ATOM     57  C   LYS B 511      18.656  83.921  92.086  1.00  0.00           C  
ATOM     58  O   LYS B 511      17.681  83.100  91.589  1.00  0.00           O  
ATOM     59  CB  LYS B 511      18.654  85.345  94.150  1.00  0.00           C  
ATOM     60  CG  LYS B 511      18.316  86.706  94.759  1.00  0.00           C  
ATOM     61  CD  LYS B 511      18.540  86.752  96.274  1.00  0.00           C  
ATOM     62  CE  LYS B 511      17.980  88.022  96.921  1.00  0.00           C  
ATOM     63  NZ  LYS B 511      16.524  88.030  96.911  1.00  0.00           N1+
ATOM     64  N   VAL B 512      19.890  83.512  92.084  1.00  0.00           N  
ATOM     65  CA  VAL B 512      20.376  82.216  91.642  1.00  0.00           C  
ATOM     66  C   VAL B 512      21.454  81.800  92.605  1.00  0.00           C  
ATOM     67  O   VAL B 512      22.307  82.775  93.060  1.00  0.00           O  
ATOM     68  CB  VAL B 512      20.916  82.303  90.170  1.00  0.00           C  
ATOM     69  CG1 VAL B 512      21.554  80.981  89.747  1.00  0.00           C  
ATOM     70  CG2 VAL B 512      19.798  82.693  89.200  1.00  0.00           C  
ATOM     71  N   GLU B 513      21.605  80.587  93.047  1.00  0.00           N  
ATOM     72  CA  GLU B 513      22.575  80.211  94.071  1.00  0.00           C  
ATOM     73  C   GLU B 513      23.265  78.934  93.667  1.00  0.00           C  
ATOM     74  O   GLU B 513      22.571  77.755  93.732  1.00  0.00           O  
ATOM     75  CB  GLU B 513      21.849  80.087  95.428  1.00  0.00           C  
ATOM     76  CG  GLU B 513      22.809  79.917  96.601  1.00  0.00           C  
ATOM     77  CD  GLU B 513      22.114  79.927  97.910  1.00  0.00           C  
ATOM     78  OE1 GLU B 513      20.808  79.766  98.003  1.00  0.00           O  
ATOM     79  OE2 GLU B 513      22.788  80.098  99.033  1.00  0.00           O  
ATOM     80  N   LEU B 514      24.493  78.924  93.242  1.00  0.00           N  
ATOM     81  CA  LEU B 514      25.239  77.752  92.818  1.00  0.00           C  
ATOM     82  C   LEU B 514      25.992  77.128  93.961  1.00  0.00           C  
ATOM     83  O   LEU B 514      26.660  75.963  93.677  1.00  0.00           O  
ATOM     84  CB  LEU B 514      26.234  78.148  91.696  1.00  0.00           C  
ATOM     85  CG  LEU B 514      25.663  78.084  90.258  1.00  0.00           C  
ATOM     86  CD1 LEU B 514      24.239  78.636  90.145  1.00  0.00           C  
ATOM     87  CD2 LEU B 514      26.605  78.825  89.297  1.00  0.00           C  
ATOM     88  N   HIS B 515      26.063  77.615  95.166  1.00  0.00           N  
ATOM     89  CA  HIS B 515      26.917  77.056  96.210  1.00  0.00           C  
ATOM     90  C   HIS B 515      26.251  77.133  97.561  1.00  0.00           C  
ATOM     91  O   HIS B 515      26.391  78.259  98.329  1.00  0.00           O  
ATOM     92  CB  HIS B 515      28.280  77.793  96.191  1.00  0.00           C  
ATOM     93  CG  HIS B 515      29.327  77.127  97.034  1.00  0.00           C  
ATOM     94  ND1 HIS B 515      30.596  76.903  96.579  1.00  0.00           N  
ATOM     95  CD2 HIS B 515      29.282  76.617  98.323  1.00  0.00           C  
ATOM     96  CE1 HIS B 515      31.305  76.286  97.533  1.00  0.00           C  
ATOM     97  NE2 HIS B 515      30.532  76.095  98.631  1.00  0.00           N  
ATOM     98  N   VAL B 516      25.579  76.133  98.047  1.00  0.00           N  
ATOM     99  CA  VAL B 516      24.998  76.079  99.381  1.00  0.00           C  
ATOM    100  C   VAL B 516      24.890  74.634  99.767  1.00  0.00           C  
ATOM    101  O   VAL B 516      24.548  73.746  98.783  1.00  0.00           O  
ATOM    102  CB  VAL B 516      23.618  76.821  99.428  1.00  0.00           C  
ATOM    103  CG1 VAL B 516      22.650  76.298  98.364  1.00  0.00           C  
ATOM    104  CG2 VAL B 516      23.007  76.750 100.830  1.00  0.00           C  
ATOM    105  N   HIS B 517      25.133  74.178 100.961  1.00  0.00           N  
ATOM    106  CA  HIS B 517      25.172  72.760 101.289  1.00  0.00           C  
ATOM    107  C   HIS B 517      23.891  72.295 101.935  1.00  0.00           C  
ATOM    108  O   HIS B 517      23.316  73.079 102.900  1.00  0.00           O  
ATOM    109  CB  HIS B 517      26.371  72.472 102.231  1.00  0.00           C  
ATOM    110  CG  HIS B 517      27.719  72.732 101.614  1.00  0.00           C  
ATOM    111  ND1 HIS B 517      28.666  71.753 101.497  1.00  0.00           N  
ATOM    112  CD2 HIS B 517      28.318  73.903 101.168  1.00  0.00           C  
ATOM    113  CE1 HIS B 517      29.799  72.286 101.017  1.00  0.00           C  
ATOM    114  NE2 HIS B 517      29.626  73.614 100.799  1.00  0.00           N  
ATOM    115  N   LEU B 518      23.323  71.164 101.627  1.00  0.00           N  
ATOM    116  CA  LEU B 518      22.095  70.663 102.240  1.00  0.00           C  
ATOM    117  C   LEU B 518      22.339  70.261 103.671  1.00  0.00           C  
ATOM    118  O   LEU B 518      21.399  70.587 104.614  1.00  0.00           O  
ATOM    119  CB  LEU B 518      21.578  69.449 101.440  1.00  0.00           C  
ATOM    120  CG  LEU B 518      20.330  68.790 102.063  1.00  0.00           C  
ATOM    121  CD1 LEU B 518      19.149  69.764 102.156  1.00  0.00           C  
ATOM    122  CD2 LEU B 518      19.937  67.534 101.275  1.00  0.00           C  
ATOM    123  N   ASP B 519      23.387  69.584 104.039  1.00  0.00           N  
ATOM    124  CA  ASP B 519      23.652  69.195 105.414  1.00  0.00           C  
ATOM    125  C   ASP B 519      24.065  70.378 106.248  1.00  0.00           C  
ATOM    126  O   ASP B 519      24.162  70.177 107.601  1.00  0.00           O  
ATOM    127  CB  ASP B 519      24.663  68.041 105.482  1.00  0.00           C  
ATOM    128  CG  ASP B 519      25.949  68.276 104.783  1.00  0.00           C  
ATOM    129  OD1 ASP B 519      26.316  69.462 104.343  1.00  0.00           O  
ATOM    130  OD2 ASP B 519      26.785  67.267 104.588  1.00  0.00           O  
ATOM    131  N   GLY B 520      24.276  71.567 105.765  1.00  0.00           N  
ATOM    132  CA  GLY B 520      24.532  72.765 106.530  1.00  0.00           C  
ATOM    133  C   GLY B 520      23.410  73.748 106.386  1.00  0.00           C  
ATOM    134  O   GLY B 520      23.667  75.053 106.716  1.00  0.00           O  
ATOM    135  N   ALA B 521      22.221  73.411 105.978  1.00  0.00           N  
ATOM    136  CA  ALA B 521      21.089  74.307 105.763  1.00  0.00           C  
ATOM    137  C   ALA B 521      19.852  73.727 106.400  1.00  0.00           C  
ATOM    138  O   ALA B 521      18.634  73.958 105.812  1.00  0.00           O  
ATOM    139  CB  ALA B 521      20.885  74.546 104.260  1.00  0.00           C  
ATOM    140  N   ILE B 522      19.896  73.011 107.485  1.00  0.00           N  
ATOM    141  CA  ILE B 522      18.755  72.338 108.095  1.00  0.00           C  
ATOM    142  C   ILE B 522      18.089  73.239 109.102  1.00  0.00           C  
ATOM    143  O   ILE B 522      18.883  74.090 109.829  1.00  0.00           O  
ATOM    144  CB  ILE B 522      19.253  71.013 108.761  1.00  0.00           C  
ATOM    145  CG1 ILE B 522      19.977  70.134 107.712  1.00  0.00           C  
ATOM    146  CG2 ILE B 522      18.096  70.267 109.429  1.00  0.00           C  
ATOM    147  CD1 ILE B 522      20.712  68.945 108.315  1.00  0.00           C  
ATOM    148  N   LYS B 523      16.806  73.255 109.325  1.00  0.00           N  
ATOM    149  CA  LYS B 523      16.179  74.144 110.299  1.00  0.00           C  
ATOM    150  C   LYS B 523      16.513  73.740 111.712  1.00  0.00           C  
ATOM    151  O   LYS B 523      16.627  72.387 111.980  1.00  0.00           O  
ATOM    152  CB  LYS B 523      14.641  74.136 110.157  1.00  0.00           C  
ATOM    153  CG  LYS B 523      14.141  74.686 108.813  1.00  0.00           C  
ATOM    154  CD  LYS B 523      12.722  75.263 108.906  1.00  0.00           C  
ATOM    155  CE  LYS B 523      11.658  74.230 109.283  1.00  0.00           C  
ATOM    156  NZ  LYS B 523      10.342  74.848 109.339  1.00  0.00           N1+
ATOM    157  N   PRO B 524      16.614  74.559 112.720  1.00  0.00           N  
ATOM    158  CA  PRO B 524      16.792  74.104 114.103  1.00  0.00           C  
ATOM    159  C   PRO B 524      15.568  73.404 114.626  1.00  0.00           C  
ATOM    160  O   PRO B 524      15.724  72.598 115.725  1.00  0.00           O  
ATOM    161  CB  PRO B 524      17.104  75.388 114.912  1.00  0.00           C  
ATOM    162  CG  PRO B 524      17.394  76.459 113.861  1.00  0.00           C  
ATOM    163  CD  PRO B 524      16.615  76.011 112.626  1.00  0.00           C  
ATOM    164  N   GLU B 525      14.375  73.546 114.121  1.00  0.00           N  
ATOM    165  CA  GLU B 525      13.198  72.815 114.579  1.00  0.00           C  
ATOM    166  C   GLU B 525      13.242  71.395 114.073  1.00  0.00           C  
ATOM    167  O   GLU B 525      12.487  70.451 114.718  1.00  0.00           O  
ATOM    168  CB  GLU B 525      11.894  73.484 114.088  1.00  0.00           C  
ATOM    169  CG  GLU B 525      11.611  74.843 114.736  1.00  0.00           C  
ATOM    170  CD  GLU B 525      12.505  75.936 114.276  1.00  0.00           C  
ATOM    171  OE1 GLU B 525      12.844  76.060 113.004  1.00  0.00           O  
ATOM    172  OE2 GLU B 525      12.963  76.842 115.119  1.00  0.00           O  
ATOM    173  N   THR B 526      13.939  71.051 113.032  1.00  0.00           N  
ATOM    174  CA  THR B 526      14.037  69.709 112.477  1.00  0.00           C  
ATOM    175  C   THR B 526      15.132  68.940 113.167  1.00  0.00           C  
ATOM    176  O   THR B 526      14.987  67.588 113.329  1.00  0.00           O  
ATOM    177  CB  THR B 526      14.317  69.829 110.964  1.00  0.00           C  
ATOM    178  OG1 THR B 526      13.246  70.686 110.387  1.00  0.00           O  
ATOM    179  CG2 THR B 526      14.344  68.498 110.235  1.00  0.00           C  
ATOM    180  N   ILE B 527      16.209  69.513 113.618  1.00  0.00           N  
ATOM    181  CA  ILE B 527      17.240  68.827 114.388  1.00  0.00           C  
ATOM    182  C   ILE B 527      16.699  68.520 115.763  1.00  0.00           C  
ATOM    183  O   ILE B 527      17.071  67.355 116.382  1.00  0.00           O  
ATOM    184  CB  ILE B 527      18.507  69.728 114.455  1.00  0.00           C  
ATOM    185  CG1 ILE B 527      19.104  69.916 113.041  1.00  0.00           C  
ATOM    186  CG2 ILE B 527      19.532  69.161 115.437  1.00  0.00           C  
ATOM    187  CD1 ILE B 527      20.112  71.055 112.958  1.00  0.00           C  
ATOM    188  N   LEU B 528      15.875  69.322 116.373  1.00  0.00           N  
ATOM    189  CA  LEU B 528      15.258  69.056 117.666  1.00  0.00           C  
ATOM    190  C   LEU B 528      14.192  67.999 117.526  1.00  0.00           C  
ATOM    191  O   LEU B 528      13.868  67.253 118.630  1.00  0.00           O  
ATOM    192  CB  LEU B 528      14.637  70.365 118.233  1.00  0.00           C  
ATOM    193  CG  LEU B 528      15.007  70.665 119.702  1.00  0.00           C  
ATOM    194  CD1 LEU B 528      16.502  70.976 119.862  1.00  0.00           C  
ATOM    195  CD2 LEU B 528      14.155  71.833 120.219  1.00  0.00           C  
ATOM    196  N   TYR B 529      13.544  67.794 116.416  1.00  0.00           N  
ATOM    197  CA  TYR B 529      12.499  66.794 116.240  1.00  0.00           C  
ATOM    198  C   TYR B 529      13.095  65.421 116.055  1.00  0.00           C  
ATOM    199  O   TYR B 529      12.429  64.356 116.604  1.00  0.00           O  
ATOM    200  CB  TYR B 529      11.619  67.175 115.020  1.00  0.00           C  
ATOM    201  CG  TYR B 529      10.612  66.095 114.688  1.00  0.00           C  
ATOM    202  CD1 TYR B 529       9.417  65.974 115.419  1.00  0.00           C  
ATOM    203  CD2 TYR B 529      10.880  65.163 113.672  1.00  0.00           C  
ATOM    204  CE1 TYR B 529       8.510  64.948 115.145  1.00  0.00           C  
ATOM    205  CE2 TYR B 529       9.986  64.129 113.386  1.00  0.00           C  
ATOM    206  CZ  TYR B 529       8.804  64.027 114.130  1.00  0.00           C  
ATOM    207  OH  TYR B 529       7.929  62.996 113.851  1.00  0.00           O  
ATOM    208  N   PHE B 530      14.190  65.200 115.388  1.00  0.00           N  
ATOM    209  CA  PHE B 530      14.793  63.889 115.214  1.00  0.00           C  
ATOM    210  C   PHE B 530      15.725  63.565 116.348  1.00  0.00           C  
ATOM    211  O   PHE B 530      16.244  62.293 116.393  1.00  0.00           O  
ATOM    212  CB  PHE B 530      15.500  63.790 113.838  1.00  0.00           C  
ATOM    213  CG  PHE B 530      14.511  63.680 112.701  1.00  0.00           C  
ATOM    214  CD1 PHE B 530      13.749  62.510 112.544  1.00  0.00           C  
ATOM    215  CD2 PHE B 530      14.323  64.734 111.795  1.00  0.00           C  
ATOM    216  CE1 PHE B 530      12.815  62.404 111.513  1.00  0.00           C  
ATOM    217  CE2 PHE B 530      13.388  64.627 110.762  1.00  0.00           C  
ATOM    218  CZ  PHE B 530      12.629  63.464 110.620  1.00  0.00           C  
ATOM    219  N   GLY B 531      16.029  64.397 117.300  1.00  0.00           N  
ATOM    220  CA  GLY B 531      16.816  64.046 118.466  1.00  0.00           C  
ATOM    221  C   GLY B 531      15.940  63.495 119.550  1.00  0.00           C  
ATOM    222  O   GLY B 531      16.441  62.504 120.353  1.00  0.00           O  
ATOM    223  N   LYS B 532      14.720  63.906 119.746  1.00  0.00           N  
ATOM    224  CA  LYS B 532      13.799  63.291 120.690  1.00  0.00           C  
ATOM    225  C   LYS B 532      13.189  62.053 120.080  1.00  0.00           C  
ATOM    226  O   LYS B 532      12.708  61.089 120.927  1.00  0.00           O  
ATOM    227  CB  LYS B 532      12.672  64.267 121.088  1.00  0.00           C  
ATOM    228  CG  LYS B 532      13.165  65.509 121.838  1.00  0.00           C  
ATOM    229  CD  LYS B 532      11.990  66.331 122.380  1.00  0.00           C  
ATOM    230  CE  LYS B 532      12.432  67.585 123.136  1.00  0.00           C  
ATOM    231  NZ  LYS B 532      11.286  68.251 123.736  1.00  0.00           N1+
ATOM    232  N   LYS B 533      13.071  61.875 118.796  1.00  0.00           N  
ATOM    233  CA  LYS B 533      12.456  60.709 118.178  1.00  0.00           C  
ATOM    234  C   LYS B 533      13.440  59.573 118.057  1.00  0.00           C  
ATOM    235  O   LYS B 533      12.933  58.303 117.955  1.00  0.00           O  
ATOM    236  CB  LYS B 533      11.878  61.106 116.799  1.00  0.00           C  
ATOM    237  CG  LYS B 533      11.094  59.974 116.133  1.00  0.00           C  
ATOM    238  CD  LYS B 533      10.351  60.427 114.872  1.00  0.00           C  
ATOM    239  CE  LYS B 533       9.491  59.304 114.289  1.00  0.00           C  
ATOM    240  NZ  LYS B 533       8.679  59.783 113.182  1.00  0.00           N1+
ATOM    241  N   ARG B 534      14.730  59.741 118.033  1.00  0.00           N  
ATOM    242  CA  ARG B 534      15.709  58.674 117.898  1.00  0.00           C  
ATOM    243  C   ARG B 534      16.487  58.478 119.169  1.00  0.00           C  
ATOM    244  O   ARG B 534      17.454  57.503 119.169  1.00  0.00           O  
ATOM    245  CB  ARG B 534      16.680  58.966 116.728  1.00  0.00           C  
ATOM    246  CG  ARG B 534      15.967  59.115 115.381  1.00  0.00           C  
ATOM    247  CD  ARG B 534      16.948  59.391 114.237  1.00  0.00           C  
ATOM    248  NE  ARG B 534      17.806  58.236 114.005  1.00  0.00           N  
ATOM    249  CZ  ARG B 534      18.984  58.279 113.346  1.00  0.00           C  
ATOM    250  NH1 ARG B 534      19.531  59.454 112.956  1.00  0.00           N  
ATOM    251  NH2 ARG B 534      19.679  57.128 113.155  1.00  0.00           N  
ATOM    252  N   GLY B 535      16.314  59.170 120.258  1.00  0.00           N  
ATOM    253  CA  GLY B 535      17.085  58.969 121.468  1.00  0.00           C  
ATOM    254  C   GLY B 535      18.485  59.487 121.361  1.00  0.00           C  
ATOM    255  O   GLY B 535      19.367  59.136 122.354  1.00  0.00           O  
ATOM    256  N   ILE B 536      18.905  60.246 120.391  1.00  0.00           N  
ATOM    257  CA  ILE B 536      20.265  60.755 120.256  1.00  0.00           C  
ATOM    258  C   ILE B 536      20.345  62.129 120.878  1.00  0.00           C  
ATOM    259  O   ILE B 536      19.327  63.016 120.638  1.00  0.00           O  
ATOM    260  CB  ILE B 536      20.670  60.764 118.749  1.00  0.00           C  
ATOM    261  CG1 ILE B 536      20.587  59.328 118.177  1.00  0.00           C  
ATOM    262  CG2 ILE B 536      22.064  61.369 118.562  1.00  0.00           C  
ATOM    263  CD1 ILE B 536      20.726  59.263 116.662  1.00  0.00           C  
ATOM    264  N   ALA B 537      21.317  62.497 121.660  1.00  0.00           N  
ATOM    265  CA  ALA B 537      21.370  63.775 122.361  1.00  0.00           C  
ATOM    266  C   ALA B 537      21.783  64.916 121.463  1.00  0.00           C  
ATOM    267  O   ALA B 537      22.634  64.668 120.419  1.00  0.00           O  
ATOM    268  CB  ALA B 537      22.355  63.671 123.533  1.00  0.00           C  
ATOM    269  N   LEU B 538      21.393  66.135 121.703  1.00  0.00           N  
ATOM    270  CA  LEU B 538      21.888  67.340 121.054  1.00  0.00           C  
ATOM    271  C   LEU B 538      22.594  68.194 122.075  1.00  0.00           C  
ATOM    272  O   LEU B 538      22.282  68.014 123.409  1.00  0.00           O  
ATOM    273  CB  LEU B 538      20.735  68.185 120.435  1.00  0.00           C  
ATOM    274  CG  LEU B 538      20.239  67.757 119.034  1.00  0.00           C  
ATOM    275  CD1 LEU B 538      21.383  67.571 118.029  1.00  0.00           C  
ATOM    276  CD2 LEU B 538      19.341  66.519 119.092  1.00  0.00           C  
ATOM    277  N   PRO B 539      23.445  69.136 121.779  1.00  0.00           N  
ATOM    278  CA  PRO B 539      24.047  70.017 122.781  1.00  0.00           C  
ATOM    279  C   PRO B 539      23.054  71.004 123.336  1.00  0.00           C  
ATOM    280  O   PRO B 539      23.526  71.913 124.252  1.00  0.00           O  
ATOM    281  CB  PRO B 539      25.187  70.718 122.019  1.00  0.00           C  
ATOM    282  CG  PRO B 539      24.704  70.728 120.571  1.00  0.00           C  
ATOM    283  CD  PRO B 539      23.910  69.431 120.430  1.00  0.00           C  
ATOM    284  N   ALA B 540      21.797  71.049 123.006  1.00  0.00           N  
ATOM    285  CA  ALA B 540      20.823  71.989 123.544  1.00  0.00           C  
ATOM    286  C   ALA B 540      19.447  71.378 123.533  1.00  0.00           C  
ATOM    287  O   ALA B 540      19.216  70.283 122.744  1.00  0.00           O  
ATOM    288  CB  ALA B 540      20.833  73.300 122.734  1.00  0.00           C  
ATOM    289  N   ASP B 541      18.464  71.875 124.229  1.00  0.00           N  
ATOM    290  CA  ASP B 541      17.115  71.334 124.288  1.00  0.00           C  
ATOM    291  C   ASP B 541      16.092  72.301 123.756  1.00  0.00           C  
ATOM    292  O   ASP B 541      14.792  71.856 123.703  1.00  0.00           O  
ATOM    293  CB  ASP B 541      16.763  70.940 125.741  1.00  0.00           C  
ATOM    294  CG  ASP B 541      17.632  69.867 126.285  1.00  0.00           C  
ATOM    295  OD1 ASP B 541      18.320  69.061 125.501  1.00  0.00           O  
ATOM    296  OD2 ASP B 541      17.725  69.677 127.590  1.00  0.00           O  
ATOM    297  N   THR B 542      16.362  73.506 123.349  1.00  0.00           N  
ATOM    298  CA  THR B 542      15.396  74.461 122.827  1.00  0.00           C  
ATOM    299  C   THR B 542      15.844  74.965 121.484  1.00  0.00           C  
ATOM    300  O   THR B 542      17.114  74.661 121.070  1.00  0.00           O  
ATOM    301  CB  THR B 542      15.187  75.643 123.814  1.00  0.00           C  
ATOM    302  OG1 THR B 542      16.478  76.370 123.965  1.00  0.00           O  
ATOM    303  CG2 THR B 542      14.707  75.208 125.187  1.00  0.00           C  
ATOM    304  N   VAL B 543      15.094  75.677 120.691  1.00  0.00           N  
ATOM    305  CA  VAL B 543      15.542  76.141 119.385  1.00  0.00           C  
ATOM    306  C   VAL B 543      16.435  77.347 119.500  1.00  0.00           C  
ATOM    307  O   VAL B 543      17.284  77.589 118.449  1.00  0.00           O  
ATOM    308  CB  VAL B 543      14.348  76.440 118.429  1.00  0.00           C  
ATOM    309  CG1 VAL B 543      13.472  75.197 118.246  1.00  0.00           C  
ATOM    310  CG2 VAL B 543      13.517  77.646 118.881  1.00  0.00           C  
ATOM    311  N   GLU B 544      16.438  78.173 120.505  1.00  0.00           N  
ATOM    312  CA  GLU B 544      17.316  79.336 120.587  1.00  0.00           C  
ATOM    313  C   GLU B 544      18.665  78.933 121.127  1.00  0.00           C  
ATOM    314  O   GLU B 544      19.769  79.574 120.624  1.00  0.00           O  
ATOM    315  CB  GLU B 544      16.657  80.446 121.432  1.00  0.00           C  
ATOM    316  CG  GLU B 544      17.554  81.678 121.588  1.00  0.00           C  
ATOM    317  CD  GLU B 544      17.987  82.268 120.294  1.00  0.00           C  
ATOM    318  OE1 GLU B 544      17.194  82.280 119.238  1.00  0.00           O  
ATOM    319  OE2 GLU B 544      19.183  82.813 120.163  1.00  0.00           O  
ATOM    320  N   GLU B 545      18.836  78.001 122.018  1.00  0.00           N  
ATOM    321  CA  GLU B 545      20.145  77.525 122.441  1.00  0.00           C  
ATOM    322  C   GLU B 545      20.699  76.549 121.438  1.00  0.00           C  
ATOM    323  O   GLU B 545      22.042  76.276 121.509  1.00  0.00           O  
ATOM    324  CB  GLU B 545      20.092  76.920 123.858  1.00  0.00           C  
ATOM    325  CG  GLU B 545      19.915  77.998 124.933  1.00  0.00           C  
ATOM    326  CD  GLU B 545      21.062  78.945 124.951  1.00  0.00           C  
ATOM    327  OE1 GLU B 545      22.308  78.504 124.905  1.00  0.00           O  
ATOM    328  OE2 GLU B 545      20.879  80.249 125.006  1.00  0.00           O  
ATOM    329  N   LEU B 546      19.988  75.985 120.505  1.00  0.00           N  
ATOM    330  CA  LEU B 546      20.543  75.161 119.439  1.00  0.00           C  
ATOM    331  C   LEU B 546      21.077  76.061 118.350  1.00  0.00           C  
ATOM    332  O   LEU B 546      22.140  75.622 117.606  1.00  0.00           O  
ATOM    333  CB  LEU B 546      19.473  74.185 118.904  1.00  0.00           C  
ATOM    334  CG  LEU B 546      20.075  73.062 118.029  1.00  0.00           C  
ATOM    335  CD1 LEU B 546      20.658  71.931 118.887  1.00  0.00           C  
ATOM    336  CD2 LEU B 546      19.037  72.516 117.041  1.00  0.00           C  
ATOM    337  N   ARG B 547      20.594  77.246 118.104  1.00  0.00           N  
ATOM    338  CA  ARG B 547      21.212  78.189 117.180  1.00  0.00           C  
ATOM    339  C   ARG B 547      22.482  78.734 117.785  1.00  0.00           C  
ATOM    340  O   ARG B 547      23.484  79.113 116.936  1.00  0.00           O  
ATOM    341  CB  ARG B 547      20.276  79.379 116.872  1.00  0.00           C  
ATOM    342  CG  ARG B 547      19.046  79.015 116.037  1.00  0.00           C  
ATOM    343  CD  ARG B 547      18.169  80.259 115.774  1.00  0.00           C  
ATOM    344  NE  ARG B 547      16.892  79.919 115.163  1.00  0.00           N  
ATOM    345  CZ  ARG B 547      15.682  79.958 115.760  1.00  0.00           C  
ATOM    346  NH1 ARG B 547      15.516  80.355 117.047  1.00  0.00           N  
ATOM    347  NH2 ARG B 547      14.599  79.518 115.068  1.00  0.00           N  
ATOM    348  N   ASN B 548      22.651  78.912 119.064  1.00  0.00           N  
ATOM    349  CA  ASN B 548      23.832  79.540 119.642  1.00  0.00           C  
ATOM    350  C   ASN B 548      24.984  78.579 119.767  1.00  0.00           C  
ATOM    351  O   ASN B 548      26.232  79.133 119.917  1.00  0.00           O  
ATOM    352  CB  ASN B 548      23.495  80.154 121.013  1.00  0.00           C  
ATOM    353  CG  ASN B 548      22.450  81.217 120.946  1.00  0.00           C  
ATOM    354  OD1 ASN B 548      22.169  81.807 119.746  1.00  0.00           O  
ATOM    355  ND2 ASN B 548      21.791  81.629 121.991  1.00  0.00           N  
ATOM    356  N   ILE B 549      24.865  77.283 119.746  1.00  0.00           N  
ATOM    357  CA  ILE B 549      25.978  76.355 119.885  1.00  0.00           C  
ATOM    358  C   ILE B 549      26.279  75.668 118.578  1.00  0.00           C  
ATOM    359  O   ILE B 549      27.575  75.261 118.372  1.00  0.00           O  
ATOM    360  CB  ILE B 549      25.721  75.364 121.067  1.00  0.00           C  
ATOM    361  CG1 ILE B 549      27.034  74.651 121.474  1.00  0.00           C  
ATOM    362  CG2 ILE B 549      24.610  74.362 120.743  1.00  0.00           C  
ATOM    363  CD1 ILE B 549      27.013  74.141 122.910  1.00  0.00           C  
ATOM    364  N   ILE B 550      25.414  75.481 117.622  1.00  0.00           N  
ATOM    365  CA  ILE B 550      25.780  75.079 116.265  1.00  0.00           C  
ATOM    366  C   ILE B 550      26.250  76.308 115.525  1.00  0.00           C  
ATOM    367  O   ILE B 550      27.200  76.186 114.544  1.00  0.00           O  
ATOM    368  CB  ILE B 550      24.561  74.443 115.528  1.00  0.00           C  
ATOM    369  CG1 ILE B 550      24.133  73.125 116.214  1.00  0.00           C  
ATOM    370  CG2 ILE B 550      24.868  74.236 114.041  1.00  0.00           C  
ATOM    371  CD1 ILE B 550      22.839  72.550 115.649  1.00  0.00           C  
ATOM    372  N   GLY B 551      25.762  77.486 115.783  1.00  0.00           N  
ATOM    373  CA  GLY B 551      26.111  78.702 115.086  1.00  0.00           C  
ATOM    374  C   GLY B 551      27.471  79.221 115.442  1.00  0.00           C  
ATOM    375  O   GLY B 551      28.149  78.663 116.493  1.00  0.00           O  
ATOM    376  N   MET B 552      28.012  80.197 114.771  1.00  0.00           N  
ATOM    377  CA  MET B 552      29.311  80.805 115.011  1.00  0.00           C  
ATOM    378  C   MET B 552      29.113  82.288 115.147  1.00  0.00           C  
ATOM    379  O   MET B 552      28.444  82.932 114.134  1.00  0.00           O  
ATOM    380  CB  MET B 552      30.268  80.530 113.815  1.00  0.00           C  
ATOM    381  CG  MET B 552      30.645  79.058 113.725  1.00  0.00           C  
ATOM    382  SD  MET B 552      31.614  78.646 112.197  1.00  0.00           S  
ATOM    383  CE  MET B 552      33.243  79.384 112.599  1.00  0.00           C  
ATOM    384  N   ASP B 553      29.549  82.978 116.157  1.00  0.00           N  
ATOM    385  CA  ASP B 553      29.407  84.416 116.280  1.00  0.00           C  
ATOM    386  C   ASP B 553      30.691  85.118 115.932  1.00  0.00           C  
ATOM    387  O   ASP B 553      30.614  86.461 115.654  1.00  0.00           O  
ATOM    388  CB  ASP B 553      28.972  84.789 117.725  1.00  0.00           C  
ATOM    389  CG  ASP B 553      28.502  86.196 117.777  1.00  0.00           C  
ATOM    390  OD1 ASP B 553      27.375  86.550 117.182  1.00  0.00           O  
ATOM    391  OD2 ASP B 553      29.190  87.136 118.392  1.00  0.00           O  
ATOM    392  N   LYS B 554      31.851  84.531 115.902  1.00  0.00           N  
ATOM    393  CA  LYS B 554      33.116  85.206 115.658  1.00  0.00           C  
ATOM    394  C   LYS B 554      34.033  84.329 114.855  1.00  0.00           C  
ATOM    395  O   LYS B 554      33.834  82.960 114.891  1.00  0.00           O  
ATOM    396  CB  LYS B 554      33.790  85.605 117.005  1.00  0.00           C  
ATOM    397  CG  LYS B 554      32.871  86.481 117.861  1.00  0.00           C  
ATOM    398  CD  LYS B 554      33.555  87.029 119.117  1.00  0.00           C  
ATOM    399  CE  LYS B 554      32.575  87.724 120.068  1.00  0.00           C  
ATOM    400  NZ  LYS B 554      31.886  88.837 119.431  1.00  0.00           N1+
ATOM    401  N   PRO B 555      35.026  84.766 114.133  1.00  0.00           N  
ATOM    402  CA  PRO B 555      35.880  83.880 113.335  1.00  0.00           C  
ATOM    403  C   PRO B 555      36.495  82.762 114.129  1.00  0.00           C  
ATOM    404  O   PRO B 555      37.019  83.042 115.363  1.00  0.00           O  
ATOM    405  CB  PRO B 555      36.967  84.812 112.758  1.00  0.00           C  
ATOM    406  CG  PRO B 555      36.328  86.200 112.772  1.00  0.00           C  
ATOM    407  CD  PRO B 555      35.369  86.171 113.961  1.00  0.00           C  
ATOM    408  N   LEU B 556      36.620  81.564 113.633  1.00  0.00           N  
ATOM    409  CA  LEU B 556      37.424  80.474 114.183  1.00  0.00           C  
ATOM    410  C   LEU B 556      38.409  80.117 113.091  1.00  0.00           C  
ATOM    411  O   LEU B 556      39.265  81.112 112.681  1.00  0.00           O  
ATOM    412  CB  LEU B 556      36.561  79.271 114.620  1.00  0.00           C  
ATOM    413  CG  LEU B 556      35.577  79.550 115.780  1.00  0.00           C  
ATOM    414  CD1 LEU B 556      34.744  78.289 116.064  1.00  0.00           C  
ATOM    415  CD2 LEU B 556      36.289  80.012 117.058  1.00  0.00           C  
ATOM    416  N   SER B 557      38.444  78.976 112.472  1.00  0.00           N  
ATOM    417  CA  SER B 557      39.308  78.644 111.349  1.00  0.00           C  
ATOM    418  C   SER B 557      38.571  77.711 110.429  1.00  0.00           C  
ATOM    419  O   SER B 557      37.259  77.429 110.720  1.00  0.00           O  
ATOM    420  CB  SER B 557      40.634  78.043 111.852  1.00  0.00           C  
ATOM    421  OG  SER B 557      40.371  76.834 112.635  1.00  0.00           O  
ATOM    422  N   LEU B 558      39.085  77.149 109.372  1.00  0.00           N  
ATOM    423  CA  LEU B 558      38.324  76.189 108.571  1.00  0.00           C  
ATOM    424  C   LEU B 558      38.150  74.913 109.370  1.00  0.00           C  
ATOM    425  O   LEU B 558      36.854  74.440 109.478  1.00  0.00           O  
ATOM    426  CB  LEU B 558      38.957  76.001 107.181  1.00  0.00           C  
ATOM    427  CG  LEU B 558      38.191  75.008 106.273  1.00  0.00           C  
ATOM    428  CD1 LEU B 558      36.728  75.412 106.044  1.00  0.00           C  
ATOM    429  CD2 LEU B 558      38.912  74.864 104.927  1.00  0.00           C  
ATOM    430  N   PRO B 559      39.064  74.263 110.033  1.00  0.00           N  
ATOM    431  CA  PRO B 559      38.749  73.096 110.869  1.00  0.00           C  
ATOM    432  C   PRO B 559      37.776  73.418 111.971  1.00  0.00           C  
ATOM    433  O   PRO B 559      36.952  72.407 112.398  1.00  0.00           O  
ATOM    434  CB  PRO B 559      40.114  72.624 111.419  1.00  0.00           C  
ATOM    435  CG  PRO B 559      41.144  73.239 110.472  1.00  0.00           C  
ATOM    436  CD  PRO B 559      40.494  74.541 110.003  1.00  0.00           C  
ATOM    437  N   GLY B 560      37.695  74.572 112.571  1.00  0.00           N  
ATOM    438  CA  GLY B 560      36.747  74.862 113.633  1.00  0.00           C  
ATOM    439  C   GLY B 560      35.353  75.013 113.102  1.00  0.00           C  
ATOM    440  O   GLY B 560      34.298  74.739 113.932  1.00  0.00           O  
ATOM    441  N   PHE B 561      35.115  75.386 111.877  1.00  0.00           N  
ATOM    442  CA  PHE B 561      33.810  75.400 111.232  1.00  0.00           C  
ATOM    443  C   PHE B 561      33.405  73.989 110.875  1.00  0.00           C  
ATOM    444  O   PHE B 561      32.068  73.698 110.780  1.00  0.00           O  
ATOM    445  CB  PHE B 561      33.883  76.305 109.964  1.00  0.00           C  
ATOM    446  CG  PHE B 561      32.869  75.924 108.912  1.00  0.00           C  
ATOM    447  CD1 PHE B 561      31.535  76.347 109.009  1.00  0.00           C  
ATOM    448  CD2 PHE B 561      33.238  75.098 107.840  1.00  0.00           C  
ATOM    449  CE1 PHE B 561      30.585  75.928 108.076  1.00  0.00           C  
ATOM    450  CE2 PHE B 561      32.293  74.689 106.898  1.00  0.00           C  
ATOM    451  CZ  PHE B 561      30.961  75.090 107.022  1.00  0.00           C  
ATOM    452  N   LEU B 562      34.272  73.047 110.645  1.00  0.00           N  
ATOM    453  CA  LEU B 562      33.940  71.670 110.309  1.00  0.00           C  
ATOM    454  C   LEU B 562      33.651  70.876 111.554  1.00  0.00           C  
ATOM    455  O   LEU B 562      32.986  69.684 111.416  1.00  0.00           O  
ATOM    456  CB  LEU B 562      35.090  71.026 109.503  1.00  0.00           C  
ATOM    457  CG  LEU B 562      35.425  71.797 108.206  1.00  0.00           C  
ATOM    458  CD1 LEU B 562      36.740  71.292 107.597  1.00  0.00           C  
ATOM    459  CD2 LEU B 562      34.293  71.723 107.180  1.00  0.00           C  
ATOM    460  N   ALA B 563      33.991  71.273 112.745  1.00  0.00           N  
ATOM    461  CA  ALA B 563      33.648  70.574 113.974  1.00  0.00           C  
ATOM    462  C   ALA B 563      32.244  70.924 114.399  1.00  0.00           C  
ATOM    463  O   ALA B 563      31.657  70.143 115.361  1.00  0.00           O  
ATOM    464  CB  ALA B 563      34.672  70.886 115.069  1.00  0.00           C  
ATOM    465  N   LYS B 564      31.549  71.894 113.879  1.00  0.00           N  
ATOM    466  CA  LYS B 564      30.146  72.141 114.186  1.00  0.00           C  
ATOM    467  C   LYS B 564      29.285  71.048 113.603  1.00  0.00           C  
ATOM    468  O   LYS B 564      28.009  70.908 114.085  1.00  0.00           O  
ATOM    469  CB  LYS B 564      29.693  73.508 113.632  1.00  0.00           C  
ATOM    470  CG  LYS B 564      30.442  74.716 114.206  1.00  0.00           C  
ATOM    471  CD  LYS B 564      30.220  74.952 115.708  1.00  0.00           C  
ATOM    472  CE  LYS B 564      30.555  76.396 116.085  1.00  0.00           C  
ATOM    473  NZ  LYS B 564      30.397  76.652 117.507  1.00  0.00           N1+
ATOM    474  N   PHE B 565      29.693  70.248 112.661  1.00  0.00           N  
ATOM    475  CA  PHE B 565      28.926  69.138 112.119  1.00  0.00           C  
ATOM    476  C   PHE B 565      28.938  67.970 113.068  1.00  0.00           C  
ATOM    477  O   PHE B 565      28.052  66.950 112.839  1.00  0.00           O  
ATOM    478  CB  PHE B 565      29.489  68.721 110.732  1.00  0.00           C  
ATOM    479  CG  PHE B 565      29.205  69.771 109.683  1.00  0.00           C  
ATOM    480  CD1 PHE B 565      30.057  70.875 109.521  1.00  0.00           C  
ATOM    481  CD2 PHE B 565      28.053  69.685 108.885  1.00  0.00           C  
ATOM    482  CE1 PHE B 565      29.746  71.887 108.611  1.00  0.00           C  
ATOM    483  CE2 PHE B 565      27.744  70.694 107.971  1.00  0.00           C  
ATOM    484  CZ  PHE B 565      28.579  71.808 107.847  1.00  0.00           C  
ATOM    485  N   ASP B 566      29.734  67.876 114.092  1.00  0.00           N  
ATOM    486  CA  ASP B 566      29.707  66.770 115.038  1.00  0.00           C  
ATOM    487  C   ASP B 566      28.514  66.884 115.952  1.00  0.00           C  
ATOM    488  O   ASP B 566      28.146  65.780 116.677  1.00  0.00           O  
ATOM    489  CB  ASP B 566      31.001  66.752 115.875  1.00  0.00           C  
ATOM    490  CG  ASP B 566      32.242  66.838 115.064  1.00  0.00           C  
ATOM    491  OD1 ASP B 566      32.261  66.586 113.771  1.00  0.00           O  
ATOM    492  OD2 ASP B 566      33.384  67.185 115.635  1.00  0.00           O  
ATOM    493  N   TYR B 567      27.842  67.987 116.108  1.00  0.00           N  
ATOM    494  CA  TYR B 567      26.736  68.156 117.040  1.00  0.00           C  
ATOM    495  C   TYR B 567      25.440  67.591 116.511  1.00  0.00           C  
ATOM    496  O   TYR B 567      24.612  66.972 117.412  1.00  0.00           O  
ATOM    497  CB  TYR B 567      26.510  69.661 117.319  1.00  0.00           C  
ATOM    498  CG  TYR B 567      27.545  70.321 118.208  1.00  0.00           C  
ATOM    499  CD1 TYR B 567      27.903  69.761 119.447  1.00  0.00           C  
ATOM    500  CD2 TYR B 567      28.083  71.570 117.853  1.00  0.00           C  
ATOM    501  CE1 TYR B 567      28.759  70.433 120.320  1.00  0.00           C  
ATOM    502  CE2 TYR B 567      28.940  72.257 118.715  1.00  0.00           C  
ATOM    503  CZ  TYR B 567      29.262  71.689 119.954  1.00  0.00           C  
ATOM    504  OH  TYR B 567      30.076  72.386 120.824  1.00  0.00           O  
ATOM    505  N   TYR B 568      25.044  67.741 115.281  1.00  0.00           N  
ATOM    506  CA  TYR B 568      23.721  67.399 114.793  1.00  0.00           C  
ATOM    507  C   TYR B 568      23.758  66.447 113.635  1.00  0.00           C  
ATOM    508  O   TYR B 568      22.555  65.922 113.227  1.00  0.00           O  
ATOM    509  CB  TYR B 568      22.945  68.694 114.399  1.00  0.00           C  
ATOM    510  CG  TYR B 568      23.562  69.370 113.197  1.00  0.00           C  
ATOM    511  CD1 TYR B 568      24.569  70.338 113.346  1.00  0.00           C  
ATOM    512  CD2 TYR B 568      23.182  68.974 111.903  1.00  0.00           C  
ATOM    513  CE1 TYR B 568      25.187  70.903 112.229  1.00  0.00           C  
ATOM    514  CE2 TYR B 568      23.795  69.521 110.778  1.00  0.00           C  
ATOM    515  CZ  TYR B 568      24.798  70.482 110.952  1.00  0.00           C  
ATOM    516  OH  TYR B 568      25.406  71.012 109.835  1.00  0.00           O  
ATOM    517  N   MET B 569      24.831  66.085 112.995  1.00  0.00           N  
ATOM    518  CA  MET B 569      24.823  65.085 111.936  1.00  0.00           C  
ATOM    519  C   MET B 569      24.540  63.707 112.481  1.00  0.00           C  
ATOM    520  O   MET B 569      23.859  62.854 111.626  1.00  0.00           O  
ATOM    521  CB  MET B 569      26.137  65.113 111.137  1.00  0.00           C  
ATOM    522  CG  MET B 569      26.339  66.406 110.354  1.00  0.00           C  
ATOM    523  SD  MET B 569      25.188  66.579 108.908  1.00  0.00           S  
ATOM    524  CE  MET B 569      25.904  65.349 107.746  1.00  0.00           C  
ATOM    525  N   PRO B 570      24.832  63.234 113.661  1.00  0.00           N  
ATOM    526  CA  PRO B 570      24.369  61.911 114.096  1.00  0.00           C  
ATOM    527  C   PRO B 570      22.865  61.833 114.107  1.00  0.00           C  
ATOM    528  O   PRO B 570      22.285  60.593 114.118  1.00  0.00           O  
ATOM    529  CB  PRO B 570      24.957  61.728 115.517  1.00  0.00           C  
ATOM    530  CG  PRO B 570      26.053  62.788 115.636  1.00  0.00           C  
ATOM    531  CD  PRO B 570      25.621  63.905 114.686  1.00  0.00           C  
ATOM    532  N   VAL B 571      22.107  62.890 114.160  1.00  0.00           N  
ATOM    533  CA  VAL B 571      20.655  62.914 114.279  1.00  0.00           C  
ATOM    534  C   VAL B 571      19.983  62.856 112.932  1.00  0.00           C  
ATOM    535  O   VAL B 571      18.650  62.513 112.904  1.00  0.00           O  
ATOM    536  CB  VAL B 571      20.273  64.200 115.085  1.00  0.00           C  
ATOM    537  CG1 VAL B 571      18.773  64.496 115.076  1.00  0.00           C  
ATOM    538  CG2 VAL B 571      20.795  64.087 116.522  1.00  0.00           C  
ATOM    539  N   ILE B 572      20.590  63.093 111.807  1.00  0.00           N  
ATOM    540  CA  ILE B 572      19.969  63.041 110.490  1.00  0.00           C  
ATOM    541  C   ILE B 572      20.483  61.852 109.715  1.00  0.00           C  
ATOM    542  O   ILE B 572      19.577  61.043 109.079  1.00  0.00           O  
ATOM    543  CB  ILE B 572      20.280  64.360 109.714  1.00  0.00           C  
ATOM    544  CG1 ILE B 572      19.755  65.609 110.461  1.00  0.00           C  
ATOM    545  CG2 ILE B 572      19.765  64.286 108.274  1.00  0.00           C  
ATOM    546  CD1 ILE B 572      18.239  65.701 110.587  1.00  0.00           C  
ATOM    547  N   ALA B 573      21.749  61.576 109.605  1.00  0.00           N  
ATOM    548  CA  ALA B 573      22.297  60.468 108.831  1.00  0.00           C  
ATOM    549  C   ALA B 573      21.664  59.159 109.229  1.00  0.00           C  
ATOM    550  O   ALA B 573      21.454  58.922 110.563  1.00  0.00           O  
ATOM    551  CB  ALA B 573      23.812  60.410 109.053  1.00  0.00           C  
ATOM    552  N   GLY B 574      21.370  58.220 108.376  1.00  0.00           N  
ATOM    553  CA  GLY B 574      20.890  56.902 108.735  1.00  0.00           C  
ATOM    554  C   GLY B 574      19.413  56.825 108.956  1.00  0.00           C  
ATOM    555  O   GLY B 574      18.897  55.580 109.230  1.00  0.00           O  
ATOM    556  N   CYS B 575      18.613  57.849 108.917  1.00  0.00           N  
ATOM    557  CA  CYS B 575      17.167  57.807 109.122  1.00  0.00           C  
ATOM    558  C   CYS B 575      16.509  58.144 107.807  1.00  0.00           C  
ATOM    559  O   CYS B 575      16.796  59.359 107.239  1.00  0.00           O  
ATOM    560  CB  CYS B 575      16.806  58.810 110.234  1.00  0.00           C  
ATOM    561  SG  CYS B 575      15.002  58.817 110.630  1.00  0.00           S  
ATOM    562  N   ARG B 576      15.733  57.326 107.157  1.00  0.00           N  
ATOM    563  CA  ARG B 576      15.230  57.590 105.813  1.00  0.00           C  
ATOM    564  C   ARG B 576      14.274  58.752 105.774  1.00  0.00           C  
ATOM    565  O   ARG B 576      14.318  59.556 104.660  1.00  0.00           O  
ATOM    566  CB  ARG B 576      14.551  56.331 105.235  1.00  0.00           C  
ATOM    567  CG  ARG B 576      15.541  55.192 104.985  1.00  0.00           C  
ATOM    568  CD  ARG B 576      14.848  53.939 104.415  1.00  0.00           C  
ATOM    569  NE  ARG B 576      15.795  52.873 104.110  1.00  0.00           N  
ATOM    570  CZ  ARG B 576      16.552  52.817 102.991  1.00  0.00           C  
ATOM    571  NH1 ARG B 576      16.437  53.740 102.007  1.00  0.00           N  
ATOM    572  NH2 ARG B 576      17.440  51.802 102.848  1.00  0.00           N  
ATOM    573  N   GLU B 577      13.393  59.021 106.694  1.00  0.00           N  
ATOM    574  CA  GLU B 577      12.490  60.160 106.608  1.00  0.00           C  
ATOM    575  C   GLU B 577      13.189  61.430 107.019  1.00  0.00           C  
ATOM    576  O   GLU B 577      12.550  62.613 106.754  1.00  0.00           O  
ATOM    577  CB  GLU B 577      11.198  59.940 107.425  1.00  0.00           C  
ATOM    578  CG  GLU B 577      11.395  60.163 108.929  1.00  0.00           C  
ATOM    579  CD  GLU B 577      10.116  60.139 109.684  1.00  0.00           C  
ATOM    580  OE1 GLU B 577       9.229  59.179 109.514  1.00  0.00           O  
ATOM    581  OE2 GLU B 577       9.833  61.087 110.560  1.00  0.00           O  
ATOM    582  N   ALA B 578      14.352  61.458 107.604  1.00  0.00           N  
ATOM    583  CA  ALA B 578      15.090  62.672 107.924  1.00  0.00           C  
ATOM    584  C   ALA B 578      15.970  63.064 106.765  1.00  0.00           C  
ATOM    585  O   ALA B 578      16.455  64.344 106.738  1.00  0.00           O  
ATOM    586  CB  ALA B 578      15.921  62.483 109.197  1.00  0.00           C  
ATOM    587  N   ILE B 579      16.284  62.249 105.800  1.00  0.00           N  
ATOM    588  CA  ILE B 579      17.019  62.623 104.599  1.00  0.00           C  
ATOM    589  C   ILE B 579      16.036  63.148 103.580  1.00  0.00           C  
ATOM    590  O   ILE B 579      16.448  64.124 102.709  1.00  0.00           O  
ATOM    591  CB  ILE B 579      17.822  61.396 104.072  1.00  0.00           C  
ATOM    592  CG1 ILE B 579      18.827  60.913 105.146  1.00  0.00           C  
ATOM    593  CG2 ILE B 579      18.528  61.724 102.755  1.00  0.00           C  
ATOM    594  CD1 ILE B 579      19.347  59.506 104.884  1.00  0.00           C  
ATOM    595  N   LYS B 580      14.803  62.734 103.524  1.00  0.00           N  
ATOM    596  CA  LYS B 580      13.780  63.292 102.652  1.00  0.00           C  
ATOM    597  C   LYS B 580      13.188  64.542 103.252  1.00  0.00           C  
ATOM    598  O   LYS B 580      12.596  65.426 102.383  1.00  0.00           O  
ATOM    599  CB  LYS B 580      12.628  62.276 102.399  1.00  0.00           C  
ATOM    600  CG  LYS B 580      12.627  61.690 100.982  1.00  0.00           C  
ATOM    601  CD  LYS B 580      11.310  60.987 100.626  1.00  0.00           C  
ATOM    602  CE  LYS B 580      10.159  61.972 100.401  1.00  0.00           C  
ATOM    603  NZ  LYS B 580       8.954  61.281  99.972  1.00  0.00           N1+
ATOM    604  N   ARG B 581      13.150  64.797 104.528  1.00  0.00           N  
ATOM    605  CA  ARG B 581      12.528  65.990 105.088  1.00  0.00           C  
ATOM    606  C   ARG B 581      13.510  67.131 105.122  1.00  0.00           C  
ATOM    607  O   ARG B 581      12.999  68.400 105.030  1.00  0.00           O  
ATOM    608  CB  ARG B 581      11.945  65.710 106.494  1.00  0.00           C  
ATOM    609  CG  ARG B 581      11.046  66.865 106.984  1.00  0.00           C  
ATOM    610  CD  ARG B 581      11.298  67.296 108.443  1.00  0.00           C  
ATOM    611  NE  ARG B 581      10.337  66.708 109.364  1.00  0.00           N  
ATOM    612  CZ  ARG B 581       9.891  67.295 110.497  1.00  0.00           C  
ATOM    613  NH1 ARG B 581      10.295  68.534 110.877  1.00  0.00           N  
ATOM    614  NH2 ARG B 581       9.018  66.619 111.283  1.00  0.00           N  
ATOM    615  N   ILE B 582      14.802  67.001 105.216  1.00  0.00           N  
ATOM    616  CA  ILE B 582      15.698  68.146 105.100  1.00  0.00           C  
ATOM    617  C   ILE B 582      15.774  68.582 103.661  1.00  0.00           C  
ATOM    618  O   ILE B 582      16.099  69.887 103.406  1.00  0.00           O  
ATOM    619  CB  ILE B 582      17.115  67.874 105.685  1.00  0.00           C  
ATOM    620  CG1 ILE B 582      17.886  66.792 104.892  1.00  0.00           C  
ATOM    621  CG2 ILE B 582      17.014  67.546 107.178  1.00  0.00           C  
ATOM    622  CD1 ILE B 582      19.371  66.748 105.230  1.00  0.00           C  
ATOM    623  N   ALA B 583      15.548  67.780 102.662  1.00  0.00           N  
ATOM    624  CA  ALA B 583      15.576  68.178 101.260  1.00  0.00           C  
ATOM    625  C   ALA B 583      14.270  68.841 100.889  1.00  0.00           C  
ATOM    626  O   ALA B 583      14.311  69.916 100.041  1.00  0.00           O  
ATOM    627  CB  ALA B 583      15.859  66.958 100.379  1.00  0.00           C  
ATOM    628  N   TYR B 584      13.114  68.456 101.346  1.00  0.00           N  
ATOM    629  CA  TYR B 584      11.857  69.129 101.037  1.00  0.00           C  
ATOM    630  C   TYR B 584      11.771  70.441 101.776  1.00  0.00           C  
ATOM    631  O   TYR B 584      11.155  71.499 101.158  1.00  0.00           O  
ATOM    632  CB  TYR B 584      10.670  68.199 101.396  1.00  0.00           C  
ATOM    633  CG  TYR B 584       9.332  68.858 101.134  1.00  0.00           C  
ATOM    634  CD1 TYR B 584       8.700  68.726  99.886  1.00  0.00           C  
ATOM    635  CD2 TYR B 584       8.723  69.652 102.121  1.00  0.00           C  
ATOM    636  CE1 TYR B 584       7.491  69.373  99.622  1.00  0.00           C  
ATOM    637  CE2 TYR B 584       7.517  70.309 101.873  1.00  0.00           C  
ATOM    638  CZ  TYR B 584       6.910  70.168 100.618  1.00  0.00           C  
ATOM    639  OH  TYR B 584       5.727  70.837 100.372  1.00  0.00           O  
ATOM    640  N   GLU B 585      12.258  70.610 102.971  1.00  0.00           N  
ATOM    641  CA  GLU B 585      12.276  71.880 103.680  1.00  0.00           C  
ATOM    642  C   GLU B 585      13.374  72.762 103.153  1.00  0.00           C  
ATOM    643  O   GLU B 585      13.315  74.095 103.463  1.00  0.00           O  
ATOM    644  CB  GLU B 585      12.476  71.663 105.191  1.00  0.00           C  
ATOM    645  CG  GLU B 585      11.257  71.045 105.878  1.00  0.00           C  
ATOM    646  CD  GLU B 585      11.533  70.729 107.302  1.00  0.00           C  
ATOM    647  OE1 GLU B 585      12.737  70.347 107.690  1.00  0.00           O  
ATOM    648  OE2 GLU B 585      10.590  70.801 108.222  1.00  0.00           O  
ATOM    649  N   PHE B 586      14.371  72.325 102.441  1.00  0.00           N  
ATOM    650  CA  PHE B 586      15.385  73.187 101.853  1.00  0.00           C  
ATOM    651  C   PHE B 586      14.816  73.880 100.641  1.00  0.00           C  
ATOM    652  O   PHE B 586      15.255  75.146 100.349  1.00  0.00           O  
ATOM    653  CB  PHE B 586      16.639  72.355 101.486  1.00  0.00           C  
ATOM    654  CG  PHE B 586      17.633  73.196 100.726  1.00  0.00           C  
ATOM    655  CD1 PHE B 586      18.633  73.907 101.406  1.00  0.00           C  
ATOM    656  CD2 PHE B 586      17.515  73.348  99.335  1.00  0.00           C  
ATOM    657  CE1 PHE B 586      19.493  74.759 100.712  1.00  0.00           C  
ATOM    658  CE2 PHE B 586      18.362  74.214  98.644  1.00  0.00           C  
ATOM    659  CZ  PHE B 586      19.352  74.921  99.332  1.00  0.00           C  
ATOM    660  N   VAL B 587      13.927  73.334  99.864  1.00  0.00           N  
ATOM    661  CA  VAL B 587      13.315  74.026  98.739  1.00  0.00           C  
ATOM    662  C   VAL B 587      12.335  75.048  99.259  1.00  0.00           C  
ATOM    663  O   VAL B 587      12.027  76.125  98.469  1.00  0.00           O  
ATOM    664  CB  VAL B 587      12.641  73.013  97.766  1.00  0.00           C  
ATOM    665  CG1 VAL B 587      12.111  73.734  96.523  1.00  0.00           C  
ATOM    666  CG2 VAL B 587      13.615  71.899  97.363  1.00  0.00           C  
ATOM    667  N   GLU B 588      11.791  74.959 100.437  1.00  0.00           N  
ATOM    668  CA  GLU B 588      10.924  75.970 101.031  1.00  0.00           C  
ATOM    669  C   GLU B 588      11.766  77.089 101.596  1.00  0.00           C  
ATOM    670  O   GLU B 588      11.297  78.374 101.501  1.00  0.00           O  
ATOM    671  CB  GLU B 588      10.054  75.313 102.121  1.00  0.00           C  
ATOM    672  CG  GLU B 588       9.017  76.269 102.701  1.00  0.00           C  
ATOM    673  CD  GLU B 588       8.188  75.670 103.777  1.00  0.00           C  
ATOM    674  OE1 GLU B 588       8.422  74.464 104.254  1.00  0.00           O  
ATOM    675  OE2 GLU B 588       7.179  76.351 104.298  1.00  0.00           O  
ATOM    676  N   MET B 589      12.924  76.892 102.158  1.00  0.00           N  
ATOM    677  CA  MET B 589      13.794  77.969 102.615  1.00  0.00           C  
ATOM    678  C   MET B 589      14.183  78.840 101.449  1.00  0.00           C  
ATOM    679  O   MET B 589      14.281  80.191 101.645  1.00  0.00           O  
ATOM    680  CB  MET B 589      15.089  77.401 103.242  1.00  0.00           C  
ATOM    681  CG  MET B 589      14.878  76.839 104.644  1.00  0.00           C  
ATOM    682  SD  MET B 589      16.413  76.026 105.307  1.00  0.00           S  
ATOM    683  CE  MET B 589      17.648  77.383 105.194  1.00  0.00           C  
ATOM    684  N   LYS B 590      14.487  78.347 100.283  1.00  0.00           N  
ATOM    685  CA  LYS B 590      14.953  79.139  99.156  1.00  0.00           C  
ATOM    686  C   LYS B 590      13.799  79.705  98.376  1.00  0.00           C  
ATOM    687  O   LYS B 590      14.045  80.806  97.596  1.00  0.00           O  
ATOM    688  CB  LYS B 590      15.896  78.301  98.265  1.00  0.00           C  
ATOM    689  CG  LYS B 590      17.116  77.759  99.021  1.00  0.00           C  
ATOM    690  CD  LYS B 590      18.024  78.849  99.600  1.00  0.00           C  
ATOM    691  CE  LYS B 590      19.176  78.268 100.421  1.00  0.00           C  
ATOM    692  NZ  LYS B 590      19.947  79.322 101.060  1.00  0.00           N1+
ATOM    693  N   ALA B 591      12.582  79.246  98.422  1.00  0.00           N  
ATOM    694  CA  ALA B 591      11.458  79.903  97.763  1.00  0.00           C  
ATOM    695  C   ALA B 591      11.052  81.126  98.551  1.00  0.00           C  
ATOM    696  O   ALA B 591      10.478  82.168  97.872  1.00  0.00           O  
ATOM    697  CB  ALA B 591      10.289  78.929  97.598  1.00  0.00           C  
ATOM    698  N   LYS B 592      11.234  81.234  99.835  1.00  0.00           N  
ATOM    699  CA  LYS B 592      10.938  82.427 100.616  1.00  0.00           C  
ATOM    700  C   LYS B 592      12.094  83.394 100.570  1.00  0.00           C  
ATOM    701  O   LYS B 592      11.865  84.678 100.991  1.00  0.00           O  
ATOM    702  CB  LYS B 592      10.606  82.059 102.078  1.00  0.00           C  
ATOM    703  CG  LYS B 592       9.352  81.188 102.204  1.00  0.00           C  
ATOM    704  CD  LYS B 592       8.989  80.919 103.669  1.00  0.00           C  
ATOM    705  CE  LYS B 592       7.752  80.031 103.812  1.00  0.00           C  
ATOM    706  NZ  LYS B 592       7.390  79.866 105.211  1.00  0.00           N1+
ATOM    707  N   GLU B 593      13.283  83.069 100.152  1.00  0.00           N  
ATOM    708  CA  GLU B 593      14.398  83.988  99.984  1.00  0.00           C  
ATOM    709  C   GLU B 593      14.404  84.552  98.585  1.00  0.00           C  
ATOM    710  O   GLU B 593      15.498  85.285  98.199  1.00  0.00           O  
ATOM    711  CB  GLU B 593      15.733  83.277 100.293  1.00  0.00           C  
ATOM    712  CG  GLU B 593      15.915  82.965 101.778  1.00  0.00           C  
ATOM    713  CD  GLU B 593      17.112  82.132 102.057  1.00  0.00           C  
ATOM    714  OE1 GLU B 593      17.982  81.826 101.115  1.00  0.00           O  
ATOM    715  OE2 GLU B 593      17.344  81.665 103.274  1.00  0.00           O  
ATOM    716  N   GLY B 594      13.432  84.390  97.735  1.00  0.00           N  
ATOM    717  CA  GLY B 594      13.419  84.916  96.386  1.00  0.00           C  
ATOM    718  C   GLY B 594      14.236  84.099  95.436  1.00  0.00           C  
ATOM    719  O   GLY B 594      14.248  84.479  94.117  1.00  0.00           O  
ATOM    720  N   VAL B 595      14.952  83.072  95.789  1.00  0.00           N  
ATOM    721  CA  VAL B 595      15.801  82.306  94.881  1.00  0.00           C  
ATOM    722  C   VAL B 595      14.950  81.518  93.917  1.00  0.00           C  
ATOM    723  O   VAL B 595      13.895  80.808  94.432  1.00  0.00           O  
ATOM    724  CB  VAL B 595      16.722  81.359  95.705  1.00  0.00           C  
ATOM    725  CG1 VAL B 595      17.626  80.537  94.783  1.00  0.00           C  
ATOM    726  CG2 VAL B 595      17.562  82.139  96.720  1.00  0.00           C  
ATOM    727  N   VAL B 596      15.183  81.479  92.638  1.00  0.00           N  
ATOM    728  CA  VAL B 596      14.398  80.747  91.658  1.00  0.00           C  
ATOM    729  C   VAL B 596      15.176  79.602  91.072  1.00  0.00           C  
ATOM    730  O   VAL B 596      14.495  78.723  90.266  1.00  0.00           O  
ATOM    731  CB  VAL B 596      13.850  81.707  90.552  1.00  0.00           C  
ATOM    732  CG1 VAL B 596      13.001  82.810  91.192  1.00  0.00           C  
ATOM    733  CG2 VAL B 596      14.967  82.292  89.681  1.00  0.00           C  
ATOM    734  N   TYR B 597      16.434  79.378  91.317  1.00  0.00           N  
ATOM    735  CA  TYR B 597      17.178  78.202  90.890  1.00  0.00           C  
ATOM    736  C   TYR B 597      18.220  77.893  91.930  1.00  0.00           C  
ATOM    737  O   TYR B 597      18.928  78.946  92.450  1.00  0.00           O  
ATOM    738  CB  TYR B 597      17.849  78.417  89.498  1.00  0.00           C  
ATOM    739  CG  TYR B 597      18.720  77.234  89.132  1.00  0.00           C  
ATOM    740  CD1 TYR B 597      18.155  75.963  88.925  1.00  0.00           C  
ATOM    741  CD2 TYR B 597      20.115  77.370  89.057  1.00  0.00           C  
ATOM    742  CE1 TYR B 597      18.959  74.854  88.661  1.00  0.00           C  
ATOM    743  CE2 TYR B 597      20.935  76.273  88.791  1.00  0.00           C  
ATOM    744  CZ  TYR B 597      20.350  75.016  88.604  1.00  0.00           C  
ATOM    745  OH  TYR B 597      21.172  73.932  88.367  1.00  0.00           O  
ATOM    746  N   VAL B 598      18.488  76.687  92.342  1.00  0.00           N  
ATOM    747  CA  VAL B 598      19.450  76.372  93.381  1.00  0.00           C  
ATOM    748  C   VAL B 598      20.255  75.153  93.028  1.00  0.00           C  
ATOM    749  O   VAL B 598      19.725  74.246  92.150  1.00  0.00           O  
ATOM    750  CB  VAL B 598      18.740  76.094  94.776  1.00  0.00           C  
ATOM    751  CG1 VAL B 598      19.630  76.588  95.920  1.00  0.00           C  
ATOM    752  CG2 VAL B 598      17.342  76.711  94.869  1.00  0.00           C  
ATOM    753  N   GLU B 599      21.401  74.897  93.591  1.00  0.00           N  
ATOM    754  CA  GLU B 599      22.156  73.650  93.490  1.00  0.00           C  
ATOM    755  C   GLU B 599      22.579  73.296  94.896  1.00  0.00           C  
ATOM    756  O   GLU B 599      23.290  74.239  95.597  1.00  0.00           O  
ATOM    757  CB  GLU B 599      23.369  73.801  92.540  1.00  0.00           C  
ATOM    758  CG  GLU B 599      22.928  74.018  91.092  1.00  0.00           C  
ATOM    759  CD  GLU B 599      24.051  74.153  90.132  1.00  0.00           C  
ATOM    760  OE1 GLU B 599      25.286  73.831  90.456  1.00  0.00           O  
ATOM    761  OE2 GLU B 599      23.842  74.589  88.900  1.00  0.00           O  
ATOM    762  N   VAL B 600      22.248  72.183  95.479  1.00  0.00           N  
ATOM    763  CA  VAL B 600      22.498  71.865  96.879  1.00  0.00           C  
ATOM    764  C   VAL B 600      23.523  70.763  96.985  1.00  0.00           C  
ATOM    765  O   VAL B 600      23.203  69.538  96.462  1.00  0.00           O  
ATOM    766  CB  VAL B 600      21.183  71.437  97.635  1.00  0.00           C  
ATOM    767  CG1 VAL B 600      21.190  72.067  99.030  1.00  0.00           C  
ATOM    768  CG2 VAL B 600      19.895  71.782  96.883  1.00  0.00           C  
ATOM    769  N   ARG B 601      24.678  70.926  97.560  1.00  0.00           N  
ATOM    770  CA  ARG B 601      25.752  69.942  97.582  1.00  0.00           C  
ATOM    771  C   ARG B 601      25.874  69.259  98.920  1.00  0.00           C  
ATOM    772  O   ARG B 601      25.746  69.987 100.070  1.00  0.00           O  
ATOM    773  CB  ARG B 601      27.081  70.619  97.164  1.00  0.00           C  
ATOM    774  CG  ARG B 601      27.570  71.720  98.111  1.00  0.00           C  
ATOM    775  CD  ARG B 601      28.754  72.498  97.532  1.00  0.00           C  
ATOM    776  NE  ARG B 601      28.382  73.117  96.267  1.00  0.00           N  
ATOM    777  CZ  ARG B 601      29.271  73.564  95.356  1.00  0.00           C  
ATOM    778  NH1 ARG B 601      30.595  73.598  95.622  1.00  0.00           N  
ATOM    779  NH2 ARG B 601      28.830  73.922  94.121  1.00  0.00           N  
ATOM    780  N   TYR B 602      26.124  67.986  99.023  1.00  0.00           N  
ATOM    781  CA  TYR B 602      26.242  67.268 100.282  1.00  0.00           C  
ATOM    782  C   TYR B 602      27.022  66.009 100.060  1.00  0.00           C  
ATOM    783  O   TYR B 602      26.861  65.358  98.863  1.00  0.00           O  
ATOM    784  CB  TYR B 602      24.826  66.919 100.858  1.00  0.00           C  
ATOM    785  CG  TYR B 602      24.048  65.992  99.948  1.00  0.00           C  
ATOM    786  CD1 TYR B 602      23.465  66.473  98.762  1.00  0.00           C  
ATOM    787  CD2 TYR B 602      23.946  64.622 100.243  1.00  0.00           C  
ATOM    788  CE1 TYR B 602      22.821  65.608  97.877  1.00  0.00           C  
ATOM    789  CE2 TYR B 602      23.292  63.745  99.375  1.00  0.00           C  
ATOM    790  CZ  TYR B 602      22.743  64.244  98.188  1.00  0.00           C  
ATOM    791  OH  TYR B 602      22.115  63.372  97.320  1.00  0.00           O  
ATOM    792  N   SER B 603      27.809  65.479 100.949  1.00  0.00           N  
ATOM    793  CA  SER B 603      28.517  64.217 100.744  1.00  0.00           C  
ATOM    794  C   SER B 603      27.540  63.075 100.874  1.00  0.00           C  
ATOM    795  O   SER B 603      26.921  62.926 102.107  1.00  0.00           O  
ATOM    796  CB  SER B 603      29.639  64.112 101.782  1.00  0.00           C  
ATOM    797  OG  SER B 603      30.460  62.931 101.532  1.00  0.00           O  
ATOM    798  N   PRO B 604      27.222  62.223  99.943  1.00  0.00           N  
ATOM    799  CA  PRO B 604      26.282  61.127 100.183  1.00  0.00           C  
ATOM    800  C   PRO B 604      26.898  60.084 101.074  1.00  0.00           C  
ATOM    801  O   PRO B 604      26.081  59.123 101.610  1.00  0.00           O  
ATOM    802  CB  PRO B 604      25.967  60.581  98.777  1.00  0.00           C  
ATOM    803  CG  PRO B 604      27.203  60.935  97.950  1.00  0.00           C  
ATOM    804  CD  PRO B 604      27.744  62.220  98.582  1.00  0.00           C  
ATOM    805  N   HIS B 605      28.168  60.045 101.348  1.00  0.00           N  
ATOM    806  CA  HIS B 605      28.785  59.081 102.241  1.00  0.00           C  
ATOM    807  C   HIS B 605      28.561  59.475 103.682  1.00  0.00           C  
ATOM    808  O   HIS B 605      28.603  58.482 104.626  1.00  0.00           O  
ATOM    809  CB  HIS B 605      30.308  58.995 101.988  1.00  0.00           C  
ATOM    810  CG  HIS B 605      30.714  58.423 100.680  1.00  0.00           C  
ATOM    811  ND1 HIS B 605      30.125  58.656  99.537  1.00  0.00           N  
ATOM    812  CD2 HIS B 605      31.773  57.395 100.433  1.00  0.00           C  
ATOM    813  CE1 HIS B 605      30.695  57.895  98.542  1.00  0.00           C  
ATOM    814  NE2 HIS B 605      31.670  57.123  98.977  1.00  0.00           N  
ATOM    815  N   LEU B 606      28.362  60.703 104.065  1.00  0.00           N  
ATOM    816  CA  LEU B 606      28.145  61.124 105.442  1.00  0.00           C  
ATOM    817  C   LEU B 606      26.686  61.074 105.808  1.00  0.00           C  
ATOM    818  O   LEU B 606      26.352  61.353 107.109  1.00  0.00           O  
ATOM    819  CB  LEU B 606      28.700  62.545 105.676  1.00  0.00           C  
ATOM    820  CG  LEU B 606      30.227  62.667 105.485  1.00  0.00           C  
ATOM    821  CD1 LEU B 606      30.636  64.141 105.568  1.00  0.00           C  
ATOM    822  CD2 LEU B 606      31.020  61.839 106.503  1.00  0.00           C  
ATOM    823  N   LEU B 607      25.743  60.773 104.968  1.00  0.00           N  
ATOM    824  CA  LEU B 607      24.333  60.643 105.296  1.00  0.00           C  
ATOM    825  C   LEU B 607      23.942  59.189 105.300  1.00  0.00           C  
ATOM    826  O   LEU B 607      22.615  58.882 105.464  1.00  0.00           O  
ATOM    827  CB  LEU B 607      23.478  61.499 104.314  1.00  0.00           C  
ATOM    828  CG  LEU B 607      22.593  62.583 104.978  1.00  0.00           C  
ATOM    829  CD1 LEU B 607      23.367  63.487 105.946  1.00  0.00           C  
ATOM    830  CD2 LEU B 607      21.925  63.433 103.887  1.00  0.00           C  
ATOM    831  N   ALA B 608      24.812  58.227 105.194  1.00  0.00           N  
ATOM    832  CA  ALA B 608      24.520  56.802 105.140  1.00  0.00           C  
ATOM    833  C   ALA B 608      25.133  56.073 106.311  1.00  0.00           C  
ATOM    834  O   ALA B 608      26.239  56.609 106.915  1.00  0.00           O  
ATOM    835  CB  ALA B 608      25.078  56.226 103.825  1.00  0.00           C  
ATOM    836  N   ASN B 609      24.669  54.929 106.726  1.00  0.00           N  
ATOM    837  CA  ASN B 609      25.235  54.125 107.799  1.00  0.00           C  
ATOM    838  C   ASN B 609      25.449  52.703 107.357  1.00  0.00           C  
ATOM    839  O   ASN B 609      25.590  51.745 108.331  1.00  0.00           O  
ATOM    840  CB  ASN B 609      24.400  54.225 109.094  1.00  0.00           C  
ATOM    841  CG  ASN B 609      23.005  53.713 109.038  1.00  0.00           C  
ATOM    842  OD1 ASN B 609      22.211  53.976 110.129  1.00  0.00           O  
ATOM    843  ND2 ASN B 609      22.472  53.035 108.067  1.00  0.00           N  
ATOM    844  N   SER B 610      25.563  52.349 106.111  1.00  0.00           N  
ATOM    845  CA  SER B 610      25.800  50.995 105.633  1.00  0.00           C  
ATOM    846  C   SER B 610      26.715  51.041 104.443  1.00  0.00           C  
ATOM    847  O   SER B 610      26.578  52.088 103.571  1.00  0.00           O  
ATOM    848  CB  SER B 610      24.456  50.332 105.246  1.00  0.00           C  
ATOM    849  OG  SER B 610      24.664  48.918 104.957  1.00  0.00           O  
ATOM    850  N   LYS B 611      27.611  50.131 104.187  1.00  0.00           N  
ATOM    851  CA  LYS B 611      28.527  50.179 103.050  1.00  0.00           C  
ATOM    852  C   LYS B 611      29.326  51.462 103.062  1.00  0.00           C  
ATOM    853  O   LYS B 611      29.694  52.016 101.865  1.00  0.00           O  
ATOM    854  CB  LYS B 611      27.813  49.936 101.701  1.00  0.00           C  
ATOM    855  CG  LYS B 611      27.191  48.540 101.601  1.00  0.00           C  
ATOM    856  CD  LYS B 611      26.586  48.281 100.216  1.00  0.00           C  
ATOM    857  CE  LYS B 611      26.004  46.874 100.076  1.00  0.00           C  
ATOM    858  NZ  LYS B 611      25.454  46.675  98.744  1.00  0.00           N1+
ATOM    859  N   VAL B 612      29.725  52.018 104.171  1.00  0.00           N  
ATOM    860  CA  VAL B 612      30.641  53.149 104.285  1.00  0.00           C  
ATOM    861  C   VAL B 612      31.791  52.663 105.133  1.00  0.00           C  
ATOM    862  O   VAL B 612      31.475  52.195 106.385  1.00  0.00           O  
ATOM    863  CB  VAL B 612      29.958  54.400 104.944  1.00  0.00           C  
ATOM    864  CG1 VAL B 612      30.770  55.662 104.631  1.00  0.00           C  
ATOM    865  CG2 VAL B 612      28.501  54.569 104.506  1.00  0.00           C  
ATOM    866  N   ASP B 613      33.031  52.591 104.747  1.00  0.00           N  
ATOM    867  CA  ASP B 613      34.071  51.940 105.550  1.00  0.00           C  
ATOM    868  C   ASP B 613      34.347  52.747 106.805  1.00  0.00           C  
ATOM    869  O   ASP B 613      33.889  52.161 107.981  1.00  0.00           O  
ATOM    870  CB  ASP B 613      35.282  51.603 104.669  1.00  0.00           C  
ATOM    871  CG  ASP B 613      36.415  51.012 105.423  1.00  0.00           C  
ATOM    872  OD1 ASP B 613      36.631  51.304 106.691  1.00  0.00           O  
ATOM    873  OD2 ASP B 613      37.261  50.188 104.833  1.00  0.00           O  
ATOM    874  N   PRO B 614      34.877  53.930 106.927  1.00  0.00           N  
ATOM    875  CA  PRO B 614      34.908  54.634 108.227  1.00  0.00           C  
ATOM    876  C   PRO B 614      33.488  55.001 108.571  1.00  0.00           C  
ATOM    877  O   PRO B 614      32.858  55.915 107.764  1.00  0.00           O  
ATOM    878  CB  PRO B 614      35.807  55.866 107.999  1.00  0.00           C  
ATOM    879  CG  PRO B 614      36.439  55.661 106.621  1.00  0.00           C  
ATOM    880  CD  PRO B 614      35.477  54.736 105.878  1.00  0.00           C  
ATOM    881  N   MET B 615      32.809  54.456 109.537  1.00  0.00           N  
ATOM    882  CA  MET B 615      31.389  54.712 109.776  1.00  0.00           C  
ATOM    883  C   MET B 615      31.193  56.150 110.187  1.00  0.00           C  
ATOM    884  O   MET B 615      31.816  56.558 111.357  1.00  0.00           O  
ATOM    885  CB  MET B 615      30.879  53.740 110.854  1.00  0.00           C  
ATOM    886  CG  MET B 615      29.381  53.844 111.111  1.00  0.00           C  
ATOM    887  SD  MET B 615      28.334  53.409 109.639  1.00  0.00           S  
ATOM    888  CE  MET B 615      28.696  51.621 109.422  1.00  0.00           C  
ATOM    889  N   PRO B 616      30.509  57.049 109.541  1.00  0.00           N  
ATOM    890  CA  PRO B 616      30.430  58.442 109.995  1.00  0.00           C  
ATOM    891  C   PRO B 616      29.786  58.569 111.345  1.00  0.00           C  
ATOM    892  O   PRO B 616      28.728  57.751 111.633  1.00  0.00           O  
ATOM    893  CB  PRO B 616      29.575  59.160 108.925  1.00  0.00           C  
ATOM    894  CG  PRO B 616      29.590  58.230 107.713  1.00  0.00           C  
ATOM    895  CD  PRO B 616      29.786  56.832 108.296  1.00  0.00           C  
ATOM    896  N   TRP B 617      30.132  59.486 112.204  1.00  0.00           N  
ATOM    897  CA  TRP B 617      29.381  59.850 113.398  1.00  0.00           C  
ATOM    898  C   TRP B 617      29.156  58.695 114.335  1.00  0.00           C  
ATOM    899  O   TRP B 617      28.068  58.756 115.165  1.00  0.00           O  
ATOM    900  CB  TRP B 617      28.016  60.521 113.020  1.00  0.00           C  
ATOM    901  CG  TRP B 617      28.095  61.424 111.846  1.00  0.00           C  
ATOM    902  CD1 TRP B 617      27.317  61.279 110.649  1.00  0.00           C  
ATOM    903  CD2 TRP B 617      28.943  62.557 111.623  1.00  0.00           C  
ATOM    904  NE1 TRP B 617      27.655  62.217 109.781  1.00  0.00           N  
ATOM    905  CE2 TRP B 617      28.648  63.029 110.307  1.00  0.00           C  
ATOM    906  CE3 TRP B 617      29.917  63.224 112.391  1.00  0.00           C  
ATOM    907  CZ2 TRP B 617      29.298  64.118 109.745  1.00  0.00           C  
ATOM    908  CZ3 TRP B 617      30.572  64.324 111.826  1.00  0.00           C  
ATOM    909  CH2 TRP B 617      30.272  64.765 110.526  1.00  0.00           C  
ATOM    910  N   ASN B 618      29.955  57.670 114.431  1.00  0.00           N  
ATOM    911  CA  ASN B 618      29.796  56.572 115.383  1.00  0.00           C  
ATOM    912  C   ASN B 618      28.482  55.857 115.207  1.00  0.00           C  
ATOM    913  O   ASN B 618      27.989  55.132 116.261  1.00  0.00           O  
ATOM    914  CB  ASN B 618      29.982  57.048 116.847  1.00  0.00           C  
ATOM    915  CG  ASN B 618      31.300  57.710 117.058  1.00  0.00           C  
ATOM    916  OD1 ASN B 618      31.314  59.028 117.418  1.00  0.00           O  
ATOM    917  ND2 ASN B 618      32.445  57.108 116.915  1.00  0.00           N  
ATOM    918  N   GLN B 619      27.808  55.859 114.093  1.00  0.00           N  
ATOM    919  CA  GLN B 619      26.533  55.181 113.893  1.00  0.00           C  
ATOM    920  C   GLN B 619      26.663  53.681 114.011  1.00  0.00           C  
ATOM    921  O   GLN B 619      27.909  53.119 114.068  1.00  0.00           O  
ATOM    922  CB  GLN B 619      25.969  55.554 112.507  1.00  0.00           C  
ATOM    923  CG  GLN B 619      25.564  57.034 112.415  1.00  0.00           C  
ATOM    924  CD  GLN B 619      25.202  57.381 111.012  1.00  0.00           C  
ATOM    925  OE1 GLN B 619      26.202  57.697 110.134  1.00  0.00           O  
ATOM    926  NE2 GLN B 619      23.982  57.363 110.563  1.00  0.00           N  
ATOM    927  N   THR B 620      25.616  52.908 114.032  1.00  0.00           N  
ATOM    928  CA  THR B 620      25.633  51.451 114.048  1.00  0.00           C  
ATOM    929  C   THR B 620      25.233  50.932 112.691  1.00  0.00           C  
ATOM    930  O   THR B 620      24.295  51.642 111.983  1.00  0.00           O  
ATOM    931  CB  THR B 620      24.655  50.943 115.139  1.00  0.00           C  
ATOM    932  OG1 THR B 620      25.050  51.585 116.421  1.00  0.00           O  
ATOM    933  CG2 THR B 620      24.658  49.436 115.327  1.00  0.00           C  
ATOM    934  N   GLU B 621      25.719  49.848 112.161  1.00  0.00           N  
ATOM    935  CA  GLU B 621      25.340  49.338 110.848  1.00  0.00           C  
ATOM    936  C   GLU B 621      23.848  49.382 110.651  1.00  0.00           C  
ATOM    937  O   GLU B 621      23.029  48.994 111.680  1.00  0.00           O  
ATOM    938  CB  GLU B 621      25.855  47.888 110.669  1.00  0.00           C  
ATOM    939  CG  GLU B 621      27.327  47.838 110.257  1.00  0.00           C  
ATOM    940  CD  GLU B 621      27.569  48.289 108.861  1.00  0.00           C  
ATOM    941  OE1 GLU B 621      26.590  48.428 107.988  1.00  0.00           O  
ATOM    942  OE2 GLU B 621      28.796  48.551 108.443  1.00  0.00           O  
ATOM    943  N   GLY B 622      23.318  49.718 109.510  1.00  0.00           N  
ATOM    944  CA  GLY B 622      21.903  49.733 109.207  1.00  0.00           C  
ATOM    945  C   GLY B 622      21.676  49.379 107.773  1.00  0.00           C  
ATOM    946  O   GLY B 622      22.528  48.467 107.200  1.00  0.00           O  
ATOM    947  N   ASP B 623      20.720  49.891 107.053  1.00  0.00           N  
ATOM    948  CA  ASP B 623      20.433  49.546 105.669  1.00  0.00           C  
ATOM    949  C   ASP B 623      20.531  50.739 104.759  1.00  0.00           C  
ATOM    950  O   ASP B 623      20.223  50.542 103.434  1.00  0.00           O  
ATOM    951  CB  ASP B 623      19.040  48.886 105.549  1.00  0.00           C  
ATOM    952  CG  ASP B 623      17.903  49.767 105.917  1.00  0.00           C  
ATOM    953  OD1 ASP B 623      18.047  51.062 106.124  1.00  0.00           O  
ATOM    954  OD2 ASP B 623      16.683  49.268 106.023  1.00  0.00           O  
ATOM    955  N   VAL B 624      20.882  51.932 105.142  1.00  0.00           N  
ATOM    956  CA  VAL B 624      20.922  53.104 104.269  1.00  0.00           C  
ATOM    957  C   VAL B 624      22.264  53.155 103.572  1.00  0.00           C  
ATOM    958  O   VAL B 624      23.387  53.330 104.334  1.00  0.00           O  
ATOM    959  CB  VAL B 624      20.657  54.390 105.101  1.00  0.00           C  
ATOM    960  CG1 VAL B 624      20.681  55.623 104.195  1.00  0.00           C  
ATOM    961  CG2 VAL B 624      19.330  54.305 105.865  1.00  0.00           C  
ATOM    962  N   THR B 625      22.389  53.001 102.287  1.00  0.00           N  
ATOM    963  CA  THR B 625      23.641  52.936 101.533  1.00  0.00           C  
ATOM    964  C   THR B 625      23.983  54.296 100.978  1.00  0.00           C  
ATOM    965  O   THR B 625      22.921  55.175 100.831  1.00  0.00           O  
ATOM    966  CB  THR B 625      23.401  51.897 100.402  1.00  0.00           C  
ATOM    967  OG1 THR B 625      22.937  50.644 101.065  1.00  0.00           O  
ATOM    968  CG2 THR B 625      24.592  51.556  99.529  1.00  0.00           C  
ATOM    969  N   PRO B 626      25.152  54.736 100.600  1.00  0.00           N  
ATOM    970  CA  PRO B 626      25.316  56.061  99.983  1.00  0.00           C  
ATOM    971  C   PRO B 626      24.505  56.193  98.725  1.00  0.00           C  
ATOM    972  O   PRO B 626      24.123  57.450  98.335  1.00  0.00           O  
ATOM    973  CB  PRO B 626      26.833  56.194  99.728  1.00  0.00           C  
ATOM    974  CG  PRO B 626      27.467  55.182 100.681  1.00  0.00           C  
ATOM    975  CD  PRO B 626      26.430  54.062 100.780  1.00  0.00           C  
ATOM    976  N   ASP B 627      24.168  55.182  97.976  1.00  0.00           N  
ATOM    977  CA  ASP B 627      23.317  55.284  96.797  1.00  0.00           C  
ATOM    978  C   ASP B 627      21.887  55.527  97.216  1.00  0.00           C  
ATOM    979  O   ASP B 627      21.082  56.283  96.405  1.00  0.00           O  
ATOM    980  CB  ASP B 627      23.455  53.979  95.973  1.00  0.00           C  
ATOM    981  CG  ASP B 627      22.632  54.015  94.738  1.00  0.00           C  
ATOM    982  OD1 ASP B 627      21.325  53.833  94.784  1.00  0.00           O  
ATOM    983  OD2 ASP B 627      23.176  54.237  93.556  1.00  0.00           O  
ATOM    984  N   ASP B 628      21.397  55.049  98.322  1.00  0.00           N  
ATOM    985  CA  ASP B 628      20.049  55.290  98.815  1.00  0.00           C  
ATOM    986  C   ASP B 628      19.901  56.681  99.375  1.00  0.00           C  
ATOM    987  O   ASP B 628      18.620  57.157  99.503  1.00  0.00           O  
ATOM    988  CB  ASP B 628      19.686  54.265  99.904  1.00  0.00           C  
ATOM    989  CG  ASP B 628      19.779  52.851  99.467  1.00  0.00           C  
ATOM    990  OD1 ASP B 628      19.942  52.511  98.205  1.00  0.00           O  
ATOM    991  OD2 ASP B 628      19.697  51.876 100.360  1.00  0.00           O  
ATOM    992  N   VAL B 629      20.889  57.436  99.762  1.00  0.00           N  
ATOM    993  CA  VAL B 629      20.713  58.813 100.207  1.00  0.00           C  
ATOM    994  C   VAL B 629      20.717  59.729  99.017  1.00  0.00           C  
ATOM    995  O   VAL B 629      20.244  61.003  99.183  1.00  0.00           O  
ATOM    996  CB  VAL B 629      21.767  59.263 101.264  1.00  0.00           C  
ATOM    997  CG1 VAL B 629      22.004  58.179 102.312  1.00  0.00           C  
ATOM    998  CG2 VAL B 629      23.085  59.711 100.630  1.00  0.00           C  
ATOM    999  N   VAL B 630      21.139  59.358  97.842  1.00  0.00           N  
ATOM   1000  CA  VAL B 630      20.938  60.134  96.628  1.00  0.00           C  
ATOM   1001  C   VAL B 630      19.543  59.847  96.131  1.00  0.00           C  
ATOM   1002  O   VAL B 630      18.876  60.831  95.459  1.00  0.00           O  
ATOM   1003  CB  VAL B 630      22.034  59.808  95.572  1.00  0.00           C  
ATOM   1004  CG1 VAL B 630      21.844  60.652  94.308  1.00  0.00           C  
ATOM   1005  CG2 VAL B 630      23.433  60.029  96.159  1.00  0.00           C  
ATOM   1006  N   ASP B 631      18.914  58.729  96.359  1.00  0.00           N  
ATOM   1007  CA  ASP B 631      17.523  58.509  95.993  1.00  0.00           C  
ATOM   1008  C   ASP B 631      16.604  59.236  96.948  1.00  0.00           C  
ATOM   1009  O   ASP B 631      15.365  59.599  96.491  1.00  0.00           O  
ATOM   1010  CB  ASP B 631      17.215  57.000  95.987  1.00  0.00           C  
ATOM   1011  CG  ASP B 631      15.858  56.691  95.473  1.00  0.00           C  
ATOM   1012  OD1 ASP B 631      15.315  57.394  94.494  1.00  0.00           O  
ATOM   1013  OD2 ASP B 631      15.153  55.693  95.969  1.00  0.00           O  
ATOM   1014  N   LEU B 632      16.924  59.510  98.179  1.00  0.00           N  
ATOM   1015  CA  LEU B 632      16.068  60.205  99.135  1.00  0.00           C  
ATOM   1016  C   LEU B 632      16.282  61.694  99.048  1.00  0.00           C  
ATOM   1017  O   LEU B 632      15.202  62.504  99.297  1.00  0.00           O  
ATOM   1018  CB  LEU B 632      16.354  59.696 100.567  1.00  0.00           C  
ATOM   1019  CG  LEU B 632      15.567  58.431 101.009  1.00  0.00           C  
ATOM   1020  CD1 LEU B 632      15.245  57.448  99.876  1.00  0.00           C  
ATOM   1021  CD2 LEU B 632      16.343  57.723 102.129  1.00  0.00           C  
ATOM   1022  N   VAL B 633      17.413  62.257  98.738  1.00  0.00           N  
ATOM   1023  CA  VAL B 633      17.539  63.689  98.496  1.00  0.00           C  
ATOM   1024  C   VAL B 633      16.932  64.008  97.156  1.00  0.00           C  
ATOM   1025  O   VAL B 633      16.391  65.252  96.974  1.00  0.00           O  
ATOM   1026  CB  VAL B 633      19.026  64.139  98.599  1.00  0.00           C  
ATOM   1027  CG1 VAL B 633      19.221  65.563  98.067  1.00  0.00           C  
ATOM   1028  CG2 VAL B 633      19.516  64.032 100.047  1.00  0.00           C  
ATOM   1029  N   ASN B 634      16.863  63.160  96.171  1.00  0.00           N  
ATOM   1030  CA  ASN B 634      16.205  63.461  94.906  1.00  0.00           C  
ATOM   1031  C   ASN B 634      14.707  63.402  95.076  1.00  0.00           C  
ATOM   1032  O   ASN B 634      13.942  64.207  94.275  1.00  0.00           O  
ATOM   1033  CB  ASN B 634      16.667  62.495  93.805  1.00  0.00           C  
ATOM   1034  CG  ASN B 634      18.128  62.530  93.518  1.00  0.00           C  
ATOM   1035  OD1 ASN B 634      18.589  61.662  92.560  1.00  0.00           O  
ATOM   1036  ND2 ASN B 634      19.002  63.300  94.095  1.00  0.00           N  
ATOM   1037  N   GLN B 635      14.108  62.641  95.945  1.00  0.00           N  
ATOM   1038  CA  GLN B 635      12.667  62.646  96.167  1.00  0.00           C  
ATOM   1039  C   GLN B 635      12.255  63.867  96.950  1.00  0.00           C  
ATOM   1040  O   GLN B 635      10.973  64.324  96.781  1.00  0.00           O  
ATOM   1041  CB  GLN B 635      12.226  61.375  96.921  1.00  0.00           C  
ATOM   1042  CG  GLN B 635      12.241  60.120  96.041  1.00  0.00           C  
ATOM   1043  CD  GLN B 635      11.993  58.885  96.837  1.00  0.00           C  
ATOM   1044  OE1 GLN B 635      11.007  58.909  97.786  1.00  0.00           O  
ATOM   1045  NE2 GLN B 635      12.663  57.781  96.687  1.00  0.00           N  
ATOM   1046  N   GLY B 636      13.034  64.490  97.786  1.00  0.00           N  
ATOM   1047  CA  GLY B 636      12.652  65.686  98.508  1.00  0.00           C  
ATOM   1048  C   GLY B 636      12.950  66.925  97.717  1.00  0.00           C  
ATOM   1049  O   GLY B 636      12.198  68.043  97.968  1.00  0.00           O  
ATOM   1050  N   LEU B 637      13.878  66.986  96.805  1.00  0.00           N  
ATOM   1051  CA  LEU B 637      14.120  68.149  95.965  1.00  0.00           C  
ATOM   1052  C   LEU B 637      13.193  68.141  94.776  1.00  0.00           C  
ATOM   1053  O   LEU B 637      13.069  69.315  94.079  1.00  0.00           O  
ATOM   1054  CB  LEU B 637      15.582  68.214  95.472  1.00  0.00           C  
ATOM   1055  CG  LEU B 637      16.652  68.374  96.577  1.00  0.00           C  
ATOM   1056  CD1 LEU B 637      18.046  68.364  95.935  1.00  0.00           C  
ATOM   1057  CD2 LEU B 637      16.457  69.630  97.434  1.00  0.00           C  
ATOM   1058  N   GLN B 638      12.525  67.094  94.386  1.00  0.00           N  
ATOM   1059  CA  GLN B 638      11.547  67.084  93.306  1.00  0.00           C  
ATOM   1060  C   GLN B 638      10.163  67.291  93.871  1.00  0.00           C  
ATOM   1061  O   GLN B 638       9.269  67.999  93.112  1.00  0.00           O  
ATOM   1062  CB  GLN B 638      11.626  65.770  92.496  1.00  0.00           C  
ATOM   1063  CG  GLN B 638      12.924  65.670  91.686  1.00  0.00           C  
ATOM   1064  CD  GLN B 638      13.150  64.321  91.095  1.00  0.00           C  
ATOM   1065  OE1 GLN B 638      12.849  63.215  91.841  1.00  0.00           O  
ATOM   1066  NE2 GLN B 638      13.662  64.128  89.914  1.00  0.00           N  
ATOM   1067  N   GLU B 639       9.775  66.860  95.037  1.00  0.00           N  
ATOM   1068  CA  GLU B 639       8.472  67.179  95.613  1.00  0.00           C  
ATOM   1069  C   GLU B 639       8.449  68.622  96.050  1.00  0.00           C  
ATOM   1070  O   GLU B 639       7.241  69.270  96.059  1.00  0.00           O  
ATOM   1071  CB  GLU B 639       8.150  66.240  96.791  1.00  0.00           C  
ATOM   1072  CG  GLU B 639       7.911  64.800  96.339  1.00  0.00           C  
ATOM   1073  CD  GLU B 639       7.887  63.824  97.457  1.00  0.00           C  
ATOM   1074  OE1 GLU B 639       8.122  64.183  98.704  1.00  0.00           O  
ATOM   1075  OE2 GLU B 639       7.650  62.544  97.226  1.00  0.00           O  
ATOM   1076  N   GLY B 640       9.516  69.278  96.406  1.00  0.00           N  
ATOM   1077  CA  GLY B 640       9.542  70.699  96.683  1.00  0.00           C  
ATOM   1078  C   GLY B 640       9.671  71.481  95.411  1.00  0.00           C  
ATOM   1079  O   GLY B 640       9.225  72.777  95.390  1.00  0.00           O  
ATOM   1080  N   GLU B 641      10.169  70.979  94.317  1.00  0.00           N  
ATOM   1081  CA  GLU B 641      10.198  71.672  93.033  1.00  0.00           C  
ATOM   1082  C   GLU B 641       8.791  71.783  92.494  1.00  0.00           C  
ATOM   1083  O   GLU B 641       8.461  72.895  91.766  1.00  0.00           O  
ATOM   1084  CB  GLU B 641      11.144  70.907  92.085  1.00  0.00           C  
ATOM   1085  CG  GLU B 641      11.272  71.509  90.689  1.00  0.00           C  
ATOM   1086  CD  GLU B 641      12.379  70.908  89.900  1.00  0.00           C  
ATOM   1087  OE1 GLU B 641      13.223  70.040  90.424  1.00  0.00           O  
ATOM   1088  OE2 GLU B 641      12.570  71.253  88.636  1.00  0.00           O  
ATOM   1089  N   GLN B 642       7.884  70.876  92.715  1.00  0.00           N  
ATOM   1090  CA  GLN B 642       6.493  70.956  92.297  1.00  0.00           C  
ATOM   1091  C   GLN B 642       5.648  71.662  93.329  1.00  0.00           C  
ATOM   1092  O   GLN B 642       4.383  72.027  92.940  1.00  0.00           O  
ATOM   1093  CB  GLN B 642       5.899  69.544  92.051  1.00  0.00           C  
ATOM   1094  CG  GLN B 642       6.170  68.972  90.648  1.00  0.00           C  
ATOM   1095  CD  GLN B 642       7.588  68.566  90.431  1.00  0.00           C  
ATOM   1096  OE1 GLN B 642       7.964  67.308  90.815  1.00  0.00           O  
ATOM   1097  NE2 GLN B 642       8.490  69.330  89.891  1.00  0.00           N  
ATOM   1098  N   ALA B 643       6.025  71.910  94.549  1.00  0.00           N  
ATOM   1099  CA  ALA B 643       5.188  72.530  95.567  1.00  0.00           C  
ATOM   1100  C   ALA B 643       5.582  73.959  95.829  1.00  0.00           C  
ATOM   1101  O   ALA B 643       4.725  74.702  96.604  1.00  0.00           O  
ATOM   1102  CB  ALA B 643       5.249  71.720  96.872  1.00  0.00           C  
ATOM   1103  N   PHE B 644       6.673  74.510  95.386  1.00  0.00           N  
ATOM   1104  CA  PHE B 644       7.094  75.871  95.672  1.00  0.00           C  
ATOM   1105  C   PHE B 644       7.477  76.602  94.419  1.00  0.00           C  
ATOM   1106  O   PHE B 644       7.943  77.887  94.553  1.00  0.00           O  
ATOM   1107  CB  PHE B 644       8.251  75.887  96.714  1.00  0.00           C  
ATOM   1108  CG  PHE B 644       7.897  75.158  97.993  1.00  0.00           C  
ATOM   1109  CD1 PHE B 644       6.821  75.574  98.794  1.00  0.00           C  
ATOM   1110  CD2 PHE B 644       8.648  74.044  98.403  1.00  0.00           C  
ATOM   1111  CE1 PHE B 644       6.502  74.890  99.969  1.00  0.00           C  
ATOM   1112  CE2 PHE B 644       8.329  73.359  99.577  1.00  0.00           C  
ATOM   1113  CZ  PHE B 644       7.253  73.779 100.363  1.00  0.00           C  
ATOM   1114  N   GLY B 645       7.354  76.116  93.217  1.00  0.00           N  
ATOM   1115  CA  GLY B 645       7.569  76.875  92.002  1.00  0.00           C  
ATOM   1116  C   GLY B 645       8.995  77.208  91.707  1.00  0.00           C  
ATOM   1117  O   GLY B 645       9.203  78.144  90.719  1.00  0.00           O  
ATOM   1118  N   ILE B 646      10.028  76.675  92.292  1.00  0.00           N  
ATOM   1119  CA  ILE B 646      11.411  76.994  91.965  1.00  0.00           C  
ATOM   1120  C   ILE B 646      12.118  75.764  91.461  1.00  0.00           C  
ATOM   1121  O   ILE B 646      11.760  74.543  91.970  1.00  0.00           O  
ATOM   1122  CB  ILE B 646      12.157  77.648  93.182  1.00  0.00           C  
ATOM   1123  CG1 ILE B 646      12.432  76.649  94.329  1.00  0.00           C  
ATOM   1124  CG2 ILE B 646      11.375  78.874  93.669  1.00  0.00           C  
ATOM   1125  CD1 ILE B 646      13.448  77.171  95.339  1.00  0.00           C  
ATOM   1126  N   LYS B 647      13.046  75.815  90.550  1.00  0.00           N  
ATOM   1127  CA  LYS B 647      13.749  74.652  90.010  1.00  0.00           C  
ATOM   1128  C   LYS B 647      14.897  74.286  90.915  1.00  0.00           C  
ATOM   1129  O   LYS B 647      15.611  75.316  91.477  1.00  0.00           O  
ATOM   1130  CB  LYS B 647      14.224  74.985  88.580  1.00  0.00           C  
ATOM   1131  CG  LYS B 647      14.874  73.792  87.871  1.00  0.00           C  
ATOM   1132  CD  LYS B 647      15.159  74.054  86.387  1.00  0.00           C  
ATOM   1133  CE  LYS B 647      13.886  74.191  85.547  1.00  0.00           C  
ATOM   1134  NZ  LYS B 647      14.209  74.410  84.146  1.00  0.00           N1+
ATOM   1135  N   VAL B 648      15.241  73.062  91.193  1.00  0.00           N  
ATOM   1136  CA  VAL B 648      16.325  72.712  92.094  1.00  0.00           C  
ATOM   1137  C   VAL B 648      17.097  71.531  91.580  1.00  0.00           C  
ATOM   1138  O   VAL B 648      16.419  70.471  91.034  1.00  0.00           O  
ATOM   1139  CB  VAL B 648      15.784  72.398  93.537  1.00  0.00           C  
ATOM   1140  CG1 VAL B 648      16.948  72.195  94.512  1.00  0.00           C  
ATOM   1141  CG2 VAL B 648      14.860  73.512  94.034  1.00  0.00           C  
ATOM   1142  N   ARG B 649      18.390  71.480  91.700  1.00  0.00           N  
ATOM   1143  CA  ARG B 649      19.266  70.388  91.316  1.00  0.00           C  
ATOM   1144  C   ARG B 649      20.172  70.064  92.477  1.00  0.00           C  
ATOM   1145  O   ARG B 649      20.017  70.791  93.630  1.00  0.00           O  
ATOM   1146  CB  ARG B 649      20.062  70.779  90.039  1.00  0.00           C  
ATOM   1147  CG  ARG B 649      19.148  71.053  88.838  1.00  0.00           C  
ATOM   1148  CD  ARG B 649      18.457  69.789  88.272  1.00  0.00           C  
ATOM   1149  NE  ARG B 649      17.082  70.048  87.871  1.00  0.00           N  
ATOM   1150  CZ  ARG B 649      16.564  69.942  86.629  1.00  0.00           C  
ATOM   1151  NH1 ARG B 649      17.326  69.670  85.545  1.00  0.00           N  
ATOM   1152  NH2 ARG B 649      15.238  70.197  86.460  1.00  0.00           N  
ATOM   1153  N   SER B 650      21.075  69.127  92.453  1.00  0.00           N  
ATOM   1154  CA  SER B 650      21.949  68.783  93.562  1.00  0.00           C  
ATOM   1155  C   SER B 650      23.355  68.554  93.080  1.00  0.00           C  
ATOM   1156  O   SER B 650      23.609  68.552  91.737  1.00  0.00           O  
ATOM   1157  CB  SER B 650      21.425  67.554  94.338  1.00  0.00           C  
ATOM   1158  OG  SER B 650      21.502  66.342  93.517  1.00  0.00           O  
ATOM   1159  N   ILE B 651      24.335  68.348  93.910  1.00  0.00           N  
ATOM   1160  CA  ILE B 651      25.721  68.050  93.585  1.00  0.00           C  
ATOM   1161  C   ILE B 651      26.218  67.066  94.612  1.00  0.00           C  
ATOM   1162  O   ILE B 651      25.658  67.113  95.865  1.00  0.00           O  
ATOM   1163  CB  ILE B 651      26.580  69.370  93.578  1.00  0.00           C  
ATOM   1164  CG1 ILE B 651      26.122  70.298  92.430  1.00  0.00           C  
ATOM   1165  CG2 ILE B 651      28.077  69.068  93.495  1.00  0.00           C  
ATOM   1166  CD1 ILE B 651      26.844  71.639  92.402  1.00  0.00           C  
ATOM   1167  N   LEU B 652      27.130  66.168  94.380  1.00  0.00           N  
ATOM   1168  CA  LEU B 652      27.584  65.191  95.366  1.00  0.00           C  
ATOM   1169  C   LEU B 652      29.019  65.469  95.731  1.00  0.00           C  
ATOM   1170  O   LEU B 652      29.952  65.525  94.732  1.00  0.00           O  
ATOM   1171  CB  LEU B 652      27.406  63.762  94.817  1.00  0.00           C  
ATOM   1172  CG  LEU B 652      25.949  63.432  94.427  1.00  0.00           C  
ATOM   1173  CD1 LEU B 652      25.882  62.009  93.864  1.00  0.00           C  
ATOM   1174  CD2 LEU B 652      24.973  63.595  95.599  1.00  0.00           C  
ATOM   1175  N   CYS B 653      29.391  65.680  96.960  1.00  0.00           N  
ATOM   1176  CA  CYS B 653      30.724  66.094  97.370  1.00  0.00           C  
ATOM   1177  C   CYS B 653      31.677  64.935  97.546  1.00  0.00           C  
ATOM   1178  O   CYS B 653      31.203  63.737  98.005  1.00  0.00           O  
ATOM   1179  CB  CYS B 653      30.646  66.854  98.708  1.00  0.00           C  
ATOM   1180  SG  CYS B 653      29.450  68.265  98.661  1.00  0.00           S  
ATOM   1181  N   CYS B 654      32.948  65.091  97.321  1.00  0.00           N  
ATOM   1182  CA  CYS B 654      34.022  64.144  97.592  1.00  0.00           C  
ATOM   1183  C   CYS B 654      34.753  64.645  98.812  1.00  0.00           C  
ATOM   1184  O   CYS B 654      35.037  65.988  98.843  1.00  0.00           O  
ATOM   1185  CB  CYS B 654      35.012  64.114  96.410  1.00  0.00           C  
ATOM   1186  SG  CYS B 654      34.219  63.646  94.808  1.00  0.00           S  
ATOM   1187  N   MET B 655      35.112  63.914  99.824  1.00  0.00           N  
ATOM   1188  CA  MET B 655      35.750  64.465 101.016  1.00  0.00           C  
ATOM   1189  C   MET B 655      37.248  64.504 100.877  1.00  0.00           C  
ATOM   1190  O   MET B 655      37.901  63.414 100.373  1.00  0.00           O  
ATOM   1191  CB  MET B 655      35.315  63.670 102.262  1.00  0.00           C  
ATOM   1192  CG  MET B 655      33.840  63.874 102.591  1.00  0.00           C  
ATOM   1193  SD  MET B 655      33.429  65.640 103.009  1.00  0.00           S  
ATOM   1194  CE  MET B 655      32.807  66.320 101.417  1.00  0.00           C  
ATOM   1195  N   ARG B 656      37.938  65.548 101.237  1.00  0.00           N  
ATOM   1196  CA  ARG B 656      39.387  65.656 101.156  1.00  0.00           C  
ATOM   1197  C   ARG B 656      40.067  64.670 102.070  1.00  0.00           C  
ATOM   1198  O   ARG B 656      41.370  64.344 101.791  1.00  0.00           O  
ATOM   1199  CB  ARG B 656      39.834  67.084 101.528  1.00  0.00           C  
ATOM   1200  CG  ARG B 656      39.458  68.137 100.483  1.00  0.00           C  
ATOM   1201  CD  ARG B 656      39.945  69.527 100.937  1.00  0.00           C  
ATOM   1202  NE  ARG B 656      39.902  70.542  99.891  1.00  0.00           N  
ATOM   1203  CZ  ARG B 656      40.867  70.690  98.954  1.00  0.00           C  
ATOM   1204  NH1 ARG B 656      41.799  69.732  98.739  1.00  0.00           N  
ATOM   1205  NH2 ARG B 656      40.884  71.812  98.199  1.00  0.00           N  
ATOM   1206  N   HIS B 657      39.491  64.155 103.116  1.00  0.00           N  
ATOM   1207  CA  HIS B 657      40.096  63.188 104.014  1.00  0.00           C  
ATOM   1208  C   HIS B 657      39.668  61.789 103.659  1.00  0.00           C  
ATOM   1209  O   HIS B 657      40.214  60.757 104.379  1.00  0.00           O  
ATOM   1210  CB  HIS B 657      39.784  63.535 105.497  1.00  0.00           C  
ATOM   1211  CG  HIS B 657      38.321  63.508 105.837  1.00  0.00           C  
ATOM   1212  ND1 HIS B 657      37.463  64.542 105.580  1.00  0.00           N  
ATOM   1213  CD2 HIS B 657      37.556  62.515 106.430  1.00  0.00           C  
ATOM   1214  CE1 HIS B 657      36.233  64.204 105.991  1.00  0.00           C  
ATOM   1215  NE2 HIS B 657      36.228  62.949 106.529  1.00  0.00           N  
ATOM   1216  N   GLN B 658      38.845  61.522 102.687  1.00  0.00           N  
ATOM   1217  CA  GLN B 658      38.436  60.190 102.257  1.00  0.00           C  
ATOM   1218  C   GLN B 658      38.541  60.076 100.756  1.00  0.00           C  
ATOM   1219  O   GLN B 658      37.376  60.041 100.010  1.00  0.00           O  
ATOM   1220  CB  GLN B 658      37.009  59.863 102.754  1.00  0.00           C  
ATOM   1221  CG  GLN B 658      36.988  59.565 104.254  1.00  0.00           C  
ATOM   1222  CD  GLN B 658      37.820  58.375 104.591  1.00  0.00           C  
ATOM   1223  OE1 GLN B 658      37.657  57.236 103.845  1.00  0.00           O  
ATOM   1224  NE2 GLN B 658      38.690  58.348 105.557  1.00  0.00           N  
ATOM   1225  N   PRO B 659      39.664  59.951 100.110  1.00  0.00           N  
ATOM   1226  CA  PRO B 659      39.728  59.691  98.672  1.00  0.00           C  
ATOM   1227  C   PRO B 659      39.160  58.338  98.336  1.00  0.00           C  
ATOM   1228  O   PRO B 659      38.904  58.068  97.016  1.00  0.00           O  
ATOM   1229  CB  PRO B 659      41.228  59.797  98.305  1.00  0.00           C  
ATOM   1230  CG  PRO B 659      41.911  60.372  99.548  1.00  0.00           C  
ATOM   1231  CD  PRO B 659      40.985  60.024 100.713  1.00  0.00           C  
ATOM   1232  N   SER B 660      38.921  57.411  99.219  1.00  0.00           N  
ATOM   1233  CA  SER B 660      38.342  56.108  98.918  1.00  0.00           C  
ATOM   1234  C   SER B 660      36.866  56.224  98.638  1.00  0.00           C  
ATOM   1235  O   SER B 660      36.267  55.226  97.916  1.00  0.00           O  
ATOM   1236  CB  SER B 660      38.616  55.122 100.064  1.00  0.00           C  
ATOM   1237  OG  SER B 660      37.973  55.571 101.301  1.00  0.00           O  
ATOM   1238  N   TRP B 661      36.143  57.226  99.049  1.00  0.00           N  
ATOM   1239  CA  TRP B 661      34.756  57.469  98.682  1.00  0.00           C  
ATOM   1240  C   TRP B 661      34.687  58.151  97.337  1.00  0.00           C  
ATOM   1241  O   TRP B 661      33.467  58.212  96.724  1.00  0.00           O  
ATOM   1242  CB  TRP B 661      34.078  58.394  99.734  1.00  0.00           C  
ATOM   1243  CG  TRP B 661      33.288  57.685 100.871  1.00  0.00           C  
ATOM   1244  CD1 TRP B 661      33.811  56.342 101.338  1.00  0.00           C  
ATOM   1245  CD2 TRP B 661      33.336  58.461 102.178  1.00  0.00           C  
ATOM   1246  NE1 TRP B 661      33.916  56.311 102.625  1.00  0.00           N  
ATOM   1247  CE2 TRP B 661      33.646  57.552 103.205  1.00  0.00           C  
ATOM   1248  CE3 TRP B 661      33.173  59.814 102.476  1.00  0.00           C  
ATOM   1249  CZ2 TRP B 661      33.675  57.929 104.549  1.00  0.00           C  
ATOM   1250  CZ3 TRP B 661      33.228  60.211 103.820  1.00  0.00           C  
ATOM   1251  CH2 TRP B 661      33.442  59.279 104.843  1.00  0.00           C  
ATOM   1252  N   SER B 662      35.702  58.729  96.763  1.00  0.00           N  
ATOM   1253  CA  SER B 662      35.605  59.603  95.598  1.00  0.00           C  
ATOM   1254  C   SER B 662      35.300  58.871  94.319  1.00  0.00           C  
ATOM   1255  O   SER B 662      34.470  59.510  93.429  1.00  0.00           O  
ATOM   1256  CB  SER B 662      36.905  60.404  95.469  1.00  0.00           C  
ATOM   1257  OG  SER B 662      37.191  61.052  96.748  1.00  0.00           O  
ATOM   1258  N   LEU B 663      35.769  57.704  93.985  1.00  0.00           N  
ATOM   1259  CA  LEU B 663      35.358  57.023  92.760  1.00  0.00           C  
ATOM   1260  C   LEU B 663      33.927  56.564  92.881  1.00  0.00           C  
ATOM   1261  O   LEU B 663      33.233  56.332  91.721  1.00  0.00           O  
ATOM   1262  CB  LEU B 663      36.284  55.835  92.424  1.00  0.00           C  
ATOM   1263  CG  LEU B 663      37.655  56.247  91.835  1.00  0.00           C  
ATOM   1264  CD1 LEU B 663      38.591  55.031  91.776  1.00  0.00           C  
ATOM   1265  CD2 LEU B 663      37.510  56.878  90.443  1.00  0.00           C  
ATOM   1266  N   GLU B 664      33.325  56.393  94.021  1.00  0.00           N  
ATOM   1267  CA  GLU B 664      31.918  56.050  94.178  1.00  0.00           C  
ATOM   1268  C   GLU B 664      31.072  57.296  94.075  1.00  0.00           C  
ATOM   1269  O   GLU B 664      29.791  57.166  93.603  1.00  0.00           O  
ATOM   1270  CB  GLU B 664      31.720  55.319  95.522  1.00  0.00           C  
ATOM   1271  CG  GLU B 664      30.266  54.939  95.790  1.00  0.00           C  
ATOM   1272  CD  GLU B 664      30.083  54.181  97.054  1.00  0.00           C  
ATOM   1273  OE1 GLU B 664      31.103  53.652  97.701  1.00  0.00           O  
ATOM   1274  OE2 GLU B 664      28.877  54.007  97.567  1.00  0.00           O  
ATOM   1275  N   VAL B 665      31.502  58.486  94.380  1.00  0.00           N  
ATOM   1276  CA  VAL B 665      30.743  59.705  94.120  1.00  0.00           C  
ATOM   1277  C   VAL B 665      30.648  59.894  92.625  1.00  0.00           C  
ATOM   1278  O   VAL B 665      29.522  60.479  92.108  1.00  0.00           O  
ATOM   1279  CB  VAL B 665      31.417  60.922  94.821  1.00  0.00           C  
ATOM   1280  CG1 VAL B 665      30.731  62.238  94.444  1.00  0.00           C  
ATOM   1281  CG2 VAL B 665      31.419  60.757  96.346  1.00  0.00           C  
ATOM   1282  N   LEU B 666      31.576  59.495  91.803  1.00  0.00           N  
ATOM   1283  CA  LEU B 666      31.473  59.592  90.353  1.00  0.00           C  
ATOM   1284  C   LEU B 666      30.446  58.619  89.833  1.00  0.00           C  
ATOM   1285  O   LEU B 666      29.740  58.977  88.714  1.00  0.00           O  
ATOM   1286  CB  LEU B 666      32.852  59.324  89.711  1.00  0.00           C  
ATOM   1287  CG  LEU B 666      32.887  59.570  88.188  1.00  0.00           C  
ATOM   1288  CD1 LEU B 666      32.637  61.041  87.824  1.00  0.00           C  
ATOM   1289  CD2 LEU B 666      34.220  59.087  87.600  1.00  0.00           C  
ATOM   1290  N   GLU B 667      30.206  57.461  90.378  1.00  0.00           N  
ATOM   1291  CA  GLU B 667      29.192  56.535  89.893  1.00  0.00           C  
ATOM   1292  C   GLU B 667      27.825  56.934  90.390  1.00  0.00           C  
ATOM   1293  O   GLU B 667      26.735  56.373  89.775  1.00  0.00           O  
ATOM   1294  CB  GLU B 667      29.540  55.079  90.265  1.00  0.00           C  
ATOM   1295  CG  GLU B 667      30.928  54.656  89.769  1.00  0.00           C  
ATOM   1296  CD  GLU B 667      31.139  54.875  88.315  1.00  0.00           C  
ATOM   1297  OE1 GLU B 667      30.178  54.661  87.436  1.00  0.00           O  
ATOM   1298  OE2 GLU B 667      32.306  55.286  87.852  1.00  0.00           O  
ATOM   1299  N   LEU B 668      27.640  57.803  91.340  1.00  0.00           N  
ATOM   1300  CA  LEU B 668      26.364  58.393  91.716  1.00  0.00           C  
ATOM   1301  C   LEU B 668      26.162  59.677  90.945  1.00  0.00           C  
ATOM   1302  O   LEU B 668      24.928  60.271  91.009  1.00  0.00           O  
ATOM   1303  CB  LEU B 668      26.304  58.667  93.236  1.00  0.00           C  
ATOM   1304  CG  LEU B 668      26.014  57.457  94.180  1.00  0.00           C  
ATOM   1305  CD1 LEU B 668      26.167  56.077  93.531  1.00  0.00           C  
ATOM   1306  CD2 LEU B 668      26.885  57.558  95.441  1.00  0.00           C  
ATOM   1307  N   CYS B 669      27.088  60.224  90.212  1.00  0.00           N  
ATOM   1308  CA  CYS B 669      26.902  61.365  89.329  1.00  0.00           C  
ATOM   1309  C   CYS B 669      26.636  60.888  87.920  1.00  0.00           C  
ATOM   1310  O   CYS B 669      26.056  61.774  87.050  1.00  0.00           O  
ATOM   1311  CB  CYS B 669      28.134  62.288  89.360  1.00  0.00           C  
ATOM   1312  SG  CYS B 669      28.447  63.007  91.042  1.00  0.00           S  
ATOM   1313  N   LYS B 670      26.912  59.683  87.511  1.00  0.00           N  
ATOM   1314  CA  LYS B 670      26.535  59.126  86.214  1.00  0.00           C  
ATOM   1315  C   LYS B 670      25.160  58.504  86.332  1.00  0.00           C  
ATOM   1316  O   LYS B 670      24.219  58.785  85.380  1.00  0.00           O  
ATOM   1317  CB  LYS B 670      27.528  58.029  85.768  1.00  0.00           C  
ATOM   1318  CG  LYS B 670      28.952  58.522  85.494  1.00  0.00           C  
ATOM   1319  CD  LYS B 670      29.872  57.354  85.115  1.00  0.00           C  
ATOM   1320  CE  LYS B 670      31.340  57.763  85.000  1.00  0.00           C  
ATOM   1321  NZ  LYS B 670      32.179  56.610  84.706  1.00  0.00           N1+
ATOM   1322  N   LYS B 671      24.849  57.693  87.302  1.00  0.00           N  
ATOM   1323  CA  LYS B 671      23.549  57.050  87.454  1.00  0.00           C  
ATOM   1324  C   LYS B 671      22.468  58.076  87.685  1.00  0.00           C  
ATOM   1325  O   LYS B 671      21.209  57.804  87.216  1.00  0.00           O  
ATOM   1326  CB  LYS B 671      23.621  56.050  88.629  1.00  0.00           C  
ATOM   1327  CG  LYS B 671      22.297  55.325  88.882  1.00  0.00           C  
ATOM   1328  CD  LYS B 671      22.387  54.335  90.048  1.00  0.00           C  
ATOM   1329  CE  LYS B 671      21.032  53.696  90.358  1.00  0.00           C  
ATOM   1330  NZ  LYS B 671      21.132  52.767  91.472  1.00  0.00           N1+
ATOM   1331  N   TYR B 672      22.680  59.188  88.326  1.00  0.00           N  
ATOM   1332  CA  TYR B 672      21.687  60.214  88.590  1.00  0.00           C  
ATOM   1333  C   TYR B 672      21.989  61.447  87.775  1.00  0.00           C  
ATOM   1334  O   TYR B 672      21.598  62.666  88.260  1.00  0.00           O  
ATOM   1335  CB  TYR B 672      21.617  60.527  90.108  1.00  0.00           C  
ATOM   1336  CG  TYR B 672      21.198  59.332  90.943  1.00  0.00           C  
ATOM   1337  CD1 TYR B 672      19.839  59.093  91.212  1.00  0.00           C  
ATOM   1338  CD2 TYR B 672      22.154  58.451  91.478  1.00  0.00           C  
ATOM   1339  CE1 TYR B 672      19.438  58.014  92.002  1.00  0.00           C  
ATOM   1340  CE2 TYR B 672      21.771  57.365  92.269  1.00  0.00           C  
ATOM   1341  CZ  TYR B 672      20.411  57.156  92.529  1.00  0.00           C  
ATOM   1342  OH  TYR B 672      20.040  56.087  93.323  1.00  0.00           O  
ATOM   1343  N   ASN B 673      22.579  61.404  86.614  1.00  0.00           N  
ATOM   1344  CA  ASN B 673      22.873  62.586  85.801  1.00  0.00           C  
ATOM   1345  C   ASN B 673      21.578  63.244  85.380  1.00  0.00           C  
ATOM   1346  O   ASN B 673      20.652  62.480  84.718  1.00  0.00           O  
ATOM   1347  CB  ASN B 673      23.720  62.174  84.585  1.00  0.00           C  
ATOM   1348  CG  ASN B 673      24.361  63.323  83.884  1.00  0.00           C  
ATOM   1349  OD1 ASN B 673      23.936  64.594  84.144  1.00  0.00           O  
ATOM   1350  ND2 ASN B 673      25.323  63.175  83.018  1.00  0.00           N  
ATOM   1351  N   GLN B 674      21.307  64.489  85.643  1.00  0.00           N  
ATOM   1352  CA  GLN B 674      20.073  65.204  85.346  1.00  0.00           C  
ATOM   1353  C   GLN B 674      18.883  64.641  86.077  1.00  0.00           C  
ATOM   1354  O   GLN B 674      17.685  65.287  85.890  1.00  0.00           O  
ATOM   1355  CB  GLN B 674      19.829  65.378  83.829  1.00  0.00           C  
ATOM   1356  CG  GLN B 674      20.973  66.126  83.138  1.00  0.00           C  
ATOM   1357  CD  GLN B 674      21.220  67.494  83.680  1.00  0.00           C  
ATOM   1358  OE1 GLN B 674      20.161  68.226  84.144  1.00  0.00           O  
ATOM   1359  NE2 GLN B 674      22.398  68.046  83.709  1.00  0.00           N  
ATOM   1360  N   LYS B 675      18.946  63.664  86.935  1.00  0.00           N  
ATOM   1361  CA  LYS B 675      17.907  63.309  87.905  1.00  0.00           C  
ATOM   1362  C   LYS B 675      18.286  64.070  89.166  1.00  0.00           C  
ATOM   1363  O   LYS B 675      18.713  63.403  90.274  1.00  0.00           O  
ATOM   1364  CB  LYS B 675      17.833  61.785  88.081  1.00  0.00           C  
ATOM   1365  CG  LYS B 675      16.673  61.344  88.981  1.00  0.00           C  
ATOM   1366  CD  LYS B 675      16.560  59.816  89.065  1.00  0.00           C  
ATOM   1367  CE  LYS B 675      15.457  59.329  90.008  1.00  0.00           C  
ATOM   1368  NZ  LYS B 675      15.752  59.634  91.401  1.00  0.00           N1+
ATOM   1369  N   THR B 676      18.289  65.372  89.123  1.00  0.00           N  
ATOM   1370  CA  THR B 676      18.831  66.361  90.048  1.00  0.00           C  
ATOM   1371  C   THR B 676      20.343  66.387  90.037  1.00  0.00           C  
ATOM   1372  O   THR B 676      20.919  67.615  89.845  1.00  0.00           O  
ATOM   1373  CB  THR B 676      18.283  66.330  91.497  1.00  0.00           C  
ATOM   1374  OG1 THR B 676      19.029  65.330  92.297  1.00  0.00           O  
ATOM   1375  CG2 THR B 676      16.794  66.043  91.600  1.00  0.00           C  
ATOM   1376  N   VAL B 677      21.144  65.377  90.227  1.00  0.00           N  
ATOM   1377  CA  VAL B 677      22.596  65.538  90.356  1.00  0.00           C  
ATOM   1378  C   VAL B 677      23.194  66.055  89.068  1.00  0.00           C  
ATOM   1379  O   VAL B 677      23.155  65.250  87.960  1.00  0.00           O  
ATOM   1380  CB  VAL B 677      23.269  64.203  90.776  1.00  0.00           C  
ATOM   1381  CG1 VAL B 677      24.793  64.372  90.823  1.00  0.00           C  
ATOM   1382  CG2 VAL B 677      22.743  63.700  92.126  1.00  0.00           C  
ATOM   1383  N   VAL B 678      23.754  67.225  88.984  1.00  0.00           N  
ATOM   1384  CA  VAL B 678      24.338  67.812  87.794  1.00  0.00           C  
ATOM   1385  C   VAL B 678      25.835  67.892  87.891  1.00  0.00           C  
ATOM   1386  O   VAL B 678      26.497  68.310  86.760  1.00  0.00           O  
ATOM   1387  CB  VAL B 678      23.755  69.244  87.524  1.00  0.00           C  
ATOM   1388  CG1 VAL B 678      22.264  69.182  87.179  1.00  0.00           C  
ATOM   1389  CG2 VAL B 678      24.009  70.209  88.689  1.00  0.00           C  
ATOM   1390  N   ALA B 679      26.543  67.621  88.949  1.00  0.00           N  
ATOM   1391  CA  ALA B 679      27.985  67.816  89.005  1.00  0.00           C  
ATOM   1392  C   ALA B 679      28.622  67.090  90.157  1.00  0.00           C  
ATOM   1393  O   ALA B 679      27.848  66.437  91.076  1.00  0.00           O  
ATOM   1394  CB  ALA B 679      28.313  69.320  89.104  1.00  0.00           C  
ATOM   1395  N   MET B 680      29.916  67.117  90.298  1.00  0.00           N  
ATOM   1396  CA  MET B 680      30.706  66.593  91.401  1.00  0.00           C  
ATOM   1397  C   MET B 680      31.382  67.742  92.110  1.00  0.00           C  
ATOM   1398  O   MET B 680      31.746  68.833  91.365  1.00  0.00           O  
ATOM   1399  CB  MET B 680      31.765  65.598  90.840  1.00  0.00           C  
ATOM   1400  CG  MET B 680      32.879  65.313  91.841  1.00  0.00           C  
ATOM   1401  SD  MET B 680      34.076  64.032  91.238  1.00  0.00           S  
ATOM   1402  CE  MET B 680      33.085  62.516  91.519  1.00  0.00           C  
ATOM   1403  N   ASP B 681      31.658  67.718  93.381  1.00  0.00           N  
ATOM   1404  CA  ASP B 681      32.322  68.767  94.134  1.00  0.00           C  
ATOM   1405  C   ASP B 681      33.474  68.200  94.926  1.00  0.00           C  
ATOM   1406  O   ASP B 681      33.583  66.840  95.031  1.00  0.00           O  
ATOM   1407  CB  ASP B 681      31.281  69.445  95.071  1.00  0.00           C  
ATOM   1408  CG  ASP B 681      31.898  70.425  95.993  1.00  0.00           C  
ATOM   1409  OD1 ASP B 681      32.572  71.467  95.535  1.00  0.00           O  
ATOM   1410  OD2 ASP B 681      31.789  70.289  97.298  1.00  0.00           O  
ATOM   1411  N   LEU B 682      34.371  68.949  95.505  1.00  0.00           N  
ATOM   1412  CA  LEU B 682      35.428  68.477  96.401  1.00  0.00           C  
ATOM   1413  C   LEU B 682      35.400  69.359  97.629  1.00  0.00           C  
ATOM   1414  O   LEU B 682      36.171  70.493  97.641  1.00  0.00           O  
ATOM   1415  CB  LEU B 682      36.808  68.510  95.702  1.00  0.00           C  
ATOM   1416  CG  LEU B 682      37.994  68.114  96.615  1.00  0.00           C  
ATOM   1417  CD1 LEU B 682      37.894  66.668  97.113  1.00  0.00           C  
ATOM   1418  CD2 LEU B 682      39.330  68.334  95.888  1.00  0.00           C  
ATOM   1419  N   ALA B 683      34.649  69.097  98.657  1.00  0.00           N  
ATOM   1420  CA  ALA B 683      34.618  69.875  99.889  1.00  0.00           C  
ATOM   1421  C   ALA B 683      35.444  69.184 100.945  1.00  0.00           C  
ATOM   1422  O   ALA B 683      35.837  67.890 100.724  1.00  0.00           O  
ATOM   1423  CB  ALA B 683      33.173  70.062 100.372  1.00  0.00           C  
ATOM   1424  N   GLY B 684      35.787  69.762 102.057  1.00  0.00           N  
ATOM   1425  CA  GLY B 684      36.506  69.122 103.134  1.00  0.00           C  
ATOM   1426  C   GLY B 684      37.511  70.034 103.756  1.00  0.00           C  
ATOM   1427  O   GLY B 684      37.375  71.388 103.590  1.00  0.00           O  
ATOM   1428  N   ASP B 685      38.493  69.588 104.486  1.00  0.00           N  
ATOM   1429  CA  ASP B 685      39.469  70.439 105.160  1.00  0.00           C  
ATOM   1430  C   ASP B 685      40.582  70.788 104.196  1.00  0.00           C  
ATOM   1431  O   ASP B 685      41.513  69.832 103.885  1.00  0.00           O  
ATOM   1432  CB  ASP B 685      39.995  69.720 106.410  1.00  0.00           C  
ATOM   1433  CG  ASP B 685      40.905  70.556 107.227  1.00  0.00           C  
ATOM   1434  OD1 ASP B 685      40.935  71.871 107.108  1.00  0.00           O  
ATOM   1435  OD2 ASP B 685      41.711  70.008 108.118  1.00  0.00           O  
ATOM   1436  N   GLU B 686      40.673  71.958 103.634  1.00  0.00           N  
ATOM   1437  CA  GLU B 686      41.700  72.345 102.674  1.00  0.00           C  
ATOM   1438  C   GLU B 686      43.049  72.460 103.332  1.00  0.00           C  
ATOM   1439  O   GLU B 686      44.157  72.446 102.520  1.00  0.00           O  
ATOM   1440  CB  GLU B 686      41.277  73.672 102.004  1.00  0.00           C  
ATOM   1441  CG  GLU B 686      42.135  74.047 100.797  1.00  0.00           C  
ATOM   1442  CD  GLU B 686      41.778  75.358 100.200  1.00  0.00           C  
ATOM   1443  OE1 GLU B 686      40.606  75.928 100.398  1.00  0.00           O  
ATOM   1444  OE2 GLU B 686      42.640  75.996  99.425  1.00  0.00           O  
ATOM   1445  N   THR B 687      43.229  72.571 104.616  1.00  0.00           N  
ATOM   1446  CA  THR B 687      44.543  72.655 105.235  1.00  0.00           C  
ATOM   1447  C   THR B 687      45.262  71.334 105.190  1.00  0.00           C  
ATOM   1448  O   THR B 687      46.553  71.307 105.657  1.00  0.00           O  
ATOM   1449  CB  THR B 687      44.472  73.203 106.676  1.00  0.00           C  
ATOM   1450  OG1 THR B 687      43.771  72.213 107.546  1.00  0.00           O  
ATOM   1451  CG2 THR B 687      43.761  74.540 106.798  1.00  0.00           C  
ATOM   1452  N   ILE B 688      44.752  70.234 104.715  1.00  0.00           N  
ATOM   1453  CA  ILE B 688      45.505  68.990 104.562  1.00  0.00           C  
ATOM   1454  C   ILE B 688      46.453  69.179 103.398  1.00  0.00           C  
ATOM   1455  O   ILE B 688      45.924  69.464 102.164  1.00  0.00           O  
ATOM   1456  CB  ILE B 688      44.536  67.795 104.343  1.00  0.00           C  
ATOM   1457  CG1 ILE B 688      43.566  67.640 105.539  1.00  0.00           C  
ATOM   1458  CG2 ILE B 688      45.328  66.506 104.093  1.00  0.00           C  
ATOM   1459  CD1 ILE B 688      42.420  66.672 105.266  1.00  0.00           C  
ATOM   1460  N   GLU B 689      47.747  69.157 103.526  1.00  0.00           N  
ATOM   1461  CA  GLU B 689      48.697  69.427 102.450  1.00  0.00           C  
ATOM   1462  C   GLU B 689      48.390  68.622 101.214  1.00  0.00           C  
ATOM   1463  O   GLU B 689      48.192  67.270 101.344  1.00  0.00           O  
ATOM   1464  CB  GLU B 689      50.132  69.092 102.936  1.00  0.00           C  
ATOM   1465  CG  GLU B 689      50.865  70.289 103.574  1.00  0.00           C  
ATOM   1466  CD  GLU B 689      51.741  70.982 102.592  1.00  0.00           C  
ATOM   1467  OE1 GLU B 689      52.988  71.292 102.886  1.00  0.00           O  
ATOM   1468  OE2 GLU B 689      51.302  71.293 101.385  1.00  0.00           O  
ATOM   1469  N   GLY B 690      48.382  69.145 100.022  1.00  0.00           N  
ATOM   1470  CA  GLY B 690      48.259  68.396  98.787  1.00  0.00           C  
ATOM   1471  C   GLY B 690      47.030  67.551  98.705  1.00  0.00           C  
ATOM   1472  O   GLY B 690      47.065  66.483  97.842  1.00  0.00           O  
ATOM   1473  N   SER B 691      45.933  67.772  99.371  1.00  0.00           N  
ATOM   1474  CA  SER B 691      44.754  66.923  99.288  1.00  0.00           C  
ATOM   1475  C   SER B 691      43.954  67.163  98.037  1.00  0.00           C  
ATOM   1476  O   SER B 691      42.881  66.333  97.823  1.00  0.00           O  
ATOM   1477  CB  SER B 691      43.911  67.012 100.567  1.00  0.00           C  
ATOM   1478  OG  SER B 691      43.519  68.392 100.862  1.00  0.00           O  
ATOM   1479  N   SER B 692      44.248  68.042  97.123  1.00  0.00           N  
ATOM   1480  CA  SER B 692      43.597  68.103  95.819  1.00  0.00           C  
ATOM   1481  C   SER B 692      44.165  67.050  94.900  1.00  0.00           C  
ATOM   1482  O   SER B 692      43.450  66.730  93.776  1.00  0.00           O  
ATOM   1483  CB  SER B 692      43.801  69.482  95.172  1.00  0.00           C  
ATOM   1484  OG  SER B 692      43.092  70.513  95.928  1.00  0.00           O  
ATOM   1485  N   LEU B 693      45.317  66.483  95.109  1.00  0.00           N  
ATOM   1486  CA  LEU B 693      45.991  65.559  94.213  1.00  0.00           C  
ATOM   1487  C   LEU B 693      46.069  64.174  94.786  1.00  0.00           C  
ATOM   1488  O   LEU B 693      46.767  63.242  94.053  1.00  0.00           O  
ATOM   1489  CB  LEU B 693      47.403  66.101  93.847  1.00  0.00           C  
ATOM   1490  CG  LEU B 693      47.462  66.874  92.507  1.00  0.00           C  
ATOM   1491  CD1 LEU B 693      46.389  67.963  92.399  1.00  0.00           C  
ATOM   1492  CD2 LEU B 693      48.861  67.474  92.310  1.00  0.00           C  
ATOM   1493  N   PHE B 694      45.493  63.771  95.882  1.00  0.00           N  
ATOM   1494  CA  PHE B 694      45.546  62.378  96.319  1.00  0.00           C  
ATOM   1495  C   PHE B 694      45.041  61.486  95.211  1.00  0.00           C  
ATOM   1496  O   PHE B 694      44.046  61.992  94.392  1.00  0.00           O  
ATOM   1497  CB  PHE B 694      44.718  62.166  97.602  1.00  0.00           C  
ATOM   1498  CG  PHE B 694      45.269  62.807  98.862  1.00  0.00           C  
ATOM   1499  CD1 PHE B 694      46.646  62.937  99.106  1.00  0.00           C  
ATOM   1500  CD2 PHE B 694      44.373  63.220  99.864  1.00  0.00           C  
ATOM   1501  CE1 PHE B 694      47.111  63.464 100.314  1.00  0.00           C  
ATOM   1502  CE2 PHE B 694      44.837  63.732 101.077  1.00  0.00           C  
ATOM   1503  CZ  PHE B 694      46.210  63.857 101.306  1.00  0.00           C  
ATOM   1504  N   PRO B 695      45.467  60.281  94.954  1.00  0.00           N  
ATOM   1505  CA  PRO B 695      44.991  59.492  93.810  1.00  0.00           C  
ATOM   1506  C   PRO B 695      43.499  59.348  93.738  1.00  0.00           C  
ATOM   1507  O   PRO B 695      42.937  59.329  92.486  1.00  0.00           O  
ATOM   1508  CB  PRO B 695      45.703  58.132  93.962  1.00  0.00           C  
ATOM   1509  CG  PRO B 695      46.967  58.464  94.752  1.00  0.00           C  
ATOM   1510  CD  PRO B 695      46.550  59.616  95.666  1.00  0.00           C  
ATOM   1511  N   GLY B 696      42.709  59.178  94.759  1.00  0.00           N  
ATOM   1512  CA  GLY B 696      41.278  58.980  94.616  1.00  0.00           C  
ATOM   1513  C   GLY B 696      40.593  60.188  94.053  1.00  0.00           C  
ATOM   1514  O   GLY B 696      39.453  59.997  93.315  1.00  0.00           O  
ATOM   1515  N   HIS B 697      41.020  61.403  94.244  1.00  0.00           N  
ATOM   1516  CA  HIS B 697      40.404  62.597  93.679  1.00  0.00           C  
ATOM   1517  C   HIS B 697      40.851  62.812  92.256  1.00  0.00           C  
ATOM   1518  O   HIS B 697      39.964  63.383  91.382  1.00  0.00           O  
ATOM   1519  CB  HIS B 697      40.783  63.841  94.520  1.00  0.00           C  
ATOM   1520  CG  HIS B 697      40.343  63.720  95.948  1.00  0.00           C  
ATOM   1521  ND1 HIS B 697      41.201  63.827  97.006  1.00  0.00           N  
ATOM   1522  CD2 HIS B 697      39.091  63.480  96.490  1.00  0.00           C  
ATOM   1523  CE1 HIS B 697      40.515  63.660  98.145  1.00  0.00           C  
ATOM   1524  NE2 HIS B 697      39.193  63.439  97.885  1.00  0.00           N  
ATOM   1525  N   VAL B 698      42.044  62.525  91.825  1.00  0.00           N  
ATOM   1526  CA  VAL B 698      42.476  62.752  90.451  1.00  0.00           C  
ATOM   1527  C   VAL B 698      41.857  61.725  89.539  1.00  0.00           C  
ATOM   1528  O   VAL B 698      41.710  62.041  88.213  1.00  0.00           O  
ATOM   1529  CB  VAL B 698      44.032  62.750  90.378  1.00  0.00           C  
ATOM   1530  CG1 VAL B 698      44.530  62.914  88.938  1.00  0.00           C  
ATOM   1531  CG2 VAL B 698      44.609  63.851  91.275  1.00  0.00           C  
ATOM   1532  N   GLU B 699      41.440  60.564  89.954  1.00  0.00           N  
ATOM   1533  CA  GLU B 699      40.770  59.576  89.121  1.00  0.00           C  
ATOM   1534  C   GLU B 699      39.283  59.828  89.102  1.00  0.00           C  
ATOM   1535  O   GLU B 699      38.549  59.248  88.098  1.00  0.00           O  
ATOM   1536  CB  GLU B 699      41.084  58.157  89.638  1.00  0.00           C  
ATOM   1537  CG  GLU B 699      42.577  57.836  89.570  1.00  0.00           C  
ATOM   1538  CD  GLU B 699      42.959  56.602  90.300  1.00  0.00           C  
ATOM   1539  OE1 GLU B 699      42.076  55.865  90.942  1.00  0.00           O  
ATOM   1540  OE2 GLU B 699      44.224  56.215  90.339  1.00  0.00           O  
ATOM   1541  N   ALA B 700      38.677  60.566  89.985  1.00  0.00           N  
ATOM   1542  CA  ALA B 700      37.260  60.898  89.977  1.00  0.00           C  
ATOM   1543  C   ALA B 700      37.028  62.227  89.301  1.00  0.00           C  
ATOM   1544  O   ALA B 700      35.729  62.589  89.045  1.00  0.00           O  
ATOM   1545  CB  ALA B 700      36.706  60.887  91.405  1.00  0.00           C  
ATOM   1546  N   TYR B 701      37.997  63.015  88.937  1.00  0.00           N  
ATOM   1547  CA  TYR B 701      37.860  64.224  88.145  1.00  0.00           C  
ATOM   1548  C   TYR B 701      38.383  63.990  86.754  1.00  0.00           C  
ATOM   1549  O   TYR B 701      37.829  64.742  85.750  1.00  0.00           O  
ATOM   1550  CB  TYR B 701      38.592  65.428  88.812  1.00  0.00           C  
ATOM   1551  CG  TYR B 701      37.722  66.097  89.853  1.00  0.00           C  
ATOM   1552  CD1 TYR B 701      37.522  65.513  91.116  1.00  0.00           C  
ATOM   1553  CD2 TYR B 701      37.048  67.289  89.541  1.00  0.00           C  
ATOM   1554  CE1 TYR B 701      36.673  66.107  92.051  1.00  0.00           C  
ATOM   1555  CE2 TYR B 701      36.191  67.893  90.461  1.00  0.00           C  
ATOM   1556  CZ  TYR B 701      36.011  67.293  91.712  1.00  0.00           C  
ATOM   1557  OH  TYR B 701      35.164  67.890  92.621  1.00  0.00           O  
ATOM   1558  N   GLU B 702      39.299  63.116  86.450  1.00  0.00           N  
ATOM   1559  CA  GLU B 702      39.656  62.760  85.083  1.00  0.00           C  
ATOM   1560  C   GLU B 702      38.649  61.775  84.543  1.00  0.00           C  
ATOM   1561  O   GLU B 702      38.554  61.640  83.182  1.00  0.00           O  
ATOM   1562  CB  GLU B 702      41.091  62.208  85.007  1.00  0.00           C  
ATOM   1563  CG  GLU B 702      42.143  63.288  85.257  1.00  0.00           C  
ATOM   1564  CD  GLU B 702      43.537  62.823  85.054  1.00  0.00           C  
ATOM   1565  OE1 GLU B 702      43.814  61.651  84.512  1.00  0.00           O  
ATOM   1566  OE2 GLU B 702      44.555  63.590  85.405  1.00  0.00           O  
ATOM   1567  N   GLY B 703      37.851  61.088  85.308  1.00  0.00           N  
ATOM   1568  CA  GLY B 703      36.727  60.304  84.846  1.00  0.00           C  
ATOM   1569  C   GLY B 703      35.500  61.159  84.727  1.00  0.00           C  
ATOM   1570  O   GLY B 703      34.407  60.630  84.090  1.00  0.00           O  
ATOM   1571  N   ALA B 704      35.441  62.377  85.182  1.00  0.00           N  
ATOM   1572  CA  ALA B 704      34.354  63.319  84.949  1.00  0.00           C  
ATOM   1573  C   ALA B 704      34.651  64.125  83.704  1.00  0.00           C  
ATOM   1574  O   ALA B 704      33.595  64.618  82.983  1.00  0.00           O  
ATOM   1575  CB  ALA B 704      34.163  64.227  86.170  1.00  0.00           C  
ATOM   1576  N   VAL B 705      35.859  64.358  83.278  1.00  0.00           N  
ATOM   1577  CA  VAL B 705      36.183  65.007  82.012  1.00  0.00           C  
ATOM   1578  C   VAL B 705      35.933  64.043  80.880  1.00  0.00           C  
ATOM   1579  O   VAL B 705      35.566  64.537  79.657  1.00  0.00           O  
ATOM   1580  CB  VAL B 705      37.679  65.451  82.029  1.00  0.00           C  
ATOM   1581  CG1 VAL B 705      38.179  65.863  80.640  1.00  0.00           C  
ATOM   1582  CG2 VAL B 705      37.900  66.585  83.033  1.00  0.00           C  
ATOM   1583  N   LYS B 706      36.082  62.759  81.025  1.00  0.00           N  
ATOM   1584  CA  LYS B 706      35.948  61.766  79.972  1.00  0.00           C  
ATOM   1585  C   LYS B 706      34.540  61.233  79.902  1.00  0.00           C  
ATOM   1586  O   LYS B 706      34.244  60.343  78.902  1.00  0.00           O  
ATOM   1587  CB  LYS B 706      37.015  60.672  80.225  1.00  0.00           C  
ATOM   1588  CG  LYS B 706      37.297  59.758  79.029  1.00  0.00           C  
ATOM   1589  CD  LYS B 706      38.639  59.019  79.160  1.00  0.00           C  
ATOM   1590  CE  LYS B 706      38.777  58.146  80.410  1.00  0.00           C  
ATOM   1591  NZ  LYS B 706      37.811  57.059  80.426  1.00  0.00           N1+
ATOM   1592  N   ASN B 707      33.596  61.603  80.720  1.00  0.00           N  
ATOM   1593  CA  ASN B 707      32.218  61.151  80.681  1.00  0.00           C  
ATOM   1594  C   ASN B 707      31.255  62.307  80.691  1.00  0.00           C  
ATOM   1595  O   ASN B 707      29.917  62.004  80.757  1.00  0.00           O  
ATOM   1596  CB  ASN B 707      31.908  60.188  81.867  1.00  0.00           C  
ATOM   1597  CG  ASN B 707      32.540  58.847  81.710  1.00  0.00           C  
ATOM   1598  OD1 ASN B 707      31.718  57.762  81.565  1.00  0.00           O  
ATOM   1599  ND2 ASN B 707      33.823  58.630  81.714  1.00  0.00           N  
ATOM   1600  N   GLY B 708      31.590  63.563  80.612  1.00  0.00           N  
ATOM   1601  CA  GLY B 708      30.634  64.651  80.538  1.00  0.00           C  
ATOM   1602  C   GLY B 708      30.081  65.068  81.865  1.00  0.00           C  
ATOM   1603  O   GLY B 708      29.066  65.995  81.858  1.00  0.00           O  
ATOM   1604  N   ILE B 709      30.496  64.615  83.011  1.00  0.00           N  
ATOM   1605  CA  ILE B 709      29.966  65.041  84.305  1.00  0.00           C  
ATOM   1606  C   ILE B 709      30.557  66.384  84.663  1.00  0.00           C  
ATOM   1607  O   ILE B 709      31.909  66.550  84.504  1.00  0.00           O  
ATOM   1608  CB  ILE B 709      30.306  63.972  85.384  1.00  0.00           C  
ATOM   1609  CG1 ILE B 709      29.814  62.558  84.984  1.00  0.00           C  
ATOM   1610  CG2 ILE B 709      29.778  64.389  86.759  1.00  0.00           C  
ATOM   1611  CD1 ILE B 709      28.327  62.460  84.665  1.00  0.00           C  
ATOM   1612  N   HIS B 710      29.858  67.396  85.088  1.00  0.00           N  
ATOM   1613  CA  HIS B 710      30.424  68.711  85.366  1.00  0.00           C  
ATOM   1614  C   HIS B 710      31.272  68.707  86.617  1.00  0.00           C  
ATOM   1615  O   HIS B 710      31.262  67.594  87.416  1.00  0.00           O  
ATOM   1616  CB  HIS B 710      29.296  69.764  85.437  1.00  0.00           C  
ATOM   1617  CG  HIS B 710      28.566  69.930  84.133  1.00  0.00           C  
ATOM   1618  ND1 HIS B 710      27.295  69.474  83.922  1.00  0.00           N  
ATOM   1619  CD2 HIS B 710      28.955  70.542  82.950  1.00  0.00           C  
ATOM   1620  CE1 HIS B 710      26.916  69.790  82.675  1.00  0.00           C  
ATOM   1621  NE2 HIS B 710      27.911  70.459  82.021  1.00  0.00           N  
ATOM   1622  N   ARG B 711      32.036  69.714  86.939  1.00  0.00           N  
ATOM   1623  CA  ARG B 711      33.051  69.700  87.984  1.00  0.00           C  
ATOM   1624  C   ARG B 711      33.140  71.013  88.719  1.00  0.00           C  
ATOM   1625  O   ARG B 711      33.031  72.183  88.015  1.00  0.00           O  
ATOM   1626  CB  ARG B 711      34.434  69.418  87.317  1.00  0.00           C  
ATOM   1627  CG  ARG B 711      34.576  67.963  86.846  1.00  0.00           C  
ATOM   1628  CD  ARG B 711      35.535  67.789  85.636  1.00  0.00           C  
ATOM   1629  NE  ARG B 711      34.805  67.517  84.403  1.00  0.00           N  
ATOM   1630  CZ  ARG B 711      34.588  68.358  83.369  1.00  0.00           C  
ATOM   1631  NH1 ARG B 711      35.139  69.590  83.299  1.00  0.00           N  
ATOM   1632  NH2 ARG B 711      33.853  67.908  82.314  1.00  0.00           N  
ATOM   1633  N   THR B 712      33.412  71.060  89.991  1.00  0.00           N  
ATOM   1634  CA  THR B 712      33.669  72.256  90.783  1.00  0.00           C  
ATOM   1635  C   THR B 712      34.526  71.871  91.958  1.00  0.00           C  
ATOM   1636  O   THR B 712      34.357  70.613  92.479  1.00  0.00           O  
ATOM   1637  CB  THR B 712      32.325  72.915  91.228  1.00  0.00           C  
ATOM   1638  OG1 THR B 712      32.636  74.221  91.862  1.00  0.00           O  
ATOM   1639  CG2 THR B 712      31.492  72.090  92.194  1.00  0.00           C  
ATOM   1640  N   VAL B 713      35.411  72.649  92.514  1.00  0.00           N  
ATOM   1641  CA  VAL B 713      36.256  72.255  93.636  1.00  0.00           C  
ATOM   1642  C   VAL B 713      36.439  73.400  94.587  1.00  0.00           C  
ATOM   1643  O   VAL B 713      36.850  74.606  94.085  1.00  0.00           O  
ATOM   1644  CB  VAL B 713      37.662  71.779  93.109  1.00  0.00           C  
ATOM   1645  CG1 VAL B 713      38.721  71.758  94.215  1.00  0.00           C  
ATOM   1646  CG2 VAL B 713      37.548  70.406  92.443  1.00  0.00           C  
ATOM   1647  N   HIS B 714      36.286  73.272  95.874  1.00  0.00           N  
ATOM   1648  CA  HIS B 714      36.610  74.319  96.841  1.00  0.00           C  
ATOM   1649  C   HIS B 714      38.083  74.607  96.726  1.00  0.00           C  
ATOM   1650  O   HIS B 714      38.935  73.545  96.889  1.00  0.00           O  
ATOM   1651  CB  HIS B 714      36.290  73.844  98.279  1.00  0.00           C  
ATOM   1652  CG  HIS B 714      34.825  73.724  98.576  1.00  0.00           C  
ATOM   1653  ND1 HIS B 714      33.982  72.830  97.978  1.00  0.00           N  
ATOM   1654  CD2 HIS B 714      34.055  74.441  99.478  1.00  0.00           C  
ATOM   1655  CE1 HIS B 714      32.749  72.990  98.479  1.00  0.00           C  
ATOM   1656  NE2 HIS B 714      32.748  73.971  99.414  1.00  0.00           N  
ATOM   1657  N   ALA B 715      38.596  75.771  96.465  1.00  0.00           N  
ATOM   1658  CA  ALA B 715      40.029  76.003  96.326  1.00  0.00           C  
ATOM   1659  C   ALA B 715      40.309  77.459  96.545  1.00  0.00           C  
ATOM   1660  O   ALA B 715      39.407  78.374  96.066  1.00  0.00           O  
ATOM   1661  CB  ALA B 715      40.524  75.544  94.941  1.00  0.00           C  
ATOM   1662  N   GLY B 716      41.361  77.902  97.168  1.00  0.00           N  
ATOM   1663  CA  GLY B 716      41.565  79.305  97.454  1.00  0.00           C  
ATOM   1664  C   GLY B 716      40.662  79.781  98.547  1.00  0.00           C  
ATOM   1665  O   GLY B 716      40.596  81.132  98.776  1.00  0.00           O  
ATOM   1666  N   GLU B 717      39.949  78.992  99.299  1.00  0.00           N  
ATOM   1667  CA  GLU B 717      39.179  79.462 100.450  1.00  0.00           C  
ATOM   1668  C   GLU B 717      40.168  79.825 101.536  1.00  0.00           C  
ATOM   1669  O   GLU B 717      40.316  81.145 101.869  1.00  0.00           O  
ATOM   1670  CB  GLU B 717      38.179  78.389 100.916  1.00  0.00           C  
ATOM   1671  CG  GLU B 717      37.334  78.891 102.086  1.00  0.00           C  
ATOM   1672  CD  GLU B 717      36.345  77.917 102.611  1.00  0.00           C  
ATOM   1673  OE1 GLU B 717      36.354  76.646 102.269  1.00  0.00           O  
ATOM   1674  OE2 GLU B 717      35.421  78.309 103.476  1.00  0.00           O  
ATOM   1675  N   VAL B 718      40.917  78.933 102.115  1.00  0.00           N  
ATOM   1676  CA  VAL B 718      41.864  79.207 103.180  1.00  0.00           C  
ATOM   1677  C   VAL B 718      43.259  78.819 102.782  1.00  0.00           C  
ATOM   1678  O   VAL B 718      44.257  78.997 103.710  1.00  0.00           O  
ATOM   1679  CB  VAL B 718      41.377  78.495 104.498  1.00  0.00           C  
ATOM   1680  CG1 VAL B 718      41.967  77.090 104.665  1.00  0.00           C  
ATOM   1681  CG2 VAL B 718      41.640  79.368 105.728  1.00  0.00           C  
ATOM   1682  N   GLY B 719      43.571  78.342 101.612  1.00  0.00           N  
ATOM   1683  CA  GLY B 719      44.896  77.925 101.207  1.00  0.00           C  
ATOM   1684  C   GLY B 719      45.534  78.870 100.234  1.00  0.00           C  
ATOM   1685  O   GLY B 719      44.881  80.017  99.881  1.00  0.00           O  
ATOM   1686  N   SER B 720      46.710  78.631  99.725  1.00  0.00           N  
ATOM   1687  CA  SER B 720      47.450  79.510  98.824  1.00  0.00           C  
ATOM   1688  C   SER B 720      46.918  79.422  97.414  1.00  0.00           C  
ATOM   1689  O   SER B 720      46.026  78.401  97.136  1.00  0.00           O  
ATOM   1690  CB  SER B 720      48.934  79.104  98.884  1.00  0.00           C  
ATOM   1691  OG  SER B 720      49.124  77.794  98.257  1.00  0.00           O  
ATOM   1692  N   PRO B 721      47.258  80.200  96.422  1.00  0.00           N  
ATOM   1693  CA  PRO B 721      46.812  79.971  95.044  1.00  0.00           C  
ATOM   1694  C   PRO B 721      47.344  78.685  94.474  1.00  0.00           C  
ATOM   1695  O   PRO B 721      46.919  78.355  93.210  1.00  0.00           O  
ATOM   1696  CB  PRO B 721      47.307  81.202  94.256  1.00  0.00           C  
ATOM   1697  CG  PRO B 721      48.446  81.768  95.103  1.00  0.00           C  
ATOM   1698  CD  PRO B 721      48.080  81.398  96.540  1.00  0.00           C  
ATOM   1699  N   GLU B 722      48.158  77.872  95.084  1.00  0.00           N  
ATOM   1700  CA  GLU B 722      48.568  76.577  94.556  1.00  0.00           C  
ATOM   1701  C   GLU B 722      47.442  75.583  94.658  1.00  0.00           C  
ATOM   1702  O   GLU B 722      47.548  74.445  93.900  1.00  0.00           O  
ATOM   1703  CB  GLU B 722      49.831  76.048  95.287  1.00  0.00           C  
ATOM   1704  CG  GLU B 722      51.130  76.308  94.517  1.00  0.00           C  
ATOM   1705  CD  GLU B 722      51.346  77.733  94.155  1.00  0.00           C  
ATOM   1706  OE1 GLU B 722      50.966  78.717  94.948  1.00  0.00           O  
ATOM   1707  OE2 GLU B 722      51.942  78.058  93.023  1.00  0.00           O  
ATOM   1708  N   VAL B 723      46.395  75.737  95.413  1.00  0.00           N  
ATOM   1709  CA  VAL B 723      45.262  74.821  95.438  1.00  0.00           C  
ATOM   1710  C   VAL B 723      44.309  75.182  94.324  1.00  0.00           C  
ATOM   1711  O   VAL B 723      43.480  74.207  93.831  1.00  0.00           O  
ATOM   1712  CB  VAL B 723      44.577  74.852  96.840  1.00  0.00           C  
ATOM   1713  CG1 VAL B 723      43.436  73.833  96.921  1.00  0.00           C  
ATOM   1714  CG2 VAL B 723      45.599  74.600  97.956  1.00  0.00           C  
ATOM   1715  N   VAL B 724      44.266  76.371  93.795  1.00  0.00           N  
ATOM   1716  CA  VAL B 724      43.445  76.754  92.653  1.00  0.00           C  
ATOM   1717  C   VAL B 724      44.148  76.363  91.376  1.00  0.00           C  
ATOM   1718  O   VAL B 724      43.384  76.031  90.288  1.00  0.00           O  
ATOM   1719  CB  VAL B 724      43.152  78.284  92.707  1.00  0.00           C  
ATOM   1720  CG1 VAL B 724      42.303  78.735  91.515  1.00  0.00           C  
ATOM   1721  CG2 VAL B 724      42.476  78.657  94.031  1.00  0.00           C  
ATOM   1722  N   ARG B 725      45.444  76.305  91.270  1.00  0.00           N  
ATOM   1723  CA  ARG B 725      46.150  75.794  90.101  1.00  0.00           C  
ATOM   1724  C   ARG B 725      46.089  74.284  90.109  1.00  0.00           C  
ATOM   1725  O   ARG B 725      46.092  73.623  88.909  1.00  0.00           O  
ATOM   1726  CB  ARG B 725      47.597  76.332  90.090  1.00  0.00           C  
ATOM   1727  CG  ARG B 725      48.415  75.803  88.910  1.00  0.00           C  
ATOM   1728  CD  ARG B 725      49.841  76.388  88.843  1.00  0.00           C  
ATOM   1729  NE  ARG B 725      49.866  77.767  88.373  1.00  0.00           N  
ATOM   1730  CZ  ARG B 725      50.118  78.866  89.114  1.00  0.00           C  
ATOM   1731  NH1 ARG B 725      50.241  78.822  90.461  1.00  0.00           N  
ATOM   1732  NH2 ARG B 725      50.162  80.076  88.487  1.00  0.00           N  
ATOM   1733  N   GLU B 726      45.994  73.588  91.205  1.00  0.00           N  
ATOM   1734  CA  GLU B 726      45.750  72.151  91.254  1.00  0.00           C  
ATOM   1735  C   GLU B 726      44.319  71.856  90.882  1.00  0.00           C  
ATOM   1736  O   GLU B 726      44.015  70.600  90.423  1.00  0.00           O  
ATOM   1737  CB  GLU B 726      46.007  71.619  92.680  1.00  0.00           C  
ATOM   1738  CG  GLU B 726      47.489  71.512  93.040  1.00  0.00           C  
ATOM   1739  CD  GLU B 726      47.726  71.384  94.502  1.00  0.00           C  
ATOM   1740  OE1 GLU B 726      46.737  71.370  95.374  1.00  0.00           O  
ATOM   1741  OE2 GLU B 726      48.956  71.294  94.980  1.00  0.00           O  
ATOM   1742  N   ALA B 727      43.360  72.723  91.030  1.00  0.00           N  
ATOM   1743  CA  ALA B 727      41.961  72.465  90.731  1.00  0.00           C  
ATOM   1744  C   ALA B 727      41.651  72.735  89.281  1.00  0.00           C  
ATOM   1745  O   ALA B 727      40.580  72.069  88.746  1.00  0.00           O  
ATOM   1746  CB  ALA B 727      41.059  73.321  91.629  1.00  0.00           C  
ATOM   1747  N   VAL B 728      42.314  73.572  88.539  1.00  0.00           N  
ATOM   1748  CA  VAL B 728      41.994  73.899  87.157  1.00  0.00           C  
ATOM   1749  C   VAL B 728      42.911  73.178  86.203  1.00  0.00           C  
ATOM   1750  O   VAL B 728      42.447  72.952  84.929  1.00  0.00           O  
ATOM   1751  CB  VAL B 728      42.067  75.452  86.962  1.00  0.00           C  
ATOM   1752  CG1 VAL B 728      41.807  75.861  85.507  1.00  0.00           C  
ATOM   1753  CG2 VAL B 728      41.078  76.156  87.900  1.00  0.00           C  
ATOM   1754  N   ASP B 729      44.107  72.768  86.514  1.00  0.00           N  
ATOM   1755  CA  ASP B 729      45.026  72.121  85.587  1.00  0.00           C  
ATOM   1756  C   ASP B 729      45.035  70.623  85.759  1.00  0.00           C  
ATOM   1757  O   ASP B 729      45.457  69.873  84.689  1.00  0.00           O  
ATOM   1758  CB  ASP B 729      46.460  72.658  85.783  1.00  0.00           C  
ATOM   1759  CG  ASP B 729      46.589  74.129  85.643  1.00  0.00           C  
ATOM   1760  OD1 ASP B 729      45.558  74.912  85.402  1.00  0.00           O  
ATOM   1761  OD2 ASP B 729      47.773  74.707  85.777  1.00  0.00           O  
ATOM   1762  N   ILE B 730      44.708  70.023  86.865  1.00  0.00           N  
ATOM   1763  CA  ILE B 730      44.719  68.581  87.078  1.00  0.00           C  
ATOM   1764  C   ILE B 730      43.302  68.098  87.279  1.00  0.00           C  
ATOM   1765  O   ILE B 730      42.894  66.973  86.610  1.00  0.00           O  
ATOM   1766  CB  ILE B 730      45.610  68.218  88.311  1.00  0.00           C  
ATOM   1767  CG1 ILE B 730      47.013  68.868  88.231  1.00  0.00           C  
ATOM   1768  CG2 ILE B 730      45.688  66.698  88.490  1.00  0.00           C  
ATOM   1769  CD1 ILE B 730      47.842  68.473  87.014  1.00  0.00           C  
ATOM   1770  N   LEU B 731      42.459  68.717  88.052  1.00  0.00           N  
ATOM   1771  CA  LEU B 731      41.054  68.378  88.222  1.00  0.00           C  
ATOM   1772  C   LEU B 731      40.219  69.067  87.168  1.00  0.00           C  
ATOM   1773  O   LEU B 731      38.884  68.761  87.113  1.00  0.00           O  
ATOM   1774  CB  LEU B 731      40.585  68.766  89.644  1.00  0.00           C  
ATOM   1775  CG  LEU B 731      40.955  67.775  90.788  1.00  0.00           C  
ATOM   1776  CD1 LEU B 731      42.237  66.967  90.551  1.00  0.00           C  
ATOM   1777  CD2 LEU B 731      41.055  68.536  92.120  1.00  0.00           C  
ATOM   1778  N   LYS B 732      40.703  69.910  86.302  1.00  0.00           N  
ATOM   1779  CA  LYS B 732      39.964  70.497  85.185  1.00  0.00           C  
ATOM   1780  C   LYS B 732      38.612  70.999  85.620  1.00  0.00           C  
ATOM   1781  O   LYS B 732      37.495  70.528  84.984  1.00  0.00           O  
ATOM   1782  CB  LYS B 732      39.832  69.483  84.025  1.00  0.00           C  
ATOM   1783  CG  LYS B 732      41.166  68.969  83.474  1.00  0.00           C  
ATOM   1784  CD  LYS B 732      42.026  70.074  82.853  1.00  0.00           C  
ATOM   1785  CE  LYS B 732      43.238  69.521  82.107  1.00  0.00           C  
ATOM   1786  NZ  LYS B 732      44.072  70.602  81.603  1.00  0.00           N1+
ATOM   1787  N   THR B 733      38.447  71.894  86.551  1.00  0.00           N  
ATOM   1788  CA  THR B 733      37.142  72.357  86.991  1.00  0.00           C  
ATOM   1789  C   THR B 733      36.547  73.406  86.093  1.00  0.00           C  
ATOM   1790  O   THR B 733      37.353  74.151  85.280  1.00  0.00           O  
ATOM   1791  CB  THR B 733      37.195  72.917  88.432  1.00  0.00           C  
ATOM   1792  OG1 THR B 733      38.309  73.897  88.550  1.00  0.00           O  
ATOM   1793  CG2 THR B 733      37.364  71.849  89.490  1.00  0.00           C  
ATOM   1794  N   GLU B 734      35.268  73.646  86.144  1.00  0.00           N  
ATOM   1795  CA  GLU B 734      34.565  74.726  85.474  1.00  0.00           C  
ATOM   1796  C   GLU B 734      34.243  75.822  86.463  1.00  0.00           C  
ATOM   1797  O   GLU B 734      33.888  77.050  85.960  1.00  0.00           O  
ATOM   1798  CB  GLU B 734      33.280  74.175  84.813  1.00  0.00           C  
ATOM   1799  CG  GLU B 734      33.592  73.051  83.819  1.00  0.00           C  
ATOM   1800  CD  GLU B 734      32.369  72.381  83.308  1.00  0.00           C  
ATOM   1801  OE1 GLU B 734      31.282  73.068  83.007  1.00  0.00           O  
ATOM   1802  OE2 GLU B 734      32.331  71.072  83.139  1.00  0.00           O  
ATOM   1803  N   ARG B 735      34.304  75.659  87.753  1.00  0.00           N  
ATOM   1804  CA  ARG B 735      34.101  76.687  88.759  1.00  0.00           C  
ATOM   1805  C   ARG B 735      35.095  76.526  89.880  1.00  0.00           C  
ATOM   1806  O   ARG B 735      35.647  75.292  90.103  1.00  0.00           O  
ATOM   1807  CB  ARG B 735      32.690  76.631  89.405  1.00  0.00           C  
ATOM   1808  CG  ARG B 735      31.527  76.623  88.415  1.00  0.00           C  
ATOM   1809  CD  ARG B 735      30.215  76.915  89.164  1.00  0.00           C  
ATOM   1810  NE  ARG B 735      29.055  76.410  88.450  1.00  0.00           N  
ATOM   1811  CZ  ARG B 735      28.034  75.728  89.008  1.00  0.00           C  
ATOM   1812  NH1 ARG B 735      27.996  75.412  90.323  1.00  0.00           N  
ATOM   1813  NH2 ARG B 735      26.968  75.404  88.226  1.00  0.00           N  
ATOM   1814  N   VAL B 736      35.376  77.500  90.696  1.00  0.00           N  
ATOM   1815  CA  VAL B 736      36.255  77.405  91.855  1.00  0.00           C  
ATOM   1816  C   VAL B 736      35.499  77.867  93.076  1.00  0.00           C  
ATOM   1817  O   VAL B 736      35.266  79.211  93.229  1.00  0.00           O  
ATOM   1818  CB  VAL B 736      37.532  78.276  91.630  1.00  0.00           C  
ATOM   1819  CG1 VAL B 736      38.401  78.307  92.891  1.00  0.00           C  
ATOM   1820  CG2 VAL B 736      38.332  77.772  90.425  1.00  0.00           C  
ATOM   1821  N   GLY B 737      35.065  77.056  93.995  1.00  0.00           N  
ATOM   1822  CA  GLY B 737      34.412  77.492  95.215  1.00  0.00           C  
ATOM   1823  C   GLY B 737      35.221  78.546  95.899  1.00  0.00           C  
ATOM   1824  O   GLY B 737      36.580  78.363  95.948  1.00  0.00           O  
ATOM   1825  N   HIS B 738      34.709  79.605  96.454  1.00  0.00           N  
ATOM   1826  CA  HIS B 738      35.481  80.644  97.140  1.00  0.00           C  
ATOM   1827  C   HIS B 738      36.482  81.225  96.170  1.00  0.00           C  
ATOM   1828  O   HIS B 738      35.956  81.933  95.113  1.00  0.00           O  
ATOM   1829  CB  HIS B 738      36.112  80.104  98.447  1.00  0.00           C  
ATOM   1830  CG  HIS B 738      35.100  79.439  99.334  1.00  0.00           C  
ATOM   1831  ND1 HIS B 738      34.281  80.111 100.197  1.00  0.00           N  
ATOM   1832  CD2 HIS B 738      34.784  78.097  99.467  1.00  0.00           C  
ATOM   1833  CE1 HIS B 738      33.500  79.228 100.836  1.00  0.00           C  
ATOM   1834  NE2 HIS B 738      33.771  77.957 100.420  1.00  0.00           N  
ATOM   1835  N   GLY B 739      37.771  81.083  96.240  1.00  0.00           N  
ATOM   1836  CA  GLY B 739      38.709  81.616  95.275  1.00  0.00           C  
ATOM   1837  C   GLY B 739      39.303  82.914  95.719  1.00  0.00           C  
ATOM   1838  O   GLY B 739      39.887  83.716  94.771  1.00  0.00           O  
ATOM   1839  N   TYR B 740      39.298  83.320  96.955  1.00  0.00           N  
ATOM   1840  CA  TYR B 740      39.823  84.607  97.389  1.00  0.00           C  
ATOM   1841  C   TYR B 740      41.318  84.678  97.239  1.00  0.00           C  
ATOM   1842  O   TYR B 740      41.883  85.896  96.972  1.00  0.00           O  
ATOM   1843  CB  TYR B 740      39.480  84.864  98.879  1.00  0.00           C  
ATOM   1844  CG  TYR B 740      38.073  84.451  99.246  1.00  0.00           C  
ATOM   1845  CD1 TYR B 740      36.957  85.024  98.613  1.00  0.00           C  
ATOM   1846  CD2 TYR B 740      37.871  83.458 100.218  1.00  0.00           C  
ATOM   1847  CE1 TYR B 740      35.664  84.629  98.958  1.00  0.00           C  
ATOM   1848  CE2 TYR B 740      36.585  83.050 100.572  1.00  0.00           C  
ATOM   1849  CZ  TYR B 740      35.489  83.651  99.944  1.00  0.00           C  
ATOM   1850  OH  TYR B 740      34.218  83.267 100.320  1.00  0.00           O  
ATOM   1851  N   HIS B 741      42.091  83.648  97.428  1.00  0.00           N  
ATOM   1852  CA  HIS B 741      43.540  83.683  97.347  1.00  0.00           C  
ATOM   1853  C   HIS B 741      44.006  83.529  95.925  1.00  0.00           C  
ATOM   1854  O   HIS B 741      45.358  83.548  95.694  1.00  0.00           O  
ATOM   1855  CB  HIS B 741      44.166  82.620  98.283  1.00  0.00           C  
ATOM   1856  CG  HIS B 741      43.958  82.921  99.741  1.00  0.00           C  
ATOM   1857  ND1 HIS B 741      42.762  82.764 100.386  1.00  0.00           N  
ATOM   1858  CD2 HIS B 741      44.849  83.387 100.696  1.00  0.00           C  
ATOM   1859  CE1 HIS B 741      42.908  83.116 101.672  1.00  0.00           C  
ATOM   1860  NE2 HIS B 741      44.189  83.515 101.924  1.00  0.00           N  
ATOM   1861  N   THR B 742      43.204  83.446  94.903  1.00  0.00           N  
ATOM   1862  CA  THR B 742      43.658  83.451  93.519  1.00  0.00           C  
ATOM   1863  C   THR B 742      44.325  84.767  93.206  1.00  0.00           C  
ATOM   1864  O   THR B 742      45.308  84.794  92.253  1.00  0.00           O  
ATOM   1865  CB  THR B 742      42.451  83.239  92.571  1.00  0.00           C  
ATOM   1866  OG1 THR B 742      41.629  82.120  93.097  1.00  0.00           O  
ATOM   1867  CG2 THR B 742      42.851  82.910  91.143  1.00  0.00           C  
ATOM   1868  N   ILE B 743      43.976  85.879  93.788  1.00  0.00           N  
ATOM   1869  CA  ILE B 743      44.533  87.189  93.481  1.00  0.00           C  
ATOM   1870  C   ILE B 743      45.910  87.363  94.063  1.00  0.00           C  
ATOM   1871  O   ILE B 743      46.617  88.478  93.684  1.00  0.00           O  
ATOM   1872  CB  ILE B 743      43.575  88.330  93.944  1.00  0.00           C  
ATOM   1873  CG1 ILE B 743      43.577  88.483  95.484  1.00  0.00           C  
ATOM   1874  CG2 ILE B 743      42.163  88.117  93.384  1.00  0.00           C  
ATOM   1875  CD1 ILE B 743      42.712  89.632  95.988  1.00  0.00           C  
ATOM   1876  N   GLU B 744      46.465  86.520  94.885  1.00  0.00           N  
ATOM   1877  CA  GLU B 744      47.825  86.636  95.393  1.00  0.00           C  
ATOM   1878  C   GLU B 744      48.823  86.169  94.364  1.00  0.00           C  
ATOM   1879  O   GLU B 744      50.145  86.457  94.588  1.00  0.00           O  
ATOM   1880  CB  GLU B 744      47.975  85.844  96.706  1.00  0.00           C  
ATOM   1881  CG  GLU B 744      47.165  86.458  97.847  1.00  0.00           C  
ATOM   1882  CD  GLU B 744      47.170  85.640  99.084  1.00  0.00           C  
ATOM   1883  OE1 GLU B 744      47.612  84.397  99.097  1.00  0.00           O  
ATOM   1884  OE2 GLU B 744      46.698  86.131 100.217  1.00  0.00           O  
ATOM   1885  N   ASP B 745      48.484  85.524  93.288  1.00  0.00           N  
ATOM   1886  CA  ASP B 745      49.375  85.175  92.185  1.00  0.00           C  
ATOM   1887  C   ASP B 745      48.865  85.958  91.000  1.00  0.00           C  
ATOM   1888  O   ASP B 745      47.709  85.533  90.398  1.00  0.00           O  
ATOM   1889  CB  ASP B 745      49.357  83.652  91.951  1.00  0.00           C  
ATOM   1890  CG  ASP B 745      50.260  83.208  90.863  1.00  0.00           C  
ATOM   1891  OD1 ASP B 745      50.491  83.959  89.804  1.00  0.00           O  
ATOM   1892  OD2 ASP B 745      50.837  82.020  90.907  1.00  0.00           O  
ATOM   1893  N   GLU B 746      49.400  87.073  90.595  1.00  0.00           N  
ATOM   1894  CA  GLU B 746      48.819  87.916  89.558  1.00  0.00           C  
ATOM   1895  C   GLU B 746      48.735  87.202  88.236  1.00  0.00           C  
ATOM   1896  O   GLU B 746      47.763  87.618  87.361  1.00  0.00           O  
ATOM   1897  CB  GLU B 746      49.625  89.227  89.426  1.00  0.00           C  
ATOM   1898  CG  GLU B 746      49.371  90.175  90.601  1.00  0.00           C  
ATOM   1899  CD  GLU B 746      47.991  90.726  90.600  1.00  0.00           C  
ATOM   1900  OE1 GLU B 746      47.352  90.964  89.469  1.00  0.00           O  
ATOM   1901  OE2 GLU B 746      47.363  91.010  91.726  1.00  0.00           O  
ATOM   1902  N   ALA B 747      49.526  86.237  87.869  1.00  0.00           N  
ATOM   1903  CA  ALA B 747      49.420  85.548  86.587  1.00  0.00           C  
ATOM   1904  C   ALA B 747      48.307  84.527  86.617  1.00  0.00           C  
ATOM   1905  O   ALA B 747      47.614  84.310  85.455  1.00  0.00           O  
ATOM   1906  CB  ALA B 747      50.755  84.890  86.230  1.00  0.00           C  
ATOM   1907  N   LEU B 748      47.978  83.844  87.675  1.00  0.00           N  
ATOM   1908  CA  LEU B 748      46.881  82.881  87.719  1.00  0.00           C  
ATOM   1909  C   LEU B 748      45.556  83.597  87.807  1.00  0.00           C  
ATOM   1910  O   LEU B 748      44.440  82.950  87.340  1.00  0.00           O  
ATOM   1911  CB  LEU B 748      47.089  81.934  88.922  1.00  0.00           C  
ATOM   1912  CG  LEU B 748      46.023  80.823  89.062  1.00  0.00           C  
ATOM   1913  CD1 LEU B 748      46.118  79.786  87.934  1.00  0.00           C  
ATOM   1914  CD2 LEU B 748      46.142  80.144  90.434  1.00  0.00           C  
ATOM   1915  N   TYR B 749      45.421  84.787  88.315  1.00  0.00           N  
ATOM   1916  CA  TYR B 749      44.156  85.505  88.401  1.00  0.00           C  
ATOM   1917  C   TYR B 749      43.846  86.199  87.101  1.00  0.00           C  
ATOM   1918  O   TYR B 749      42.528  86.307  86.739  1.00  0.00           O  
ATOM   1919  CB  TYR B 749      44.210  86.524  89.566  1.00  0.00           C  
ATOM   1920  CG  TYR B 749      42.989  87.418  89.598  1.00  0.00           C  
ATOM   1921  CD1 TYR B 749      41.716  86.890  89.877  1.00  0.00           C  
ATOM   1922  CD2 TYR B 749      43.106  88.787  89.308  1.00  0.00           C  
ATOM   1923  CE1 TYR B 749      40.583  87.705  89.857  1.00  0.00           C  
ATOM   1924  CE2 TYR B 749      41.982  89.617  89.288  1.00  0.00           C  
ATOM   1925  CZ  TYR B 749      40.724  89.067  89.558  1.00  0.00           C  
ATOM   1926  OH  TYR B 749      39.614  89.889  89.516  1.00  0.00           O  
ATOM   1927  N   ASN B 750      44.755  86.707  86.320  1.00  0.00           N  
ATOM   1928  CA  ASN B 750      44.470  87.309  85.026  1.00  0.00           C  
ATOM   1929  C   ASN B 750      44.379  86.243  83.963  1.00  0.00           C  
ATOM   1930  O   ASN B 750      43.835  86.589  82.753  1.00  0.00           O  
ATOM   1931  CB  ASN B 750      45.523  88.382  84.682  1.00  0.00           C  
ATOM   1932  CG  ASN B 750      45.503  89.533  85.633  1.00  0.00           C  
ATOM   1933  OD1 ASN B 750      46.687  89.942  86.182  1.00  0.00           O  
ATOM   1934  ND2 ASN B 750      44.429  90.187  85.968  1.00  0.00           N  
ATOM   1935  N   ARG B 751      44.752  85.012  84.160  1.00  0.00           N  
ATOM   1936  CA  ARG B 751      44.544  83.908  83.230  1.00  0.00           C  
ATOM   1937  C   ARG B 751      43.166  83.327  83.462  1.00  0.00           C  
ATOM   1938  O   ARG B 751      42.408  82.981  82.376  1.00  0.00           O  
ATOM   1939  CB  ARG B 751      45.640  82.843  83.446  1.00  0.00           C  
ATOM   1940  CG  ARG B 751      45.472  81.630  82.527  1.00  0.00           C  
ATOM   1941  CD  ARG B 751      46.260  80.396  83.010  1.00  0.00           C  
ATOM   1942  NE  ARG B 751      45.488  79.185  82.756  1.00  0.00           N  
ATOM   1943  CZ  ARG B 751      45.524  78.072  83.521  1.00  0.00           C  
ATOM   1944  NH1 ARG B 751      46.420  77.931  84.527  1.00  0.00           N  
ATOM   1945  NH2 ARG B 751      44.599  77.104  83.308  1.00  0.00           N  
ATOM   1946  N   LEU B 752      42.666  83.158  84.653  1.00  0.00           N  
ATOM   1947  CA  LEU B 752      41.299  82.728  84.925  1.00  0.00           C  
ATOM   1948  C   LEU B 752      40.334  83.841  84.595  1.00  0.00           C  
ATOM   1949  O   LEU B 752      39.033  83.500  84.337  1.00  0.00           O  
ATOM   1950  CB  LEU B 752      41.160  82.278  86.401  1.00  0.00           C  
ATOM   1951  CG  LEU B 752      41.351  80.759  86.656  1.00  0.00           C  
ATOM   1952  CD1 LEU B 752      42.520  80.137  85.881  1.00  0.00           C  
ATOM   1953  CD2 LEU B 752      41.512  80.507  88.163  1.00  0.00           C  
ATOM   1954  N   LEU B 753      40.671  85.095  84.513  1.00  0.00           N  
ATOM   1955  CA  LEU B 753      39.788  86.154  84.024  1.00  0.00           C  
ATOM   1956  C   LEU B 753      39.650  86.013  82.526  1.00  0.00           C  
ATOM   1957  O   LEU B 753      38.433  86.222  81.940  1.00  0.00           O  
ATOM   1958  CB  LEU B 753      40.382  87.546  84.375  1.00  0.00           C  
ATOM   1959  CG  LEU B 753      39.594  88.358  85.427  1.00  0.00           C  
ATOM   1960  CD1 LEU B 753      39.285  87.549  86.693  1.00  0.00           C  
ATOM   1961  CD2 LEU B 753      40.386  89.627  85.775  1.00  0.00           C  
ATOM   1962  N   LYS B 754      40.670  85.700  81.782  1.00  0.00           N  
ATOM   1963  CA  LYS B 754      40.652  85.497  80.339  1.00  0.00           C  
ATOM   1964  C   LYS B 754      39.886  84.245  79.985  1.00  0.00           C  
ATOM   1965  O   LYS B 754      39.380  84.136  78.715  1.00  0.00           O  
ATOM   1966  CB  LYS B 754      42.126  85.423  79.881  1.00  0.00           C  
ATOM   1967  CG  LYS B 754      42.340  85.158  78.390  1.00  0.00           C  
ATOM   1968  CD  LYS B 754      43.821  84.942  78.049  1.00  0.00           C  
ATOM   1969  CE  LYS B 754      44.382  83.637  78.623  1.00  0.00           C  
ATOM   1970  NZ  LYS B 754      45.786  83.477  78.282  1.00  0.00           N1+
ATOM   1971  N   GLU B 755      39.696  83.270  80.825  1.00  0.00           N  
ATOM   1972  CA  GLU B 755      38.971  82.037  80.558  1.00  0.00           C  
ATOM   1973  C   GLU B 755      37.575  82.109  81.121  1.00  0.00           C  
ATOM   1974  O   GLU B 755      36.847  80.950  81.196  1.00  0.00           O  
ATOM   1975  CB  GLU B 755      39.754  80.836  81.135  1.00  0.00           C  
ATOM   1976  CG  GLU B 755      41.092  80.630  80.426  1.00  0.00           C  
ATOM   1977  CD  GLU B 755      42.011  79.691  81.117  1.00  0.00           C  
ATOM   1978  OE1 GLU B 755      41.778  79.242  82.334  1.00  0.00           O  
ATOM   1979  OE2 GLU B 755      43.131  79.302  80.528  1.00  0.00           O  
ATOM   1980  N   ASN B 756      37.026  83.219  81.524  1.00  0.00           N  
ATOM   1981  CA  ASN B 756      35.674  83.346  82.055  1.00  0.00           C  
ATOM   1982  C   ASN B 756      35.424  82.334  83.142  1.00  0.00           C  
ATOM   1983  O   ASN B 756      34.175  81.792  83.281  1.00  0.00           O  
ATOM   1984  CB  ASN B 756      34.623  83.285  80.917  1.00  0.00           C  
ATOM   1985  CG  ASN B 756      33.286  83.780  81.355  1.00  0.00           C  
ATOM   1986  OD1 ASN B 756      32.220  82.928  81.306  1.00  0.00           O  
ATOM   1987  ND2 ASN B 756      33.075  84.993  81.777  1.00  0.00           N  
ATOM   1988  N   MET B 757      36.350  81.991  83.991  1.00  0.00           N  
ATOM   1989  CA  MET B 757      36.169  81.052  85.093  1.00  0.00           C  
ATOM   1990  C   MET B 757      35.157  81.573  86.077  1.00  0.00           C  
ATOM   1991  O   MET B 757      35.305  82.855  86.544  1.00  0.00           O  
ATOM   1992  CB  MET B 757      37.529  80.833  85.791  1.00  0.00           C  
ATOM   1993  CG  MET B 757      37.447  80.044  87.093  1.00  0.00           C  
ATOM   1994  SD  MET B 757      36.640  78.381  86.915  1.00  0.00           S  
ATOM   1995  CE  MET B 757      37.870  77.486  85.885  1.00  0.00           C  
ATOM   1996  N   HIS B 758      34.177  80.849  86.530  1.00  0.00           N  
ATOM   1997  CA  HIS B 758      33.236  81.293  87.547  1.00  0.00           C  
ATOM   1998  C   HIS B 758      33.842  81.144  88.920  1.00  0.00           C  
ATOM   1999  O   HIS B 758      34.718  80.110  89.131  1.00  0.00           O  
ATOM   2000  CB  HIS B 758      31.935  80.456  87.418  1.00  0.00           C  
ATOM   2001  CG  HIS B 758      30.839  80.931  88.322  1.00  0.00           C  
ATOM   2002  ND1 HIS B 758      29.883  81.821  87.922  1.00  0.00           N  
ATOM   2003  CD2 HIS B 758      30.561  80.638  89.647  1.00  0.00           C  
ATOM   2004  CE1 HIS B 758      29.054  82.065  88.945  1.00  0.00           C  
ATOM   2005  NE2 HIS B 758      29.427  81.352  90.048  1.00  0.00           N  
ATOM   2006  N   PHE B 759      33.549  81.944  89.903  1.00  0.00           N  
ATOM   2007  CA  PHE B 759      34.003  81.821  91.280  1.00  0.00           C  
ATOM   2008  C   PHE B 759      32.786  81.829  92.168  1.00  0.00           C  
ATOM   2009  O   PHE B 759      31.850  82.807  91.955  1.00  0.00           O  
ATOM   2010  CB  PHE B 759      34.938  83.007  91.672  1.00  0.00           C  
ATOM   2011  CG  PHE B 759      36.234  83.010  90.897  1.00  0.00           C  
ATOM   2012  CD1 PHE B 759      36.339  83.698  89.677  1.00  0.00           C  
ATOM   2013  CD2 PHE B 759      37.357  82.320  91.382  1.00  0.00           C  
ATOM   2014  CE1 PHE B 759      37.539  83.701  88.963  1.00  0.00           C  
ATOM   2015  CE2 PHE B 759      38.558  82.328  90.671  1.00  0.00           C  
ATOM   2016  CZ  PHE B 759      38.653  83.020  89.461  1.00  0.00           C  
ATOM   2017  N   GLU B 760      32.573  80.958  93.108  1.00  0.00           N  
ATOM   2018  CA  GLU B 760      31.368  80.914  93.935  1.00  0.00           C  
ATOM   2019  C   GLU B 760      31.613  81.694  95.206  1.00  0.00           C  
ATOM   2020  O   GLU B 760      31.911  81.032  96.366  1.00  0.00           O  
ATOM   2021  CB  GLU B 760      30.987  79.453  94.198  1.00  0.00           C  
ATOM   2022  CG  GLU B 760      30.637  78.716  92.898  1.00  0.00           C  
ATOM   2023  CD  GLU B 760      30.641  77.241  93.050  1.00  0.00           C  
ATOM   2024  OE1 GLU B 760      31.714  76.601  93.485  1.00  0.00           O  
ATOM   2025  OE2 GLU B 760      29.587  76.519  92.734  1.00  0.00           O  
ATOM   2026  N   VAL B 761      31.584  82.994  95.221  1.00  0.00           N  
ATOM   2027  CA  VAL B 761      31.920  83.803  96.386  1.00  0.00           C  
ATOM   2028  C   VAL B 761      30.881  83.648  97.468  1.00  0.00           C  
ATOM   2029  O   VAL B 761      29.560  83.775  97.136  1.00  0.00           O  
ATOM   2030  CB  VAL B 761      32.063  85.292  95.963  1.00  0.00           C  
ATOM   2031  CG1 VAL B 761      32.264  86.194  97.184  1.00  0.00           C  
ATOM   2032  CG2 VAL B 761      33.209  85.459  94.959  1.00  0.00           C  
ATOM   2033  N   CYS B 762      31.222  83.424  98.702  1.00  0.00           N  
ATOM   2034  CA  CYS B 762      30.334  83.294  99.852  1.00  0.00           C  
ATOM   2035  C   CYS B 762      30.702  84.400 100.828  1.00  0.00           C  
ATOM   2036  O   CYS B 762      31.650  84.122 101.793  1.00  0.00           O  
ATOM   2037  CB  CYS B 762      30.515  81.905 100.494  1.00  0.00           C  
ATOM   2038  SG  CYS B 762      30.537  80.523  99.265  1.00  0.00           S  
ATOM   2039  N   PRO B 763      30.259  85.624 100.775  1.00  0.00           N  
ATOM   2040  CA  PRO B 763      30.797  86.709 101.616  1.00  0.00           C  
ATOM   2041  C   PRO B 763      30.702  86.452 103.096  1.00  0.00           C  
ATOM   2042  O   PRO B 763      31.846  86.580 103.844  1.00  0.00           O  
ATOM   2043  CB  PRO B 763      29.997  87.958 101.192  1.00  0.00           C  
ATOM   2044  CG  PRO B 763      29.469  87.628  99.799  1.00  0.00           C  
ATOM   2045  CD  PRO B 763      29.291  86.111  99.803  1.00  0.00           C  
ATOM   2046  N   TRP B 764      29.592  86.198 103.727  1.00  0.00           N  
ATOM   2047  CA  TRP B 764      29.513  86.040 105.176  1.00  0.00           C  
ATOM   2048  C   TRP B 764      30.142  84.742 105.601  1.00  0.00           C  
ATOM   2049  O   TRP B 764      30.651  84.656 106.872  1.00  0.00           O  
ATOM   2050  CB  TRP B 764      28.034  86.163 105.622  1.00  0.00           C  
ATOM   2051  CG  TRP B 764      27.823  86.139 107.118  1.00  0.00           C  
ATOM   2052  CD1 TRP B 764      27.040  85.217 107.809  1.00  0.00           C  
ATOM   2053  CD2 TRP B 764      28.297  87.073 108.107  1.00  0.00           C  
ATOM   2054  NE1 TRP B 764      27.014  85.524 109.136  1.00  0.00           N  
ATOM   2055  CE2 TRP B 764      27.763  86.641 109.361  1.00  0.00           C  
ATOM   2056  CE3 TRP B 764      29.116  88.225 108.071  1.00  0.00           C  
ATOM   2057  CZ2 TRP B 764      28.033  87.327 110.563  1.00  0.00           C  
ATOM   2058  CZ3 TRP B 764      29.377  88.899 109.260  1.00  0.00           C  
ATOM   2059  CH2 TRP B 764      28.843  88.454 110.495  1.00  0.00           C  
ATOM   2060  N   SER B 765      30.250  83.709 104.818  1.00  0.00           N  
ATOM   2061  CA  SER B 765      30.936  82.478 105.182  1.00  0.00           C  
ATOM   2062  C   SER B 765      32.423  82.690 105.264  1.00  0.00           C  
ATOM   2063  O   SER B 765      33.132  81.901 106.131  1.00  0.00           O  
ATOM   2064  CB  SER B 765      30.628  81.416 104.119  1.00  0.00           C  
ATOM   2065  OG  SER B 765      31.389  80.198 104.372  1.00  0.00           O  
ATOM   2066  N   SER B 766      33.068  83.542 104.522  1.00  0.00           N  
ATOM   2067  CA  SER B 766      34.509  83.740 104.596  1.00  0.00           C  
ATOM   2068  C   SER B 766      34.862  84.470 105.862  1.00  0.00           C  
ATOM   2069  O   SER B 766      36.104  84.285 106.407  1.00  0.00           O  
ATOM   2070  CB  SER B 766      35.014  84.494 103.361  1.00  0.00           C  
ATOM   2071  OG  SER B 766      34.629  85.906 103.413  1.00  0.00           O  
ATOM   2072  N   TYR B 767      34.032  85.279 106.452  1.00  0.00           N  
ATOM   2073  CA  TYR B 767      34.324  85.967 107.700  1.00  0.00           C  
ATOM   2074  C   TYR B 767      34.309  84.991 108.850  1.00  0.00           C  
ATOM   2075  O   TYR B 767      35.249  85.160 109.834  1.00  0.00           O  
ATOM   2076  CB  TYR B 767      33.299  87.107 107.915  1.00  0.00           C  
ATOM   2077  CG  TYR B 767      33.476  87.784 109.257  1.00  0.00           C  
ATOM   2078  CD1 TYR B 767      34.629  88.538 109.536  1.00  0.00           C  
ATOM   2079  CD2 TYR B 767      32.508  87.630 110.263  1.00  0.00           C  
ATOM   2080  CE1 TYR B 767      34.818  89.120 110.791  1.00  0.00           C  
ATOM   2081  CE2 TYR B 767      32.680  88.206 111.523  1.00  0.00           C  
ATOM   2082  CZ  TYR B 767      33.842  88.943 111.781  1.00  0.00           C  
ATOM   2083  OH  TYR B 767      34.019  89.490 113.036  1.00  0.00           O  
ATOM   2084  N   LEU B 768      33.459  84.011 108.963  1.00  0.00           N  
ATOM   2085  CA  LEU B 768      33.473  83.069 110.074  1.00  0.00           C  
ATOM   2086  C   LEU B 768      34.478  81.965 109.855  1.00  0.00           C  
ATOM   2087  O   LEU B 768      34.941  81.328 110.978  1.00  0.00           O  
ATOM   2088  CB  LEU B 768      32.086  82.443 110.343  1.00  0.00           C  
ATOM   2089  CG  LEU B 768      31.010  83.348 111.011  1.00  0.00           C  
ATOM   2090  CD1 LEU B 768      31.582  84.329 112.042  1.00  0.00           C  
ATOM   2091  CD2 LEU B 768      30.146  84.085 109.982  1.00  0.00           C  
ATOM   2092  N   THR B 769      34.923  81.568 108.698  1.00  0.00           N  
ATOM   2093  CA  THR B 769      35.924  80.524 108.534  1.00  0.00           C  
ATOM   2094  C   THR B 769      37.315  81.097 108.566  1.00  0.00           C  
ATOM   2095  O   THR B 769      38.365  80.223 108.429  1.00  0.00           O  
ATOM   2096  CB  THR B 769      35.709  79.718 107.231  1.00  0.00           C  
ATOM   2097  OG1 THR B 769      35.802  80.646 106.064  1.00  0.00           O  
ATOM   2098  CG2 THR B 769      34.380  78.987 107.161  1.00  0.00           C  
ATOM   2099  N   GLY B 770      37.577  82.364 108.705  1.00  0.00           N  
ATOM   2100  CA  GLY B 770      38.905  82.933 108.629  1.00  0.00           C  
ATOM   2101  C   GLY B 770      39.394  83.024 107.216  1.00  0.00           C  
ATOM   2102  O   GLY B 770      40.622  83.594 106.998  1.00  0.00           O  
ATOM   2103  N   ALA B 771      38.713  82.596 106.193  1.00  0.00           N  
ATOM   2104  CA  ALA B 771      39.142  82.666 104.802  1.00  0.00           C  
ATOM   2105  C   ALA B 771      39.368  84.085 104.353  1.00  0.00           C  
ATOM   2106  O   ALA B 771      40.135  84.285 103.237  1.00  0.00           O  
ATOM   2107  CB  ALA B 771      38.081  81.998 103.923  1.00  0.00           C  
ATOM   2108  N   TRP B 772      38.845  85.112 104.960  1.00  0.00           N  
ATOM   2109  CA  TRP B 772      39.051  86.498 104.618  1.00  0.00           C  
ATOM   2110  C   TRP B 772      39.502  87.246 105.843  1.00  0.00           C  
ATOM   2111  O   TRP B 772      38.711  87.198 106.961  1.00  0.00           O  
ATOM   2112  CB  TRP B 772      37.694  87.112 104.101  1.00  0.00           C  
ATOM   2113  CG  TRP B 772      37.710  88.560 104.056  1.00  0.00           C  
ATOM   2114  CD1 TRP B 772      38.716  89.400 103.354  1.00  0.00           C  
ATOM   2115  CD2 TRP B 772      36.802  89.475 104.653  1.00  0.00           C  
ATOM   2116  NE1 TRP B 772      38.408  90.641 103.520  1.00  0.00           N  
ATOM   2117  CE2 TRP B 772      37.245  90.780 104.305  1.00  0.00           C  
ATOM   2118  CE3 TRP B 772      35.664  89.307 105.459  1.00  0.00           C  
ATOM   2119  CZ2 TRP B 772      36.587  91.915 104.722  1.00  0.00           C  
ATOM   2120  CZ3 TRP B 772      34.992  90.460 105.896  1.00  0.00           C  
ATOM   2121  CH2 TRP B 772      35.437  91.730 105.533  1.00  0.00           C  
ATOM   2122  N   ASP B 773      40.600  87.940 105.877  1.00  0.00           N  
ATOM   2123  CA  ASP B 773      41.032  88.746 107.019  1.00  0.00           C  
ATOM   2124  C   ASP B 773      40.169  89.985 107.067  1.00  0.00           C  
ATOM   2125  O   ASP B 773      40.146  90.756 105.915  1.00  0.00           O  
ATOM   2126  CB  ASP B 773      42.517  89.099 106.832  1.00  0.00           C  
ATOM   2127  CG  ASP B 773      43.088  89.968 107.888  1.00  0.00           C  
ATOM   2128  OD1 ASP B 773      42.467  90.206 109.024  1.00  0.00           O  
ATOM   2129  OD2 ASP B 773      44.267  90.544 107.708  1.00  0.00           O  
ATOM   2130  N   PRO B 774      39.423  90.380 108.058  1.00  0.00           N  
ATOM   2131  CA  PRO B 774      38.591  91.584 107.982  1.00  0.00           C  
ATOM   2132  C   PRO B 774      39.415  92.840 107.906  1.00  0.00           C  
ATOM   2133  O   PRO B 774      38.750  94.002 107.603  1.00  0.00           O  
ATOM   2134  CB  PRO B 774      37.717  91.533 109.252  1.00  0.00           C  
ATOM   2135  CG  PRO B 774      38.515  90.667 110.226  1.00  0.00           C  
ATOM   2136  CD  PRO B 774      39.283  89.690 109.335  1.00  0.00           C  
ATOM   2137  N   LYS B 775      40.699  92.893 108.111  1.00  0.00           N  
ATOM   2138  CA  LYS B 775      41.507  94.098 107.987  1.00  0.00           C  
ATOM   2139  C   LYS B 775      41.832  94.399 106.545  1.00  0.00           C  
ATOM   2140  O   LYS B 775      42.476  95.582 106.281  1.00  0.00           O  
ATOM   2141  CB  LYS B 775      42.826  93.944 108.775  1.00  0.00           C  
ATOM   2142  CG  LYS B 775      42.620  93.768 110.282  1.00  0.00           C  
ATOM   2143  CD  LYS B 775      43.957  93.623 111.017  1.00  0.00           C  
ATOM   2144  CE  LYS B 775      43.787  93.483 112.529  1.00  0.00           C  
ATOM   2145  NZ  LYS B 775      45.081  93.387 113.186  1.00  0.00           N1+
ATOM   2146  N   THR B 776      41.572  93.586 105.565  1.00  0.00           N  
ATOM   2147  CA  THR B 776      41.914  93.801 104.168  1.00  0.00           C  
ATOM   2148  C   THR B 776      40.671  93.976 103.339  1.00  0.00           C  
ATOM   2149  O   THR B 776      39.461  93.648 103.892  1.00  0.00           O  
ATOM   2150  CB  THR B 776      42.749  92.611 103.618  1.00  0.00           C  
ATOM   2151  OG1 THR B 776      41.875  91.402 103.541  1.00  0.00           O  
ATOM   2152  CG2 THR B 776      43.970  92.274 104.458  1.00  0.00           C  
ATOM   2153  N   THR B 777      40.696  94.396 102.106  1.00  0.00           N  
ATOM   2154  CA  THR B 777      39.509  94.475 101.265  1.00  0.00           C  
ATOM   2155  C   THR B 777      39.083  93.092 100.840  1.00  0.00           C  
ATOM   2156  O   THR B 777      40.046  92.178 100.496  1.00  0.00           O  
ATOM   2157  CB  THR B 777      39.762  95.399 100.048  1.00  0.00           C  
ATOM   2158  OG1 THR B 777      38.518  95.407  99.232  1.00  0.00           O  
ATOM   2159  CG2 THR B 777      40.923  95.006  99.147  1.00  0.00           C  
ATOM   2160  N   HIS B 778      37.835  92.728 100.789  1.00  0.00           N  
ATOM   2161  CA  HIS B 778      37.383  91.404 100.372  1.00  0.00           C  
ATOM   2162  C   HIS B 778      37.830  91.135  98.960  1.00  0.00           C  
ATOM   2163  O   HIS B 778      37.928  92.202  98.101  1.00  0.00           O  
ATOM   2164  CB  HIS B 778      35.834  91.342 100.507  1.00  0.00           C  
ATOM   2165  CG  HIS B 778      35.271  89.977 100.779  1.00  0.00           C  
ATOM   2166  ND1 HIS B 778      35.286  88.929  99.900  1.00  0.00           N  
ATOM   2167  CD2 HIS B 778      34.589  89.525 101.898  1.00  0.00           C  
ATOM   2168  CE1 HIS B 778      34.649  87.886 100.450  1.00  0.00           C  
ATOM   2169  NE2 HIS B 778      34.190  88.199 101.697  1.00  0.00           N  
ATOM   2170  N   ALA B 779      38.113  89.948  98.509  1.00  0.00           N  
ATOM   2171  CA  ALA B 779      38.493  89.673  97.130  1.00  0.00           C  
ATOM   2172  C   ALA B 779      37.316  89.792  96.196  1.00  0.00           C  
ATOM   2173  O   ALA B 779      37.569  89.648  94.856  1.00  0.00           O  
ATOM   2174  CB  ALA B 779      39.145  88.292  97.026  1.00  0.00           C  
ATOM   2175  N   VAL B 780      36.098  90.037  96.582  1.00  0.00           N  
ATOM   2176  CA  VAL B 780      34.966  90.234  95.690  1.00  0.00           C  
ATOM   2177  C   VAL B 780      34.882  91.680  95.279  1.00  0.00           C  
ATOM   2178  O   VAL B 780      34.070  92.012  94.225  1.00  0.00           O  
ATOM   2179  CB  VAL B 780      33.655  89.716  96.359  1.00  0.00           C  
ATOM   2180  CG1 VAL B 780      33.135  90.677  97.433  1.00  0.00           C  
ATOM   2181  CG2 VAL B 780      32.584  89.425  95.303  1.00  0.00           C  
ATOM   2182  N   VAL B 781      35.575  92.619  95.857  1.00  0.00           N  
ATOM   2183  CA  VAL B 781      35.695  93.985  95.362  1.00  0.00           C  
ATOM   2184  C   VAL B 781      36.647  93.970  94.188  1.00  0.00           C  
ATOM   2185  O   VAL B 781      36.445  94.847  93.157  1.00  0.00           O  
ATOM   2186  CB  VAL B 781      36.186  94.916  96.508  1.00  0.00           C  
ATOM   2187  CG1 VAL B 781      36.368  96.357  96.020  1.00  0.00           C  
ATOM   2188  CG2 VAL B 781      35.224  94.864  97.701  1.00  0.00           C  
ATOM   2189  N   ARG B 782      37.629  93.118  94.110  1.00  0.00           N  
ATOM   2190  CA  ARG B 782      38.485  92.928  92.945  1.00  0.00           C  
ATOM   2191  C   ARG B 782      37.724  92.168  91.882  1.00  0.00           C  
ATOM   2192  O   ARG B 782      38.019  92.413  90.567  1.00  0.00           O  
ATOM   2193  CB  ARG B 782      39.756  92.170  93.389  1.00  0.00           C  
ATOM   2194  CG  ARG B 782      40.786  91.952  92.279  1.00  0.00           C  
ATOM   2195  CD  ARG B 782      41.519  93.245  91.865  1.00  0.00           C  
ATOM   2196  NE  ARG B 782      42.523  93.002  90.836  1.00  0.00           N  
ATOM   2197  CZ  ARG B 782      43.716  92.403  91.051  1.00  0.00           C  
ATOM   2198  NH1 ARG B 782      44.135  92.073  92.297  1.00  0.00           N  
ATOM   2199  NH2 ARG B 782      44.489  92.084  89.984  1.00  0.00           N  
ATOM   2200  N   PHE B 783      36.797  91.299  92.166  1.00  0.00           N  
ATOM   2201  CA  PHE B 783      35.976  90.612  91.177  1.00  0.00           C  
ATOM   2202  C   PHE B 783      34.885  91.526  90.671  1.00  0.00           C  
ATOM   2203  O   PHE B 783      34.160  91.111  89.584  1.00  0.00           O  
ATOM   2204  CB  PHE B 783      35.327  89.345  91.768  1.00  0.00           C  
ATOM   2205  CG  PHE B 783      36.257  88.244  92.239  1.00  0.00           C  
ATOM   2206  CD1 PHE B 783      37.655  88.311  92.157  1.00  0.00           C  
ATOM   2207  CD2 PHE B 783      35.677  87.093  92.804  1.00  0.00           C  
ATOM   2208  CE1 PHE B 783      38.449  87.266  92.641  1.00  0.00           C  
ATOM   2209  CE2 PHE B 783      36.468  86.049  93.283  1.00  0.00           C  
ATOM   2210  CZ  PHE B 783      37.861  86.133  93.207  1.00  0.00           C  
ATOM   2211  N   LYS B 784      34.588  92.662  91.230  1.00  0.00           N  
ATOM   2212  CA  LYS B 784      33.564  93.594  90.775  1.00  0.00           C  
ATOM   2213  C   LYS B 784      34.183  94.646  89.887  1.00  0.00           C  
ATOM   2214  O   LYS B 784      33.476  95.069  88.791  1.00  0.00           O  
ATOM   2215  CB  LYS B 784      32.885  94.241  92.007  1.00  0.00           C  
ATOM   2216  CG  LYS B 784      31.968  95.414  91.644  1.00  0.00           C  
ATOM   2217  CD  LYS B 784      31.234  96.006  92.855  1.00  0.00           C  
ATOM   2218  CE  LYS B 784      32.141  96.676  93.892  1.00  0.00           C  
ATOM   2219  NZ  LYS B 784      32.750  97.895  93.381  1.00  0.00           N1+
ATOM   2220  N   ASN B 785      35.348  95.177  90.122  1.00  0.00           N  
ATOM   2221  CA  ASN B 785      35.962  96.198  89.284  1.00  0.00           C  
ATOM   2222  C   ASN B 785      36.585  95.588  88.057  1.00  0.00           C  
ATOM   2223  O   ASN B 785      36.870  96.419  87.005  1.00  0.00           O  
ATOM   2224  CB  ASN B 785      37.012  96.987  90.089  1.00  0.00           C  
ATOM   2225  CG  ASN B 785      36.422  97.653  91.284  1.00  0.00           C  
ATOM   2226  OD1 ASN B 785      35.191  98.236  91.170  1.00  0.00           O  
ATOM   2227  ND2 ASN B 785      37.021  97.719  92.438  1.00  0.00           N  
ATOM   2228  N   ASP B 786      36.862  94.321  87.959  1.00  0.00           N  
ATOM   2229  CA  ASP B 786      37.389  93.659  86.777  1.00  0.00           C  
ATOM   2230  C   ASP B 786      36.288  92.905  86.080  1.00  0.00           C  
ATOM   2231  O   ASP B 786      36.628  92.056  85.059  1.00  0.00           O  
ATOM   2232  CB  ASP B 786      38.532  92.700  87.153  1.00  0.00           C  
ATOM   2233  CG  ASP B 786      39.681  93.347  87.830  1.00  0.00           C  
ATOM   2234  OD1 ASP B 786      39.740  94.645  88.046  1.00  0.00           O  
ATOM   2235  OD2 ASP B 786      40.698  92.610  88.250  1.00  0.00           O  
ATOM   2236  N   LYS B 787      35.035  93.006  86.417  1.00  0.00           N  
ATOM   2237  CA  LYS B 787      33.941  92.276  85.786  1.00  0.00           C  
ATOM   2238  C   LYS B 787      34.295  90.816  85.663  1.00  0.00           C  
ATOM   2239  O   LYS B 787      34.051  90.142  84.500  1.00  0.00           O  
ATOM   2240  CB  LYS B 787      33.508  92.936  84.458  1.00  0.00           C  
ATOM   2241  CG  LYS B 787      33.144  94.420  84.617  1.00  0.00           C  
ATOM   2242  CD  LYS B 787      32.006  94.675  85.614  1.00  0.00           C  
ATOM   2243  CE  LYS B 787      31.693  96.163  85.780  1.00  0.00           C  
ATOM   2244  NZ  LYS B 787      30.751  96.373  86.870  1.00  0.00           N1+
ATOM   2245  N   ALA B 788      34.785  90.161  86.678  1.00  0.00           N  
ATOM   2246  CA  ALA B 788      35.073  88.732  86.698  1.00  0.00           C  
ATOM   2247  C   ALA B 788      33.794  87.932  86.753  1.00  0.00           C  
ATOM   2248  O   ALA B 788      32.672  88.519  87.274  1.00  0.00           O  
ATOM   2249  CB  ALA B 788      35.943  88.406  87.916  1.00  0.00           C  
ATOM   2250  N   ASN B 789      33.720  86.696  86.357  1.00  0.00           N  
ATOM   2251  CA  ASN B 789      32.504  85.881  86.411  1.00  0.00           C  
ATOM   2252  C   ASN B 789      32.309  85.397  87.831  1.00  0.00           C  
ATOM   2253  O   ASN B 789      33.302  84.610  88.358  1.00  0.00           O  
ATOM   2254  CB  ASN B 789      32.686  84.726  85.411  1.00  0.00           C  
ATOM   2255  CG  ASN B 789      31.479  83.918  85.105  1.00  0.00           C  
ATOM   2256  OD1 ASN B 789      31.619  82.912  84.181  1.00  0.00           O  
ATOM   2257  ND2 ASN B 789      30.302  84.090  85.627  1.00  0.00           N  
ATOM   2258  N   TYR B 790      31.293  85.699  88.589  1.00  0.00           N  
ATOM   2259  CA  TYR B 790      31.142  85.218  89.954  1.00  0.00           C  
ATOM   2260  C   TYR B 790      29.707  85.235  90.408  1.00  0.00           C  
ATOM   2261  O   TYR B 790      28.755  85.837  89.631  1.00  0.00           O  
ATOM   2262  CB  TYR B 790      32.055  86.006  90.957  1.00  0.00           C  
ATOM   2263  CG  TYR B 790      31.559  87.397  91.288  1.00  0.00           C  
ATOM   2264  CD1 TYR B 790      31.866  88.491  90.461  1.00  0.00           C  
ATOM   2265  CD2 TYR B 790      30.781  87.620  92.438  1.00  0.00           C  
ATOM   2266  CE1 TYR B 790      31.390  89.771  90.753  1.00  0.00           C  
ATOM   2267  CE2 TYR B 790      30.308  88.895  92.751  1.00  0.00           C  
ATOM   2268  CZ  TYR B 790      30.606  89.964  91.897  1.00  0.00           C  
ATOM   2269  OH  TYR B 790      30.119  91.221  92.206  1.00  0.00           O  
ATOM   2270  N   SER B 791      29.357  84.691  91.540  1.00  0.00           N  
ATOM   2271  CA  SER B 791      28.017  84.633  92.103  1.00  0.00           C  
ATOM   2272  C   SER B 791      28.033  85.006  93.562  1.00  0.00           C  
ATOM   2273  O   SER B 791      29.224  84.990  94.235  1.00  0.00           O  
ATOM   2274  CB  SER B 791      27.427  83.209  91.960  1.00  0.00           C  
ATOM   2275  OG  SER B 791      28.340  82.213  92.538  1.00  0.00           O  
ATOM   2276  N   LEU B 792      26.939  85.283  94.213  1.00  0.00           N  
ATOM   2277  CA  LEU B 792      26.837  85.508  95.651  1.00  0.00           C  
ATOM   2278  C   LEU B 792      26.104  84.340  96.259  1.00  0.00           C  
ATOM   2279  O   LEU B 792      24.976  83.873  95.631  1.00  0.00           O  
ATOM   2280  CB  LEU B 792      26.110  86.852  95.952  1.00  0.00           C  
ATOM   2281  CG  LEU B 792      26.887  87.828  96.866  1.00  0.00           C  
ATOM   2282  CD1 LEU B 792      28.311  88.120  96.370  1.00  0.00           C  
ATOM   2283  CD2 LEU B 792      26.089  89.133  96.998  1.00  0.00           C  
ATOM   2284  N   ASN B 793      26.522  83.757  97.341  1.00  0.00           N  
ATOM   2285  CA  ASN B 793      25.989  82.532  97.910  1.00  0.00           C  
ATOM   2286  C   ASN B 793      25.989  82.615  99.411  1.00  0.00           C  
ATOM   2287  O   ASN B 793      26.798  83.553  99.997  1.00  0.00           O  
ATOM   2288  CB  ASN B 793      26.895  81.337  97.480  1.00  0.00           C  
ATOM   2289  CG  ASN B 793      27.162  81.313  96.013  1.00  0.00           C  
ATOM   2290  OD1 ASN B 793      28.438  81.550  95.581  1.00  0.00           O  
ATOM   2291  ND2 ASN B 793      26.254  81.077  95.113  1.00  0.00           N  
ATOM   2292  N   THR B 794      25.305  81.813 100.176  1.00  0.00           N  
ATOM   2293  CA  THR B 794      25.341  81.851 101.632  1.00  0.00           C  
ATOM   2294  C   THR B 794      26.212  80.758 102.196  1.00  0.00           C  
ATOM   2295  O   THR B 794      26.836  81.020 103.387  1.00  0.00           O  
ATOM   2296  CB  THR B 794      23.898  81.777 102.202  1.00  0.00           C  
ATOM   2297  OG1 THR B 794      23.924  82.331 103.581  1.00  0.00           O  
ATOM   2298  CG2 THR B 794      23.307  80.379 102.259  1.00  0.00           C  
ATOM   2299  N   ASP B 795      26.366  79.604 101.613  1.00  0.00           N  
ATOM   2300  CA  ASP B 795      27.192  78.473 102.040  1.00  0.00           C  
ATOM   2301  C   ASP B 795      26.559  77.704 103.182  1.00  0.00           C  
ATOM   2302  O   ASP B 795      26.304  76.373 102.976  1.00  0.00           O  
ATOM   2303  CB  ASP B 795      28.630  78.910 102.388  1.00  0.00           C  
ATOM   2304  CG  ASP B 795      29.620  77.813 102.283  1.00  0.00           C  
ATOM   2305  OD1 ASP B 795      29.483  76.832 101.412  1.00  0.00           O  
ATOM   2306  OD2 ASP B 795      30.703  77.814 103.040  1.00  0.00           O  
ATOM   2307  N   ASP B 796      26.262  78.219 104.340  1.00  0.00           N  
ATOM   2308  CA  ASP B 796      25.617  77.495 105.427  1.00  0.00           C  
ATOM   2309  C   ASP B 796      24.605  78.383 106.106  1.00  0.00           C  
ATOM   2310  O   ASP B 796      25.047  79.218 107.117  1.00  0.00           O  
ATOM   2311  CB  ASP B 796      26.632  76.999 106.499  1.00  0.00           C  
ATOM   2312  CG  ASP B 796      27.677  76.130 105.919  1.00  0.00           C  
ATOM   2313  OD1 ASP B 796      28.672  76.648 105.222  1.00  0.00           O  
ATOM   2314  OD2 ASP B 796      27.652  74.820 106.079  1.00  0.00           O  
ATOM   2315  N   PRO B 797      23.331  78.399 105.847  1.00  0.00           N  
ATOM   2316  CA  PRO B 797      22.383  79.182 106.640  1.00  0.00           C  
ATOM   2317  C   PRO B 797      22.378  78.744 108.082  1.00  0.00           C  
ATOM   2318  O   PRO B 797      21.973  79.646 109.028  1.00  0.00           O  
ATOM   2319  CB  PRO B 797      21.006  78.933 105.980  1.00  0.00           C  
ATOM   2320  CG  PRO B 797      21.308  78.282 104.629  1.00  0.00           C  
ATOM   2321  CD  PRO B 797      22.693  77.652 104.777  1.00  0.00           C  
ATOM   2322  N   LEU B 798      22.676  77.534 108.459  1.00  0.00           N  
ATOM   2323  CA  LEU B 798      22.583  77.041 109.831  1.00  0.00           C  
ATOM   2324  C   LEU B 798      23.837  77.353 110.615  1.00  0.00           C  
ATOM   2325  O   LEU B 798      23.686  77.953 111.841  1.00  0.00           O  
ATOM   2326  CB  LEU B 798      22.319  75.520 109.795  1.00  0.00           C  
ATOM   2327  CG  LEU B 798      22.319  74.849 111.185  1.00  0.00           C  
ATOM   2328  CD1 LEU B 798      21.164  75.337 112.070  1.00  0.00           C  
ATOM   2329  CD2 LEU B 798      22.289  73.322 111.035  1.00  0.00           C  
ATOM   2330  N   ILE B 799      25.044  77.068 110.219  1.00  0.00           N  
ATOM   2331  CA  ILE B 799      26.223  77.368 111.025  1.00  0.00           C  
ATOM   2332  C   ILE B 799      26.486  78.851 111.031  1.00  0.00           C  
ATOM   2333  O   ILE B 799      27.097  79.387 112.134  1.00  0.00           O  
ATOM   2334  CB  ILE B 799      27.483  76.596 110.530  1.00  0.00           C  
ATOM   2335  CG1 ILE B 799      27.403  75.077 110.808  1.00  0.00           C  
ATOM   2336  CG2 ILE B 799      28.743  77.160 111.196  1.00  0.00           C  
ATOM   2337  CD1 ILE B 799      26.502  74.304 109.860  1.00  0.00           C  
ATOM   2338  N   PHE B 800      26.185  79.647 110.049  1.00  0.00           N  
ATOM   2339  CA  PHE B 800      26.450  81.076 110.055  1.00  0.00           C  
ATOM   2340  C   PHE B 800      25.229  81.850 110.470  1.00  0.00           C  
ATOM   2341  O   PHE B 800      25.252  83.211 110.314  1.00  0.00           O  
ATOM   2342  CB  PHE B 800      26.999  81.529 108.685  1.00  0.00           C  
ATOM   2343  CG  PHE B 800      28.197  80.721 108.233  1.00  0.00           C  
ATOM   2344  CD1 PHE B 800      29.279  80.465 109.091  1.00  0.00           C  
ATOM   2345  CD2 PHE B 800      28.244  80.213 106.925  1.00  0.00           C  
ATOM   2346  CE1 PHE B 800      30.377  79.722 108.652  1.00  0.00           C  
ATOM   2347  CE2 PHE B 800      29.338  79.462 106.490  1.00  0.00           C  
ATOM   2348  CZ  PHE B 800      30.410  79.216 107.350  1.00  0.00           C  
ATOM   2349  N   LYS B 801      24.178  81.299 111.008  1.00  0.00           N  
ATOM   2350  CA  LYS B 801      22.994  82.023 111.477  1.00  0.00           C  
ATOM   2351  C   LYS B 801      22.639  83.095 110.478  1.00  0.00           C  
ATOM   2352  O   LYS B 801      22.667  84.413 110.852  1.00  0.00           O  
ATOM   2353  CB  LYS B 801      23.197  82.595 112.896  1.00  0.00           C  
ATOM   2354  CG  LYS B 801      23.574  81.517 113.918  1.00  0.00           C  
ATOM   2355  CD  LYS B 801      23.422  81.983 115.370  1.00  0.00           C  
ATOM   2356  CE  LYS B 801      24.349  83.135 115.760  1.00  0.00           C  
ATOM   2357  NZ  LYS B 801      24.193  83.453 117.172  1.00  0.00           N1+
ATOM   2358  N   SER B 802      22.312  82.792 109.255  1.00  0.00           N  
ATOM   2359  CA  SER B 802      22.131  83.755 108.185  1.00  0.00           C  
ATOM   2360  C   SER B 802      21.102  83.299 107.193  1.00  0.00           C  
ATOM   2361  O   SER B 802      20.738  81.982 107.150  1.00  0.00           O  
ATOM   2362  CB  SER B 802      23.484  83.969 107.462  1.00  0.00           C  
ATOM   2363  OG  SER B 802      24.004  82.692 106.975  1.00  0.00           O  
ATOM   2364  N   THR B 803      20.603  84.132 106.328  1.00  0.00           N  
ATOM   2365  CA  THR B 803      19.770  83.796 105.183  1.00  0.00           C  
ATOM   2366  C   THR B 803      20.522  84.178 103.936  1.00  0.00           C  
ATOM   2367  O   THR B 803      21.800  84.657 104.091  1.00  0.00           O  
ATOM   2368  CB  THR B 803      18.403  84.522 105.260  1.00  0.00           C  
ATOM   2369  OG1 THR B 803      18.648  85.993 105.222  1.00  0.00           O  
ATOM   2370  CG2 THR B 803      17.614  84.197 106.516  1.00  0.00           C  
ATOM   2371  N   LEU B 804      20.048  84.119 102.724  1.00  0.00           N  
ATOM   2372  CA  LEU B 804      20.791  84.659 101.591  1.00  0.00           C  
ATOM   2373  C   LEU B 804      20.799  86.166 101.678  1.00  0.00           C  
ATOM   2374  O   LEU B 804      21.796  86.845 101.028  1.00  0.00           O  
ATOM   2375  CB  LEU B 804      20.210  84.128 100.266  1.00  0.00           C  
ATOM   2376  CG  LEU B 804      21.040  84.482  99.009  1.00  0.00           C  
ATOM   2377  CD1 LEU B 804      22.496  84.006  99.103  1.00  0.00           C  
ATOM   2378  CD2 LEU B 804      20.370  83.887  97.764  1.00  0.00           C  
ATOM   2379  N   ASP B 805      19.934  86.850 102.371  1.00  0.00           N  
ATOM   2380  CA  ASP B 805      19.982  88.294 102.530  1.00  0.00           C  
ATOM   2381  C   ASP B 805      21.126  88.720 103.410  1.00  0.00           C  
ATOM   2382  O   ASP B 805      21.442  90.053 103.404  1.00  0.00           O  
ATOM   2383  CB  ASP B 805      18.650  88.824 103.105  1.00  0.00           C  
ATOM   2384  CG  ASP B 805      18.585  90.307 103.068  1.00  0.00           C  
ATOM   2385  OD1 ASP B 805      18.843  90.971 101.953  1.00  0.00           O  
ATOM   2386  OD2 ASP B 805      18.249  91.013 104.129  1.00  0.00           O  
ATOM   2387  N   THR B 806      21.820  87.928 104.174  1.00  0.00           N  
ATOM   2388  CA  THR B 806      22.972  88.374 104.949  1.00  0.00           C  
ATOM   2389  C   THR B 806      24.158  88.564 104.041  1.00  0.00           C  
ATOM   2390  O   THR B 806      25.140  89.443 104.415  1.00  0.00           O  
ATOM   2391  CB  THR B 806      23.297  87.340 106.046  1.00  0.00           C  
ATOM   2392  OG1 THR B 806      22.053  87.091 106.825  1.00  0.00           O  
ATOM   2393  CG2 THR B 806      24.391  87.775 107.005  1.00  0.00           C  
ATOM   2394  N   ASP B 807      24.285  87.910 102.924  1.00  0.00           N  
ATOM   2395  CA  ASP B 807      25.384  88.063 101.986  1.00  0.00           C  
ATOM   2396  C   ASP B 807      25.110  89.202 101.037  1.00  0.00           C  
ATOM   2397  O   ASP B 807      26.178  89.778 100.401  1.00  0.00           O  
ATOM   2398  CB  ASP B 807      25.585  86.744 101.194  1.00  0.00           C  
ATOM   2399  CG  ASP B 807      25.783  85.601 102.123  1.00  0.00           C  
ATOM   2400  OD1 ASP B 807      24.756  85.044 102.741  1.00  0.00           O  
ATOM   2401  OD2 ASP B 807      26.981  85.111 102.374  1.00  0.00           O  
ATOM   2402  N   TYR B 808      23.909  89.645 100.804  1.00  0.00           N  
ATOM   2403  CA  TYR B 808      23.583  90.788  99.968  1.00  0.00           C  
ATOM   2404  C   TYR B 808      23.588  92.054 100.790  1.00  0.00           C  
ATOM   2405  O   TYR B 808      23.808  93.235 100.130  1.00  0.00           O  
ATOM   2406  CB  TYR B 808      22.209  90.583  99.271  1.00  0.00           C  
ATOM   2407  CG  TYR B 808      22.284  89.668  98.066  1.00  0.00           C  
ATOM   2408  CD1 TYR B 808      22.550  88.295  98.209  1.00  0.00           C  
ATOM   2409  CD2 TYR B 808      22.090  90.184  96.774  1.00  0.00           C  
ATOM   2410  CE1 TYR B 808      22.620  87.457  97.096  1.00  0.00           C  
ATOM   2411  CE2 TYR B 808      22.161  89.362  95.647  1.00  0.00           C  
ATOM   2412  CZ  TYR B 808      22.429  87.999  95.818  1.00  0.00           C  
ATOM   2413  OH  TYR B 808      22.512  87.182  94.708  1.00  0.00           O  
ATOM   2414  N   GLN B 809      23.414  92.076 102.080  1.00  0.00           N  
ATOM   2415  CA  GLN B 809      23.537  93.263 102.919  1.00  0.00           C  
ATOM   2416  C   GLN B 809      24.980  93.465 103.310  1.00  0.00           C  
ATOM   2417  O   GLN B 809      25.396  94.730 103.628  1.00  0.00           O  
ATOM   2418  CB  GLN B 809      22.682  93.115 104.198  1.00  0.00           C  
ATOM   2419  CG  GLN B 809      21.176  92.981 103.930  1.00  0.00           C  
ATOM   2420  CD  GLN B 809      20.438  94.273 103.913  1.00  0.00           C  
ATOM   2421  OE1 GLN B 809      21.015  95.367 103.334  1.00  0.00           O  
ATOM   2422  NE2 GLN B 809      19.244  94.404 104.416  1.00  0.00           N  
ATOM   2423  N   MET B 810      25.835  92.487 103.377  1.00  0.00           N  
ATOM   2424  CA  MET B 810      27.252  92.640 103.685  1.00  0.00           C  
ATOM   2425  C   MET B 810      27.975  93.192 102.481  1.00  0.00           C  
ATOM   2426  O   MET B 810      29.067  93.995 102.682  1.00  0.00           O  
ATOM   2427  CB  MET B 810      27.819  91.261 104.088  1.00  0.00           C  
ATOM   2428  CG  MET B 810      29.308  91.295 104.398  1.00  0.00           C  
ATOM   2429  SD  MET B 810      29.929  89.563 104.632  1.00  0.00           S  
ATOM   2430  CE  MET B 810      31.688  89.861 105.060  1.00  0.00           C  
ATOM   2431  N   THR B 811      27.601  92.924 101.264  1.00  0.00           N  
ATOM   2432  CA  THR B 811      28.227  93.457 100.068  1.00  0.00           C  
ATOM   2433  C   THR B 811      27.586  94.747  99.636  1.00  0.00           C  
ATOM   2434  O   THR B 811      28.205  95.416  98.613  1.00  0.00           O  
ATOM   2435  CB  THR B 811      28.207  92.431  98.914  1.00  0.00           C  
ATOM   2436  OG1 THR B 811      26.789  92.082  98.609  1.00  0.00           O  
ATOM   2437  CG2 THR B 811      28.972  91.156  99.216  1.00  0.00           C  
ATOM   2438  N   LYS B 812      26.511  95.252 100.168  1.00  0.00           N  
ATOM   2439  CA  LYS B 812      25.918  96.542  99.815  1.00  0.00           C  
ATOM   2440  C   LYS B 812      26.344  97.561 100.853  1.00  0.00           C  
ATOM   2441  O   LYS B 812      27.174  98.582 100.472  1.00  0.00           O  
ATOM   2442  CB  LYS B 812      24.382  96.416  99.751  1.00  0.00           C  
ATOM   2443  CG  LYS B 812      23.698  97.747  99.418  1.00  0.00           C  
ATOM   2444  CD  LYS B 812      22.178  97.672  99.591  1.00  0.00           C  
ATOM   2445  CE  LYS B 812      21.487  99.010  99.333  1.00  0.00           C  
ATOM   2446  NZ  LYS B 812      20.058  98.911  99.590  1.00  0.00           N1+
ATOM   2447  N   LYS B 813      25.976  97.480 102.098  1.00  0.00           N  
ATOM   2448  CA  LYS B 813      26.388  98.392 103.163  1.00  0.00           C  
ATOM   2449  C   LYS B 813      27.885  98.582 103.114  1.00  0.00           C  
ATOM   2450  O   LYS B 813      28.397  99.851 103.144  1.00  0.00           O  
ATOM   2451  CB  LYS B 813      25.934  97.789 104.506  1.00  0.00           C  
ATOM   2452  CG  LYS B 813      26.154  98.709 105.710  1.00  0.00           C  
ATOM   2453  CD  LYS B 813      25.852  98.008 107.042  1.00  0.00           C  
ATOM   2454  CE  LYS B 813      24.396  97.554 107.179  1.00  0.00           C  
ATOM   2455  NZ  LYS B 813      24.188  96.847 108.433  1.00  0.00           N1+
ATOM   2456  N   ASP B 814      28.693  97.565 103.047  1.00  0.00           N  
ATOM   2457  CA  ASP B 814      30.137  97.628 102.864  1.00  0.00           C  
ATOM   2458  C   ASP B 814      30.448  97.211 101.447  1.00  0.00           C  
ATOM   2459  O   ASP B 814      29.506  96.452 100.809  1.00  0.00           O  
ATOM   2460  CB  ASP B 814      30.839  96.675 103.869  1.00  0.00           C  
ATOM   2461  CG  ASP B 814      30.261  96.791 105.233  1.00  0.00           C  
ATOM   2462  OD1 ASP B 814      29.999  97.966 105.774  1.00  0.00           O  
ATOM   2463  OD2 ASP B 814      29.976  95.715 105.942  1.00  0.00           O  
ATOM   2464  N   MET B 815      31.545  97.515 100.816  1.00  0.00           N  
ATOM   2465  CA  MET B 815      31.917  97.083  99.471  1.00  0.00           C  
ATOM   2466  C   MET B 815      31.171  97.818  98.387  1.00  0.00           C  
ATOM   2467  O   MET B 815      31.647  97.669  97.106  1.00  0.00           O  
ATOM   2468  CB  MET B 815      31.803  95.547  99.266  1.00  0.00           C  
ATOM   2469  CG  MET B 815      32.507  94.775 100.374  1.00  0.00           C  
ATOM   2470  SD  MET B 815      32.304  92.944 100.132  1.00  0.00           S  
ATOM   2471  CE  MET B 815      32.416  92.341 101.863  1.00  0.00           C  
ATOM   2472  N   GLY B 816      30.142  98.594  98.566  1.00  0.00           N  
ATOM   2473  CA  GLY B 816      29.563  99.425  97.525  1.00  0.00           C  
ATOM   2474  C   GLY B 816      28.923  98.686  96.388  1.00  0.00           C  
ATOM   2475  O   GLY B 816      29.069  99.231  95.135  1.00  0.00           O  
ATOM   2476  N   PHE B 817      28.194  97.614  96.506  1.00  0.00           N  
ATOM   2477  CA  PHE B 817      27.480  97.000  95.388  1.00  0.00           C  
ATOM   2478  C   PHE B 817      26.205  97.766  95.113  1.00  0.00           C  
ATOM   2479  O   PHE B 817      25.694  98.566  96.101  1.00  0.00           O  
ATOM   2480  CB  PHE B 817      27.142  95.515  95.662  1.00  0.00           C  
ATOM   2481  CG  PHE B 817      28.298  94.543  95.542  1.00  0.00           C  
ATOM   2482  CD1 PHE B 817      29.606  94.868  95.935  1.00  0.00           C  
ATOM   2483  CD2 PHE B 817      28.048  93.246  95.059  1.00  0.00           C  
ATOM   2484  CE1 PHE B 817      30.633  93.925  95.847  1.00  0.00           C  
ATOM   2485  CE2 PHE B 817      29.072  92.301  94.978  1.00  0.00           C  
ATOM   2486  CZ  PHE B 817      30.369  92.639  95.371  1.00  0.00           C  
ATOM   2487  N   THR B 818      25.576  97.680  93.978  1.00  0.00           N  
ATOM   2488  CA  THR B 818      24.360  98.394  93.626  1.00  0.00           C  
ATOM   2489  C   THR B 818      23.327  97.443  93.092  1.00  0.00           C  
ATOM   2490  O   THR B 818      23.687  96.142  92.861  1.00  0.00           O  
ATOM   2491  CB  THR B 818      24.662  99.489  92.560  1.00  0.00           C  
ATOM   2492  OG1 THR B 818      25.226  98.825  91.351  1.00  0.00           O  
ATOM   2493  CG2 THR B 818      25.638 100.552  93.031  1.00  0.00           C  
ATOM   2494  N   GLU B 819      22.111  97.806  92.793  1.00  0.00           N  
ATOM   2495  CA  GLU B 819      21.151  96.927  92.132  1.00  0.00           C  
ATOM   2496  C   GLU B 819      21.684  96.529  90.776  1.00  0.00           C  
ATOM   2497  O   GLU B 819      21.381  95.285  90.288  1.00  0.00           O  
ATOM   2498  CB  GLU B 819      19.793  97.647  92.007  1.00  0.00           C  
ATOM   2499  CG  GLU B 819      18.723  96.779  91.349  1.00  0.00           C  
ATOM   2500  CD  GLU B 819      17.436  97.482  91.123  1.00  0.00           C  
ATOM   2501  OE1 GLU B 819      17.218  98.705  91.558  1.00  0.00           O  
ATOM   2502  OE2 GLU B 819      16.457  96.884  90.461  1.00  0.00           O  
ATOM   2503  N   GLU B 820      22.411  97.324  90.046  1.00  0.00           N  
ATOM   2504  CA  GLU B 820      22.959  96.974  88.740  1.00  0.00           C  
ATOM   2505  C   GLU B 820      23.967  95.860  88.875  1.00  0.00           C  
ATOM   2506  O   GLU B 820      23.995  94.886  87.910  1.00  0.00           O  
ATOM   2507  CB  GLU B 820      23.602  98.226  88.111  1.00  0.00           C  
ATOM   2508  CG  GLU B 820      24.144  97.971  86.706  1.00  0.00           C  
ATOM   2509  CD  GLU B 820      24.820  99.152  86.112  1.00  0.00           C  
ATOM   2510  OE1 GLU B 820      25.071 100.238  86.814  1.00  0.00           O  
ATOM   2511  OE2 GLU B 820      25.204  99.140  84.847  1.00  0.00           O  
ATOM   2512  N   GLU B 821      24.822  95.792  89.854  1.00  0.00           N  
ATOM   2513  CA  GLU B 821      25.791  94.715  90.007  1.00  0.00           C  
ATOM   2514  C   GLU B 821      25.118  93.471  90.527  1.00  0.00           C  
ATOM   2515  O   GLU B 821      25.715  92.274  90.237  1.00  0.00           O  
ATOM   2516  CB  GLU B 821      26.951  95.183  90.914  1.00  0.00           C  
ATOM   2517  CG  GLU B 821      28.076  94.161  91.086  1.00  0.00           C  
ATOM   2518  CD  GLU B 821      28.892  93.898  89.873  1.00  0.00           C  
ATOM   2519  OE1 GLU B 821      28.630  94.443  88.703  1.00  0.00           O  
ATOM   2520  OE2 GLU B 821      29.943  93.090  89.940  1.00  0.00           O  
ATOM   2521  N   PHE B 822      24.004  93.464  91.204  1.00  0.00           N  
ATOM   2522  CA  PHE B 822      23.313  92.248  91.614  1.00  0.00           C  
ATOM   2523  C   PHE B 822      22.577  91.634  90.449  1.00  0.00           C  
ATOM   2524  O   PHE B 822      22.270  90.298  90.525  1.00  0.00           O  
ATOM   2525  CB  PHE B 822      22.310  92.528  92.754  1.00  0.00           C  
ATOM   2526  CG  PHE B 822      22.911  92.971  94.072  1.00  0.00           C  
ATOM   2527  CD1 PHE B 822      24.027  92.333  94.636  1.00  0.00           C  
ATOM   2528  CD2 PHE B 822      22.284  93.996  94.802  1.00  0.00           C  
ATOM   2529  CE1 PHE B 822      24.500  92.709  95.895  1.00  0.00           C  
ATOM   2530  CE2 PHE B 822      22.757  94.372  96.061  1.00  0.00           C  
ATOM   2531  CZ  PHE B 822      23.867  93.727  96.612  1.00  0.00           C  
ATOM   2532  N   LYS B 823      22.204  92.303  89.397  1.00  0.00           N  
ATOM   2533  CA  LYS B 823      21.565  91.707  88.227  1.00  0.00           C  
ATOM   2534  C   LYS B 823      22.617  91.093  87.338  1.00  0.00           C  
ATOM   2535  O   LYS B 823      22.348  89.900  86.730  1.00  0.00           O  
ATOM   2536  CB  LYS B 823      20.794  92.762  87.412  1.00  0.00           C  
ATOM   2537  CG  LYS B 823      19.540  93.297  88.106  1.00  0.00           C  
ATOM   2538  CD  LYS B 823      18.820  94.308  87.208  1.00  0.00           C  
ATOM   2539  CE  LYS B 823      17.544  94.869  87.830  1.00  0.00           C  
ATOM   2540  NZ  LYS B 823      16.959  95.876  86.959  1.00  0.00           N1+
ATOM   2541  N   ARG B 824      23.760  91.672  87.111  1.00  0.00           N  
ATOM   2542  CA  ARG B 824      24.840  91.084  86.330  1.00  0.00           C  
ATOM   2543  C   ARG B 824      25.402  89.887  87.062  1.00  0.00           C  
ATOM   2544  O   ARG B 824      26.091  88.939  86.357  1.00  0.00           O  
ATOM   2545  CB  ARG B 824      25.916  92.168  86.100  1.00  0.00           C  
ATOM   2546  CG  ARG B 824      27.096  91.680  85.263  1.00  0.00           C  
ATOM   2547  CD  ARG B 824      28.246  92.710  85.189  1.00  0.00           C  
ATOM   2548  NE  ARG B 824      29.516  92.050  84.903  1.00  0.00           N  
ATOM   2549  CZ  ARG B 824      30.213  91.350  85.833  1.00  0.00           C  
ATOM   2550  NH1 ARG B 824      29.969  91.481  87.166  1.00  0.00           N  
ATOM   2551  NH2 ARG B 824      31.179  90.504  85.422  1.00  0.00           N  
ATOM   2552  N   LEU B 825      25.257  89.746  88.346  1.00  0.00           N  
ATOM   2553  CA  LEU B 825      25.784  88.673  89.183  1.00  0.00           C  
ATOM   2554  C   LEU B 825      24.857  87.485  89.173  1.00  0.00           C  
ATOM   2555  O   LEU B 825      25.419  86.234  89.262  1.00  0.00           O  
ATOM   2556  CB  LEU B 825      25.999  89.306  90.580  1.00  0.00           C  
ATOM   2557  CG  LEU B 825      26.216  88.398  91.803  1.00  0.00           C  
ATOM   2558  CD1 LEU B 825      26.738  89.276  92.951  1.00  0.00           C  
ATOM   2559  CD2 LEU B 825      24.921  87.696  92.233  1.00  0.00           C  
ATOM   2560  N   ASN B 826      23.564  87.588  89.066  1.00  0.00           N  
ATOM   2561  CA  ASN B 826      22.647  86.458  88.998  1.00  0.00           C  
ATOM   2562  C   ASN B 826      22.451  86.027  87.568  1.00  0.00           C  
ATOM   2563  O   ASN B 826      22.068  84.731  87.337  1.00  0.00           O  
ATOM   2564  CB  ASN B 826      21.302  86.826  89.658  1.00  0.00           C  
ATOM   2565  CG  ASN B 826      21.384  86.894  91.145  1.00  0.00           C  
ATOM   2566  OD1 ASN B 826      20.854  87.980  91.783  1.00  0.00           O  
ATOM   2567  ND2 ASN B 826      21.912  85.957  91.876  1.00  0.00           N  
ATOM   2568  N   ILE B 827      22.655  86.816  86.555  1.00  0.00           N  
ATOM   2569  CA  ILE B 827      22.683  86.387  85.163  1.00  0.00           C  
ATOM   2570  C   ILE B 827      23.998  85.692  84.910  1.00  0.00           C  
ATOM   2571  O   ILE B 827      24.045  84.704  83.965  1.00  0.00           O  
ATOM   2572  CB  ILE B 827      22.466  87.618  84.233  1.00  0.00           C  
ATOM   2573  CG1 ILE B 827      21.025  88.157  84.409  1.00  0.00           C  
ATOM   2574  CG2 ILE B 827      22.768  87.284  82.770  1.00  0.00           C  
ATOM   2575  CD1 ILE B 827      20.830  89.558  83.843  1.00  0.00           C  
ATOM   2576  N   ASN B 828      25.077  85.971  85.584  1.00  0.00           N  
ATOM   2577  CA  ASN B 828      26.339  85.255  85.476  1.00  0.00           C  
ATOM   2578  C   ASN B 828      26.275  83.951  86.230  1.00  0.00           C  
ATOM   2579  O   ASN B 828      27.151  82.961  85.863  1.00  0.00           O  
ATOM   2580  CB  ASN B 828      27.489  86.132  86.006  1.00  0.00           C  
ATOM   2581  CG  ASN B 828      27.968  87.144  85.022  1.00  0.00           C  
ATOM   2582  OD1 ASN B 828      27.153  87.514  83.990  1.00  0.00           O  
ATOM   2583  ND2 ASN B 828      29.139  87.709  85.104  1.00  0.00           N  
ATOM   2584  N   ALA B 829      25.433  83.722  87.194  1.00  0.00           N  
ATOM   2585  CA  ALA B 829      25.258  82.434  87.849  1.00  0.00           C  
ATOM   2586  C   ALA B 829      24.322  81.573  87.037  1.00  0.00           C  
ATOM   2587  O   ALA B 829      24.336  80.220  87.252  1.00  0.00           O  
ATOM   2588  CB  ALA B 829      24.740  82.632  89.276  1.00  0.00           C  
ATOM   2589  N   ALA B 830      23.518  82.061  86.139  1.00  0.00           N  
ATOM   2590  CA  ALA B 830      22.664  81.271  85.263  1.00  0.00           C  
ATOM   2591  C   ALA B 830      23.417  80.905  84.006  1.00  0.00           C  
ATOM   2592  O   ALA B 830      23.093  79.727  83.387  1.00  0.00           O  
ATOM   2593  CB  ALA B 830      21.386  82.051  84.941  1.00  0.00           C  
ATOM   2594  N   LYS B 831      24.357  81.640  83.487  1.00  0.00           N  
ATOM   2595  CA  LYS B 831      25.163  81.239  82.339  1.00  0.00           C  
ATOM   2596  C   LYS B 831      26.209  80.241  82.768  1.00  0.00           C  
ATOM   2597  O   LYS B 831      26.739  79.415  81.811  1.00  0.00           O  
ATOM   2598  CB  LYS B 831      25.841  82.461  81.686  1.00  0.00           C  
ATOM   2599  CG  LYS B 831      24.840  83.410  81.020  1.00  0.00           C  
ATOM   2600  CD  LYS B 831      25.496  84.642  80.382  1.00  0.00           C  
ATOM   2601  CE  LYS B 831      26.226  85.534  81.390  1.00  0.00           C  
ATOM   2602  NZ  LYS B 831      26.666  86.774  80.771  1.00  0.00           N1+
ATOM   2603  N   SER B 832      26.630  80.148  83.994  1.00  0.00           N  
ATOM   2604  CA  SER B 832      27.590  79.172  84.479  1.00  0.00           C  
ATOM   2605  C   SER B 832      26.889  78.015  85.132  1.00  0.00           C  
ATOM   2606  O   SER B 832      27.666  76.976  85.580  1.00  0.00           O  
ATOM   2607  CB  SER B 832      28.569  79.828  85.464  1.00  0.00           C  
ATOM   2608  OG  SER B 832      29.275  80.925  84.803  1.00  0.00           O  
ATOM   2609  N   SER B 833      25.599  77.942  85.293  1.00  0.00           N  
ATOM   2610  CA  SER B 833      24.924  76.814  85.920  1.00  0.00           C  
ATOM   2611  C   SER B 833      25.250  75.528  85.206  1.00  0.00           C  
ATOM   2612  O   SER B 833      25.690  75.585  83.908  1.00  0.00           O  
ATOM   2613  CB  SER B 833      23.408  77.049  85.988  1.00  0.00           C  
ATOM   2614  OG  SER B 833      22.816  77.113  84.648  1.00  0.00           O  
ATOM   2615  N   PHE B 834      25.113  74.364  85.774  1.00  0.00           N  
ATOM   2616  CA  PHE B 834      25.346  73.078  85.127  1.00  0.00           C  
ATOM   2617  C   PHE B 834      24.037  72.547  84.590  1.00  0.00           C  
ATOM   2618  O   PHE B 834      23.755  71.211  84.673  1.00  0.00           O  
ATOM   2619  CB  PHE B 834      26.013  72.104  86.111  1.00  0.00           C  
ATOM   2620  CG  PHE B 834      27.379  72.546  86.588  1.00  0.00           C  
ATOM   2621  CD1 PHE B 834      28.341  73.054  85.700  1.00  0.00           C  
ATOM   2622  CD2 PHE B 834      27.722  72.407  87.943  1.00  0.00           C  
ATOM   2623  CE1 PHE B 834      29.614  73.402  86.155  1.00  0.00           C  
ATOM   2624  CE2 PHE B 834      29.000  72.743  88.396  1.00  0.00           C  
ATOM   2625  CZ  PHE B 834      29.951  73.239  87.501  1.00  0.00           C  
ATOM   2626  N   LEU B 835      23.172  73.346  84.040  1.00  0.00           N  
ATOM   2627  CA  LEU B 835      21.844  72.972  83.566  1.00  0.00           C  
ATOM   2628  C   LEU B 835      21.913  72.641  82.097  1.00  0.00           C  
ATOM   2629  O   LEU B 835      22.776  73.408  81.327  1.00  0.00           O  
ATOM   2630  CB  LEU B 835      20.896  74.174  83.857  1.00  0.00           C  
ATOM   2631  CG  LEU B 835      19.475  73.837  84.360  1.00  0.00           C  
ATOM   2632  CD1 LEU B 835      19.468  72.806  85.497  1.00  0.00           C  
ATOM   2633  CD2 LEU B 835      18.793  75.137  84.815  1.00  0.00           C  
ATOM   2634  N   PRO B 836      21.253  71.700  81.485  1.00  0.00           N  
ATOM   2635  CA  PRO B 836      21.379  71.461  80.042  1.00  0.00           C  
ATOM   2636  C   PRO B 836      21.107  72.720  79.275  1.00  0.00           C  
ATOM   2637  O   PRO B 836      20.305  73.663  79.867  1.00  0.00           O  
ATOM   2638  CB  PRO B 836      20.350  70.349  79.739  1.00  0.00           C  
ATOM   2639  CG  PRO B 836      20.094  69.680  81.089  1.00  0.00           C  
ATOM   2640  CD  PRO B 836      20.307  70.793  82.115  1.00  0.00           C  
ATOM   2641  N   GLU B 837      21.553  72.971  78.078  1.00  0.00           N  
ATOM   2642  CA  GLU B 837      21.278  74.233  77.403  1.00  0.00           C  
ATOM   2643  C   GLU B 837      19.802  74.522  77.332  1.00  0.00           C  
ATOM   2644  O   GLU B 837      19.431  75.826  77.519  1.00  0.00           O  
ATOM   2645  CB  GLU B 837      21.904  74.265  75.992  1.00  0.00           C  
ATOM   2646  CG  GLU B 837      23.407  74.548  76.028  1.00  0.00           C  
ATOM   2647  CD  GLU B 837      23.744  75.900  76.547  1.00  0.00           C  
ATOM   2648  OE1 GLU B 837      22.867  76.886  76.549  1.00  0.00           O  
ATOM   2649  OE2 GLU B 837      24.953  76.162  77.013  1.00  0.00           O  
ATOM   2650  N   GLU B 838      18.867  73.652  77.076  1.00  0.00           N  
ATOM   2651  CA  GLU B 838      17.459  74.023  76.935  1.00  0.00           C  
ATOM   2652  C   GLU B 838      16.919  74.563  78.236  1.00  0.00           C  
ATOM   2653  O   GLU B 838      16.056  75.625  78.206  1.00  0.00           O  
ATOM   2654  CB  GLU B 838      16.569  72.834  76.496  1.00  0.00           C  
ATOM   2655  CG  GLU B 838      17.210  71.903  75.462  1.00  0.00           C  
ATOM   2656  CD  GLU B 838      18.113  70.889  76.068  1.00  0.00           C  
ATOM   2657  OE1 GLU B 838      17.874  70.383  77.265  1.00  0.00           O  
ATOM   2658  OE2 GLU B 838      19.173  70.442  75.420  1.00  0.00           O  
ATOM   2659  N   GLU B 839      17.209  74.017  79.382  1.00  0.00           N  
ATOM   2660  CA  GLU B 839      16.720  74.477  80.673  1.00  0.00           C  
ATOM   2661  C   GLU B 839      17.481  75.697  81.128  1.00  0.00           C  
ATOM   2662  O   GLU B 839      16.972  76.426  82.173  1.00  0.00           O  
ATOM   2663  CB  GLU B 839      16.832  73.339  81.704  1.00  0.00           C  
ATOM   2664  CG  GLU B 839      15.945  72.132  81.349  1.00  0.00           C  
ATOM   2665  CD  GLU B 839      16.013  71.129  82.444  1.00  0.00           C  
ATOM   2666  OE1 GLU B 839      15.342  71.312  83.566  1.00  0.00           O  
ATOM   2667  OE2 GLU B 839      16.774  70.056  82.353  1.00  0.00           O  
ATOM   2668  N   LYS B 840      18.585  76.080  80.560  1.00  0.00           N  
ATOM   2669  CA  LYS B 840      19.326  77.301  80.838  1.00  0.00           C  
ATOM   2670  C   LYS B 840      18.760  78.426  80.005  1.00  0.00           C  
ATOM   2671  O   LYS B 840      18.969  79.713  80.424  1.00  0.00           O  
ATOM   2672  CB  LYS B 840      20.823  77.038  80.550  1.00  0.00           C  
ATOM   2673  CG  LYS B 840      21.743  78.192  80.947  1.00  0.00           C  
ATOM   2674  CD  LYS B 840      23.201  77.979  80.514  1.00  0.00           C  
ATOM   2675  CE  LYS B 840      23.880  76.789  81.195  1.00  0.00           C  
ATOM   2676  NZ  LYS B 840      25.254  76.643  80.737  1.00  0.00           N1+
ATOM   2677  N   LYS B 841      18.058  78.225  78.925  1.00  0.00           N  
ATOM   2678  CA  LYS B 841      17.335  79.271  78.211  1.00  0.00           C  
ATOM   2679  C   LYS B 841      16.080  79.603  78.983  1.00  0.00           C  
ATOM   2680  O   LYS B 841      15.564  80.863  78.882  1.00  0.00           O  
ATOM   2681  CB  LYS B 841      16.924  78.822  76.789  1.00  0.00           C  
ATOM   2682  CG  LYS B 841      18.057  78.278  75.912  1.00  0.00           C  
ATOM   2683  CD  LYS B 841      19.073  79.320  75.430  1.00  0.00           C  
ATOM   2684  CE  LYS B 841      20.270  78.682  74.714  1.00  0.00           C  
ATOM   2685  NZ  LYS B 841      19.861  77.850  73.591  1.00  0.00           N1+
ATOM   2686  N   GLU B 842      15.461  78.722  79.715  1.00  0.00           N  
ATOM   2687  CA  GLU B 842      14.290  79.004  80.539  1.00  0.00           C  
ATOM   2688  C   GLU B 842      14.725  79.740  81.782  1.00  0.00           C  
ATOM   2689  O   GLU B 842      13.884  80.667  82.334  1.00  0.00           O  
ATOM   2690  CB  GLU B 842      13.583  77.688  80.922  1.00  0.00           C  
ATOM   2691  CG  GLU B 842      13.114  76.888  79.707  1.00  0.00           C  
ATOM   2692  CD  GLU B 842      12.650  75.518  80.043  1.00  0.00           C  
ATOM   2693  OE1 GLU B 842      12.687  75.047  81.273  1.00  0.00           O  
ATOM   2694  OE2 GLU B 842      12.202  74.713  79.095  1.00  0.00           O  
ATOM   2695  N   LEU B 843      15.877  79.518  82.346  1.00  0.00           N  
ATOM   2696  CA  LEU B 843      16.381  80.242  83.510  1.00  0.00           C  
ATOM   2697  C   LEU B 843      16.662  81.671  83.102  1.00  0.00           C  
ATOM   2698  O   LEU B 843      16.283  82.688  83.933  1.00  0.00           O  
ATOM   2699  CB  LEU B 843      17.665  79.543  84.026  1.00  0.00           C  
ATOM   2700  CG  LEU B 843      17.884  79.602  85.555  1.00  0.00           C  
ATOM   2701  CD1 LEU B 843      19.236  78.959  85.898  1.00  0.00           C  
ATOM   2702  CD2 LEU B 843      17.800  81.021  86.130  1.00  0.00           C  
ATOM   2703  N   LEU B 844      17.254  81.965  81.980  1.00  0.00           N  
ATOM   2704  CA  LEU B 844      17.566  83.318  81.536  1.00  0.00           C  
ATOM   2705  C   LEU B 844      16.343  84.020  81.004  1.00  0.00           C  
ATOM   2706  O   LEU B 844      16.354  85.392  81.021  1.00  0.00           O  
ATOM   2707  CB  LEU B 844      18.695  83.275  80.483  1.00  0.00           C  
ATOM   2708  CG  LEU B 844      20.062  82.871  81.088  1.00  0.00           C  
ATOM   2709  CD1 LEU B 844      21.015  82.367  79.996  1.00  0.00           C  
ATOM   2710  CD2 LEU B 844      20.694  84.033  81.866  1.00  0.00           C  
ATOM   2711  N   GLU B 845      15.279  83.417  80.561  1.00  0.00           N  
ATOM   2712  CA  GLU B 845      14.038  84.109  80.232  1.00  0.00           C  
ATOM   2713  C   GLU B 845      13.283  84.422  81.498  1.00  0.00           C  
ATOM   2714  O   GLU B 845      12.268  85.337  81.425  1.00  0.00           O  
ATOM   2715  CB  GLU B 845      13.147  83.269  79.294  1.00  0.00           C  
ATOM   2716  CG  GLU B 845      13.682  83.186  77.861  1.00  0.00           C  
ATOM   2717  CD  GLU B 845      12.823  82.342  76.989  1.00  0.00           C  
ATOM   2718  OE1 GLU B 845      11.516  82.283  77.162  1.00  0.00           O  
ATOM   2719  OE2 GLU B 845      13.342  81.633  76.005  1.00  0.00           O  
ATOM   2720  N   ARG B 846      13.541  83.852  82.638  1.00  0.00           N  
ATOM   2721  CA  ARG B 846      12.869  84.136  83.897  1.00  0.00           C  
ATOM   2722  C   ARG B 846      13.619  85.207  84.652  1.00  0.00           C  
ATOM   2723  O   ARG B 846      12.921  85.978  85.546  1.00  0.00           O  
ATOM   2724  CB  ARG B 846      12.770  82.826  84.716  1.00  0.00           C  
ATOM   2725  CG  ARG B 846      11.800  82.910  85.896  1.00  0.00           C  
ATOM   2726  CD  ARG B 846      11.939  81.678  86.820  1.00  0.00           C  
ATOM   2727  NE  ARG B 846      10.724  81.346  87.556  1.00  0.00           N  
ATOM   2728  CZ  ARG B 846      10.171  82.086  88.542  1.00  0.00           C  
ATOM   2729  NH1 ARG B 846      10.631  83.319  88.851  1.00  0.00           N  
ATOM   2730  NH2 ARG B 846       9.073  81.607  89.184  1.00  0.00           N  
ATOM   2731  N   LEU B 847      14.892  85.431  84.491  1.00  0.00           N  
ATOM   2732  CA  LEU B 847      15.620  86.516  85.140  1.00  0.00           C  
ATOM   2733  C   LEU B 847      15.413  87.792  84.359  1.00  0.00           C  
ATOM   2734  O   LEU B 847      15.020  88.909  85.043  1.00  0.00           O  
ATOM   2735  CB  LEU B 847      17.130  86.216  85.229  1.00  0.00           C  
ATOM   2736  CG  LEU B 847      17.515  84.989  86.085  1.00  0.00           C  
ATOM   2737  CD1 LEU B 847      19.041  84.822  86.062  1.00  0.00           C  
ATOM   2738  CD2 LEU B 847      17.000  85.084  87.527  1.00  0.00           C  
ATOM   2739  N   TYR B 848      15.592  87.886  83.073  1.00  0.00           N  
ATOM   2740  CA  TYR B 848      15.360  89.122  82.334  1.00  0.00           C  
ATOM   2741  C   TYR B 848      13.909  89.523  82.428  1.00  0.00           C  
ATOM   2742  O   TYR B 848      13.627  90.857  82.559  1.00  0.00           O  
ATOM   2743  CB  TYR B 848      15.784  88.971  80.847  1.00  0.00           C  
ATOM   2744  CG  TYR B 848      17.270  89.177  80.623  1.00  0.00           C  
ATOM   2745  CD1 TYR B 848      18.196  88.146  80.861  1.00  0.00           C  
ATOM   2746  CD2 TYR B 848      17.748  90.418  80.168  1.00  0.00           C  
ATOM   2747  CE1 TYR B 848      19.562  88.342  80.649  1.00  0.00           C  
ATOM   2748  CE2 TYR B 848      19.110  90.633  79.952  1.00  0.00           C  
ATOM   2749  CZ  TYR B 848      20.012  89.590  80.197  1.00  0.00           C  
ATOM   2750  OH  TYR B 848      21.359  89.811  79.990  1.00  0.00           O  
ATOM   2751  N   ARG B 849      12.915  88.683  82.385  1.00  0.00           N  
ATOM   2752  CA  ARG B 849      11.511  89.081  82.464  1.00  0.00           C  
ATOM   2753  C   ARG B 849      11.214  89.724  83.798  1.00  0.00           C  
ATOM   2754  O   ARG B 849      10.432  90.848  83.821  1.00  0.00           O  
ATOM   2755  CB  ARG B 849      10.628  87.832  82.270  1.00  0.00           C  
ATOM   2756  CG  ARG B 849       9.127  88.134  82.187  1.00  0.00           C  
ATOM   2757  CD  ARG B 849       8.267  86.888  82.478  1.00  0.00           C  
ATOM   2758  NE  ARG B 849       8.716  85.723  81.726  1.00  0.00           N  
ATOM   2759  CZ  ARG B 849       9.069  84.525  82.242  1.00  0.00           C  
ATOM   2760  NH1 ARG B 849       8.988  84.245  83.561  1.00  0.00           N  
ATOM   2761  NH2 ARG B 849       9.561  83.575  81.401  1.00  0.00           N  
ATOM   2762  N   GLU B 850      11.636  89.226  84.924  1.00  0.00           N  
ATOM   2763  CA  GLU B 850      11.327  89.766  86.239  1.00  0.00           C  
ATOM   2764  C   GLU B 850      12.357  90.777  86.674  1.00  0.00           C  
ATOM   2765  O   GLU B 850      12.254  91.293  87.941  1.00  0.00           O  
ATOM   2766  CB  GLU B 850      11.147  88.623  87.256  1.00  0.00           C  
ATOM   2767  CG  GLU B 850      10.051  87.646  86.825  1.00  0.00           C  
ATOM   2768  CD  GLU B 850       9.741  86.592  87.823  1.00  0.00           C  
ATOM   2769  OE1 GLU B 850      10.105  86.686  89.085  1.00  0.00           O  
ATOM   2770  OE2 GLU B 850       9.063  85.513  87.461  1.00  0.00           O  
ATOM   2771  N   TYR B 851      13.293  91.215  85.883  1.00  0.00           N  
ATOM   2772  CA  TYR B 851      14.195  92.323  86.154  1.00  0.00           C  
ATOM   2773  C   TYR B 851      13.733  93.550  85.409  1.00  0.00           C  
ATOM   2774  O   TYR B 851      14.496  94.685  85.522  1.00  0.00           O  
ATOM   2775  CB  TYR B 851      15.649  91.981  85.760  1.00  0.00           C  
ATOM   2776  CG  TYR B 851      16.381  90.999  86.660  1.00  0.00           C  
ATOM   2777  CD1 TYR B 851      15.829  90.458  87.832  1.00  0.00           C  
ATOM   2778  CD2 TYR B 851      17.689  90.621  86.299  1.00  0.00           C  
ATOM   2779  CE1 TYR B 851      16.555  89.562  88.622  1.00  0.00           C  
ATOM   2780  CE2 TYR B 851      18.428  89.730  87.076  1.00  0.00           C  
ATOM   2781  CZ  TYR B 851      17.851  89.202  88.238  1.00  0.00           C  
ATOM   2782  OH  TYR B 851      18.583  88.313  89.002  1.00  0.00           O  
ATOM   2783  N   GLN B 852      12.653  93.601  84.684  1.00  0.00           N  
ATOM   2784  CA  GLN B 852      12.178  94.805  84.002  1.00  0.00           C  
ATOM   2785  C   GLN B 852      11.473  95.735  85.005  1.00  0.00           C  
ATOM   2786  CB  GLN B 852      11.239  94.427  82.840  1.00  0.00           C  
ATOM   2787  CG  GLN B 852      11.907  93.567  81.760  1.00  0.00           C  
ATOM   2788  CD  GLN B 852      13.109  94.212  81.158  1.00  0.00           C  
ATOM   2789  OE1 GLN B 852      13.018  95.517  80.759  1.00  0.00           O  
ATOM   2790  NE2 GLN B 852      14.242  93.600  80.976  1.00  0.00           N  
TER    2791      GLN B 852 
HETATM 2792 ZN    ZN B 853      31.043  74.852 100.135  1.00  0.00          ZN2+
TER    2793       ZN B 853 
HETATM 2794  N7  DCF B 853      32.438  72.851 103.757  1.00  0.00           N  
HETATM 2795  C8  DCF B 853      33.144  71.690 104.087  1.00  0.00           C  
HETATM 2796  N9  DCF B 853      32.302  70.747 104.600  1.00  0.00           N  
HETATM 2797  C5  DCF B 853      31.198  72.659 104.058  1.00  0.00           C  
HETATM 2798  C4  DCF B 853      31.067  71.306 104.605  1.00  0.00           C  
HETATM 2799  N3  DCF B 853      29.901  70.788 104.998  1.00  0.00           N  
HETATM 2800  C2  DCF B 853      28.802  71.617 104.813  1.00  0.00           C  
HETATM 2801  N1  DCF B 853      28.791  72.873 104.361  1.00  0.00           N  
HETATM 2802  C6  DCF B 853      30.000  73.476 103.978  1.00  0.00           C  
HETATM 2803  O8  DCF B 853      32.213  75.878 101.613  1.00  0.00           O  
HETATM 2804  C2S DCF B 853      32.089  69.007 106.374  1.00  0.00           C  
HETATM 2805  C3S DCF B 853      30.878  68.126 106.067  1.00  0.00           C  
HETATM 2806  O5S DCF B 853      29.372  68.576 103.414  1.00  0.00           O  
HETATM 2807  C5S DCF B 853      29.944  67.284 103.784  1.00  0.00           C  
HETATM 2808  C5S DCF B 853      31.129  67.484 104.708  1.00  0.00           C  
HETATM 2809  O4S DCF B 853      32.115  68.421 104.022  1.00  0.00           O  
HETATM 2810  C1S DCF B 853      32.690  69.435 105.039  1.00  0.00           C  
HETATM 2811  O8  DCF B 853      34.423  71.564 103.947  1.00  0.00           O  
HETATM 2812  O3S DCF B 853      30.743  67.029 107.063  1.00  0.00           O  
HETATM 2813  N6  DCF B 853      30.011  74.707 103.580  1.00  0.00           N  
TER    2814      DCF B 853 
HETATM 2815 1O28 DCF B 853      17.479  86.614 100.290  1.00  0.00           O  
TER    2816      DCF B 853 
CONECT   97 2792
CONECT  114 2792
CONECT 1656 2792
CONECT 2792   97  114 1656 2803
CONECT 2794 2797 2795
CONECT 2795 2794 2811 2796
CONECT 2796 2795 2810 2798
CONECT 2797 2794 2802 2798
CONECT 2798 2796 2797 2799
CONECT 2799 2798 2800
CONECT 2800 2799 2801
CONECT 2801 2800 2802
CONECT 2802 2797 2801 2813
CONECT 2803 2792
CONECT 2804 2810 2805
CONECT 2805 2804 2808 2812
CONECT 2806 2807
CONECT 2807 2806 2808
CONECT 2808 2805 2807 2809
CONECT 2809 2808 2810
CONECT 2810 2796 2804 2809
CONECT 2811 2795
CONECT 2812 2805
CONECT 2813 2802
END
