# Supplementary material for: 5′,8-cyclo-dAdo and 8-oxo-dAdo DNA Lesions Are Both Substrates of Adenosine Deaminase: A Preliminary Study
Source: Cells. 2025 Oct 23;14(21):1665. doi: 10.3390/cells14211665 (PMC12607335; doi:10.3390/cells14211665)
Supplement: Supplementary file 1 [file cells-14-01665-s001.zip › (5R)cdAdo_ADA.pdb]

REMARK   Accelrys Discovery Studio PDB file
REMARK   Created:  Sun Jul 13 21:07:07 �rodkowoeuropejski czas letni 2025
ATOM      1  N   THR B 504      41.098  56.838 112.906  1.00  0.00           N  
ATOM      2  CA  THR B 504      42.057  57.927 112.713  1.00  0.00           C  
ATOM      3  C   THR B 504      41.598  58.785 111.570  1.00  0.00           C  
ATOM      4  O   THR B 504      41.267  58.123 110.400  1.00  0.00           O  
ATOM      5  CB  THR B 504      43.451  57.326 112.422  1.00  0.00           C  
ATOM      6  OG1 THR B 504      43.830  56.483 113.586  1.00  0.00           O  
ATOM      7  CG2 THR B 504      44.539  58.362 112.196  1.00  0.00           C  
ATOM      8  N   PRO B 505      41.491  60.082 111.565  1.00  0.00           N  
ATOM      9  CA  PRO B 505      41.009  60.822 110.393  1.00  0.00           C  
ATOM     10  C   PRO B 505      41.876  60.566 109.190  1.00  0.00           C  
ATOM     11  O   PRO B 505      43.192  60.235 109.380  1.00  0.00           O  
ATOM     12  CB  PRO B 505      41.021  62.305 110.833  1.00  0.00           C  
ATOM     13  CG  PRO B 505      41.946  62.348 112.050  1.00  0.00           C  
ATOM     14  CD  PRO B 505      41.821  60.960 112.680  1.00  0.00           C  
ATOM     15  N   ALA B 506      41.427  60.662 107.971  1.00  0.00           N  
ATOM     16  CA  ALA B 506      42.233  60.429 106.777  1.00  0.00           C  
ATOM     17  C   ALA B 506      43.163  61.583 106.500  1.00  0.00           C  
ATOM     18  O   ALA B 506      44.232  61.360 105.670  1.00  0.00           O  
ATOM     19  CB  ALA B 506      41.315  60.189 105.575  1.00  0.00           C  
ATOM     20  N   PHE B 507      42.985  62.772 106.994  1.00  0.00           N  
ATOM     21  CA  PHE B 507      43.866  63.918 106.789  1.00  0.00           C  
ATOM     22  C   PHE B 507      43.698  64.797 107.998  1.00  0.00           C  
ATOM     23  O   PHE B 507      42.432  65.257 108.260  1.00  0.00           O  
ATOM     24  CB  PHE B 507      43.486  64.648 105.468  1.00  0.00           C  
ATOM     25  CG  PHE B 507      44.431  65.763 105.080  1.00  0.00           C  
ATOM     26  CD1 PHE B 507      45.797  65.514 104.859  1.00  0.00           C  
ATOM     27  CD2 PHE B 507      43.947  67.065 104.880  1.00  0.00           C  
ATOM     28  CE1 PHE B 507      46.651  66.541 104.452  1.00  0.00           C  
ATOM     29  CE2 PHE B 507      44.800  68.092 104.471  1.00  0.00           C  
ATOM     30  CZ  PHE B 507      46.156  67.833 104.255  1.00  0.00           C  
ATOM     31  N   ASN B 508      44.657  65.079 108.828  1.00  0.00           N  
ATOM     32  CA  ASN B 508      44.495  65.822 110.070  1.00  0.00           C  
ATOM     33  C   ASN B 508      45.195  67.155 109.985  1.00  0.00           C  
ATOM     34  O   ASN B 508      45.787  67.661 111.112  1.00  0.00           O  
ATOM     35  CB  ASN B 508      44.975  64.967 111.257  1.00  0.00           C  
ATOM     36  CG  ASN B 508      44.581  65.518 112.585  1.00  0.00           C  
ATOM     37  OD1 ASN B 508      43.534  66.392 112.662  1.00  0.00           O  
ATOM     38  ND2 ASN B 508      45.160  65.171 113.698  1.00  0.00           N  
ATOM     39  N   LYS B 509      45.221  67.849 108.885  1.00  0.00           N  
ATOM     40  CA  LYS B 509      45.875  69.136 108.701  1.00  0.00           C  
ATOM     41  C   LYS B 509      44.895  70.147 108.169  1.00  0.00           C  
ATOM     42  O   LYS B 509      43.684  69.686 107.687  1.00  0.00           O  
ATOM     43  CB  LYS B 509      47.093  68.960 107.751  1.00  0.00           C  
ATOM     44  CG  LYS B 509      48.273  68.290 108.461  1.00  0.00           C  
ATOM     45  CD  LYS B 509      49.510  68.176 107.565  1.00  0.00           C  
ATOM     46  CE  LYS B 509      50.731  67.672 108.336  1.00  0.00           C  
ATOM     47  NZ  LYS B 509      51.908  67.631 107.483  1.00  0.00           N  
ATOM     48  N   PRO B 510      45.103  71.434 108.140  1.00  0.00           N  
ATOM     49  CA  PRO B 510      44.118  72.407 107.655  1.00  0.00           C  
ATOM     50  C   PRO B 510      43.464  72.022 106.362  1.00  0.00           C  
ATOM     51  O   PRO B 510      44.191  71.335 105.424  1.00  0.00           O  
ATOM     52  CB  PRO B 510      44.920  73.717 107.539  1.00  0.00           C  
ATOM     53  CG  PRO B 510      45.976  73.583 108.630  1.00  0.00           C  
ATOM     54  CD  PRO B 510      46.298  72.088 108.661  1.00  0.00           C  
ATOM     55  N   LYS B 511      42.243  72.380 106.088  1.00  0.00           N  
ATOM     56  CA  LYS B 511      41.529  72.084 104.858  1.00  0.00           C  
ATOM     57  C   LYS B 511      40.946  73.342 104.272  1.00  0.00           C  
ATOM     58  O   LYS B 511      41.043  74.518 104.965  1.00  0.00           O  
ATOM     59  CB  LYS B 511      40.399  71.049 105.120  1.00  0.00           C  
ATOM     60  CG  LYS B 511      40.933  69.743 105.710  1.00  0.00           C  
ATOM     61  CD  LYS B 511      39.813  68.762 106.079  1.00  0.00           C  
ATOM     62  CE  LYS B 511      40.316  67.540 106.852  1.00  0.00           C  
ATOM     63  NZ  LYS B 511      40.779  67.898 108.184  1.00  0.00           N  
ATOM     64  N   VAL B 512      40.332  73.333 103.126  1.00  0.00           N  
ATOM     65  CA  VAL B 512      39.662  74.457 102.493  1.00  0.00           C  
ATOM     66  C   VAL B 512      38.382  73.933 101.900  1.00  0.00           C  
ATOM     67  O   VAL B 512      38.412  72.687 101.323  1.00  0.00           O  
ATOM     68  CB  VAL B 512      40.585  75.108 101.404  1.00  0.00           C  
ATOM     69  CG1 VAL B 512      39.843  76.204 100.641  1.00  0.00           C  
ATOM     70  CG2 VAL B 512      41.863  75.667 102.037  1.00  0.00           C  
ATOM     71  N   GLU B 513      37.255  74.580 101.927  1.00  0.00           N  
ATOM     72  CA  GLU B 513      35.990  74.032 101.447  1.00  0.00           C  
ATOM     73  C   GLU B 513      35.264  75.082 100.647  1.00  0.00           C  
ATOM     74  O   GLU B 513      34.734  76.162 101.302  1.00  0.00           O  
ATOM     75  CB  GLU B 513      35.165  73.536 102.655  1.00  0.00           C  
ATOM     76  CG  GLU B 513      33.934  72.736 102.239  1.00  0.00           C  
ATOM     77  CD  GLU B 513      33.230  72.120 103.390  1.00  0.00           C  
ATOM     78  OE1 GLU B 513      33.529  72.427 104.637  1.00  0.00           O  
ATOM     79  OE2 GLU B 513      32.271  71.232 103.192  1.00  0.00           O  
ATOM     80  N   LEU B 514      35.143  75.003  99.356  1.00  0.00           N  
ATOM     81  CA  LEU B 514      34.477  75.975  98.506  1.00  0.00           C  
ATOM     82  C   LEU B 514      33.035  75.614  98.276  1.00  0.00           C  
ATOM     83  O   LEU B 514      32.279  76.544  97.605  1.00  0.00           O  
ATOM     84  CB  LEU B 514      35.212  76.071  97.142  1.00  0.00           C  
ATOM     85  CG  LEU B 514      36.347  77.122  97.084  1.00  0.00           C  
ATOM     86  CD1 LEU B 514      37.240  77.118  98.328  1.00  0.00           C  
ATOM     87  CD2 LEU B 514      37.189  76.903  95.818  1.00  0.00           C  
ATOM     88  N   HIS B 515      32.479  74.498  98.648  1.00  0.00           N  
ATOM     89  CA  HIS B 515      31.120  74.107  98.286  1.00  0.00           C  
ATOM     90  C   HIS B 515      30.413  73.446  99.443  1.00  0.00           C  
ATOM     91  O   HIS B 515      30.562  72.099  99.650  1.00  0.00           O  
ATOM     92  CB  HIS B 515      31.178  73.181  97.045  1.00  0.00           C  
ATOM     93  CG  HIS B 515      29.834  72.928  96.430  1.00  0.00           C  
ATOM     94  ND1 HIS B 515      29.640  72.941  95.078  1.00  0.00           N  
ATOM     95  CD2 HIS B 515      28.597  72.662  96.998  1.00  0.00           C  
ATOM     96  CE1 HIS B 515      28.349  72.697  94.815  1.00  0.00           C  
ATOM     97  NE2 HIS B 515      27.670  72.515  95.975  1.00  0.00           N  
ATOM     98  N   VAL B 516      29.615  74.105 100.229  1.00  0.00           N  
ATOM     99  CA  VAL B 516      28.816  73.513 101.292  1.00  0.00           C  
ATOM    100  C   VAL B 516      27.636  74.412 101.532  1.00  0.00           C  
ATOM    101  O   VAL B 516      27.844  75.762 101.450  1.00  0.00           O  
ATOM    102  CB  VAL B 516      29.681  73.274 102.578  1.00  0.00           C  
ATOM    103  CG1 VAL B 516      30.390  74.550 103.040  1.00  0.00           C  
ATOM    104  CG2 VAL B 516      28.842  72.654 103.697  1.00  0.00           C  
ATOM    105  N   HIS B 517      26.435  73.981 101.772  1.00  0.00           N  
ATOM    106  CA  HIS B 517      25.262  74.842 101.859  1.00  0.00           C  
ATOM    107  C   HIS B 517      24.925  75.188 103.288  1.00  0.00           C  
ATOM    108  O   HIS B 517      25.000  74.200 104.234  1.00  0.00           O  
ATOM    109  CB  HIS B 517      24.044  74.148 101.189  1.00  0.00           C  
ATOM    110  CG  HIS B 517      24.206  73.943  99.709  1.00  0.00           C  
ATOM    111  ND1 HIS B 517      23.476  74.640  98.788  1.00  0.00           N  
ATOM    112  CD2 HIS B 517      25.003  73.063  98.987  1.00  0.00           C  
ATOM    113  CE1 HIS B 517      23.794  74.214  97.555  1.00  0.00           C  
ATOM    114  NE2 HIS B 517      24.735  73.238  97.635  1.00  0.00           N  
ATOM    115  N   LEU B 518      24.538  76.377 103.654  1.00  0.00           N  
ATOM    116  CA  LEU B 518      24.174  76.741 105.022  1.00  0.00           C  
ATOM    117  C   LEU B 518      22.827  76.170 105.385  1.00  0.00           C  
ATOM    118  O   LEU B 518      22.659  75.630 106.635  1.00  0.00           O  
ATOM    119  CB  LEU B 518      24.142  78.279 105.153  1.00  0.00           C  
ATOM    120  CG  LEU B 518      23.678  78.771 106.540  1.00  0.00           C  
ATOM    121  CD1 LEU B 518      24.604  78.279 107.659  1.00  0.00           C  
ATOM    122  CD2 LEU B 518      23.565  80.301 106.557  1.00  0.00           C  
ATOM    123  N   ASP B 519      21.811  76.196 104.572  1.00  0.00           N  
ATOM    124  CA  ASP B 519      20.511  75.625 104.882  1.00  0.00           C  
ATOM    125  C   ASP B 519      20.555  74.120 104.849  1.00  0.00           C  
ATOM    126  O   ASP B 519      19.420  73.457 105.240  1.00  0.00           O  
ATOM    127  CB  ASP B 519      19.419  76.202 103.967  1.00  0.00           C  
ATOM    128  CG  ASP B 519      19.627  75.983 102.515  1.00  0.00           C  
ATOM    129  OD1 ASP B 519      20.558  75.174 102.055  1.00  0.00           O  
ATOM    130  OD2 ASP B 519      18.860  76.600 101.628  1.00  0.00           O  
ATOM    131  N   GLY B 520      21.611  73.435 104.520  1.00  0.00           N  
ATOM    132  CA  GLY B 520      21.755  72.000 104.583  1.00  0.00           C  
ATOM    133  C   GLY B 520      22.834  71.606 105.544  1.00  0.00           C  
ATOM    134  O   GLY B 520      23.354  70.343 105.429  1.00  0.00           O  
ATOM    135  N   ALA B 521      23.280  72.400 106.474  1.00  0.00           N  
ATOM    136  CA  ALA B 521      24.345  72.109 107.427  1.00  0.00           C  
ATOM    137  C   ALA B 521      23.891  72.463 108.820  1.00  0.00           C  
ATOM    138  O   ALA B 521      24.830  72.857 109.740  1.00  0.00           O  
ATOM    139  CB  ALA B 521      25.620  72.876 107.047  1.00  0.00           C  
ATOM    140  N   ILE B 522      22.643  72.424 109.183  1.00  0.00           N  
ATOM    141  CA  ILE B 522      22.135  72.869 110.476  1.00  0.00           C  
ATOM    142  C   ILE B 522      22.197  71.749 111.483  1.00  0.00           C  
ATOM    143  O   ILE B 522      21.930  70.475 111.050  1.00  0.00           O  
ATOM    144  CB  ILE B 522      20.673  73.385 110.286  1.00  0.00           C  
ATOM    145  CG1 ILE B 522      20.642  74.516 109.229  1.00  0.00           C  
ATOM    146  CG2 ILE B 522      20.073  73.840 111.619  1.00  0.00           C  
ATOM    147  CD1 ILE B 522      19.237  74.873 108.761  1.00  0.00           C  
ATOM    148  N   LYS B 523      22.485  71.923 112.741  1.00  0.00           N  
ATOM    149  CA  LYS B 523      22.557  70.829 113.704  1.00  0.00           C  
ATOM    150  C   LYS B 523      21.198  70.233 113.969  1.00  0.00           C  
ATOM    151  O   LYS B 523      20.109  71.087 113.948  1.00  0.00           O  
ATOM    152  CB  LYS B 523      23.132  71.309 115.055  1.00  0.00           C  
ATOM    153  CG  LYS B 523      24.586  71.798 114.972  1.00  0.00           C  
ATOM    154  CD  LYS B 523      25.304  71.736 116.326  1.00  0.00           C  
ATOM    155  CE  LYS B 523      24.679  72.633 117.397  1.00  0.00           C  
ATOM    156  NZ  LYS B 523      25.410  72.522 118.651  1.00  0.00           N  
ATOM    157  N   PRO B 524      20.978  68.993 114.306  1.00  0.00           N  
ATOM    158  CA  PRO B 524      19.656  68.495 114.698  1.00  0.00           C  
ATOM    159  C   PRO B 524      19.211  69.063 116.019  1.00  0.00           C  
ATOM    160  O   PRO B 524      17.878  68.970 116.327  1.00  0.00           O  
ATOM    161  CB  PRO B 524      19.810  66.955 114.768  1.00  0.00           C  
ATOM    162  CG  PRO B 524      21.160  66.657 114.116  1.00  0.00           C  
ATOM    163  CD  PRO B 524      21.976  67.935 114.305  1.00  0.00           C  
ATOM    164  N   GLU B 525      20.018  69.598 116.890  1.00  0.00           N  
ATOM    165  CA  GLU B 525      19.591  70.201 118.147  1.00  0.00           C  
ATOM    166  C   GLU B 525      19.030  71.579 117.900  1.00  0.00           C  
ATOM    167  O   GLU B 525      18.228  72.136 118.862  1.00  0.00           O  
ATOM    168  CB  GLU B 525      20.768  70.301 119.144  1.00  0.00           C  
ATOM    169  CG  GLU B 525      21.268  68.939 119.640  1.00  0.00           C  
ATOM    170  CD  GLU B 525      21.966  68.143 118.597  1.00  0.00           C  
ATOM    171  OE1 GLU B 525      22.899  68.686 117.832  1.00  0.00           O  
ATOM    172  OE2 GLU B 525      21.698  66.865 118.415  1.00  0.00           O  
ATOM    173  N   THR B 526      19.302  72.259 116.826  1.00  0.00           N  
ATOM    174  CA  THR B 526      18.797  73.586 116.506  1.00  0.00           C  
ATOM    175  C   THR B 526      17.477  73.478 115.790  1.00  0.00           C  
ATOM    176  O   THR B 526      16.544  74.465 115.975  1.00  0.00           O  
ATOM    177  CB  THR B 526      19.847  74.304 115.632  1.00  0.00           C  
ATOM    178  OG1 THR B 526      21.130  74.284 116.387  1.00  0.00           O  
ATOM    179  CG2 THR B 526      19.492  75.738 115.285  1.00  0.00           C  
ATOM    180  N   ILE B 527      17.186  72.479 115.009  1.00  0.00           N  
ATOM    181  CA  ILE B 527      15.887  72.276 114.383  1.00  0.00           C  
ATOM    182  C   ILE B 527      14.897  71.832 115.432  1.00  0.00           C  
ATOM    183  O   ILE B 527      13.583  72.202 115.303  1.00  0.00           O  
ATOM    184  CB  ILE B 527      16.033  71.227 113.243  1.00  0.00           C  
ATOM    185  CG1 ILE B 527      16.952  71.780 112.128  1.00  0.00           C  
ATOM    186  CG2 ILE B 527      14.670  70.805 112.695  1.00  0.00           C  
ATOM    187  CD1 ILE B 527      17.461  70.706 111.177  1.00  0.00           C  
ATOM    188  N   LEU B 528      15.253  71.122 116.463  1.00  0.00           N  
ATOM    189  CA  LEU B 528      14.360  70.715 117.538  1.00  0.00           C  
ATOM    190  C   LEU B 528      14.115  71.864 118.483  1.00  0.00           C  
ATOM    191  O   LEU B 528      13.024  71.794 119.311  1.00  0.00           O  
ATOM    192  CB  LEU B 528      14.969  69.509 118.308  1.00  0.00           C  
ATOM    193  CG  LEU B 528      13.955  68.385 118.617  1.00  0.00           C  
ATOM    194  CD1 LEU B 528      13.541  67.636 117.342  1.00  0.00           C  
ATOM    195  CD2 LEU B 528      14.543  67.415 119.651  1.00  0.00           C  
ATOM    196  N   TYR B 529      14.904  72.896 118.565  1.00  0.00           N  
ATOM    197  CA  TYR B 529      14.701  74.034 119.452  1.00  0.00           C  
ATOM    198  C   TYR B 529      13.776  75.044 118.818  1.00  0.00           C  
ATOM    199  O   TYR B 529      12.918  75.728 119.640  1.00  0.00           O  
ATOM    200  CB  TYR B 529      16.073  74.681 119.784  1.00  0.00           C  
ATOM    201  CG  TYR B 529      15.924  75.970 120.565  1.00  0.00           C  
ATOM    202  CD1 TYR B 529      15.708  75.952 121.954  1.00  0.00           C  
ATOM    203  CD2 TYR B 529      15.957  77.209 119.902  1.00  0.00           C  
ATOM    204  CE1 TYR B 529      15.530  77.139 122.668  1.00  0.00           C  
ATOM    205  CE2 TYR B 529      15.778  78.405 120.599  1.00  0.00           C  
ATOM    206  CZ  TYR B 529      15.562  78.361 121.982  1.00  0.00           C  
ATOM    207  OH  TYR B 529      15.378  79.548 122.664  1.00  0.00           O  
ATOM    208  N   PHE B 530      13.767  75.304 117.543  1.00  0.00           N  
ATOM    209  CA  PHE B 530      12.867  76.250 116.905  1.00  0.00           C  
ATOM    210  C   PHE B 530      11.579  75.587 116.500  1.00  0.00           C  
ATOM    211  O   PHE B 530      10.589  76.394 115.994  1.00  0.00           O  
ATOM    212  CB  PHE B 530      13.565  76.946 115.709  1.00  0.00           C  
ATOM    213  CG  PHE B 530      14.603  77.950 116.160  1.00  0.00           C  
ATOM    214  CD1 PHE B 530      14.204  79.123 116.821  1.00  0.00           C  
ATOM    215  CD2 PHE B 530      15.971  77.731 115.940  1.00  0.00           C  
ATOM    216  CE1 PHE B 530      15.152  80.050 117.258  1.00  0.00           C  
ATOM    217  CE2 PHE B 530      16.920  78.659 116.378  1.00  0.00           C  
ATOM    218  CZ  PHE B 530      16.514  79.819 117.040  1.00  0.00           C  
ATOM    219  N   GLY B 531      11.338  74.317 116.648  1.00  0.00           N  
ATOM    220  CA  GLY B 531      10.056  73.692 116.394  1.00  0.00           C  
ATOM    221  C   GLY B 531       9.209  73.669 117.630  1.00  0.00           C  
ATOM    222  O   GLY B 531       7.846  73.667 117.482  1.00  0.00           O  
ATOM    223  N   LYS B 532       9.714  73.665 118.830  1.00  0.00           N  
ATOM    224  CA  LYS B 532       8.935  73.805 120.051  1.00  0.00           C  
ATOM    225  C   LYS B 532       8.763  75.267 120.384  1.00  0.00           C  
ATOM    226  O   LYS B 532       7.775  75.606 121.271  1.00  0.00           O  
ATOM    227  CB  LYS B 532       9.612  73.083 121.237  1.00  0.00           C  
ATOM    228  CG  LYS B 532       9.711  71.565 121.053  1.00  0.00           C  
ATOM    229  CD  LYS B 532      10.243  70.882 122.319  1.00  0.00           C  
ATOM    230  CE  LYS B 532      10.376  69.367 122.167  1.00  0.00           C  
ATOM    231  NZ  LYS B 532      10.798  68.758 123.420  1.00  0.00           N  
ATOM    232  N   LYS B 533       9.517  76.205 119.889  1.00  0.00           N  
ATOM    233  CA  LYS B 533       9.392  77.624 120.191  1.00  0.00           C  
ATOM    234  C   LYS B 533       8.483  78.307 119.200  1.00  0.00           C  
ATOM    235  O   LYS B 533       7.936  79.512 119.564  1.00  0.00           O  
ATOM    236  CB  LYS B 533      10.802  78.263 120.213  1.00  0.00           C  
ATOM    237  CG  LYS B 533      10.796  79.723 120.671  1.00  0.00           C  
ATOM    238  CD  LYS B 533      12.207  80.287 120.868  1.00  0.00           C  
ATOM    239  CE  LYS B 533      12.176  81.725 121.389  1.00  0.00           C  
ATOM    240  NZ  LYS B 533      13.516  82.211 121.675  1.00  0.00           N  
ATOM    241  N   ARG B 534       8.198  77.813 118.031  1.00  0.00           N  
ATOM    242  CA  ARG B 534       7.328  78.435 117.047  1.00  0.00           C  
ATOM    243  C   ARG B 534       6.086  77.618 116.825  1.00  0.00           C  
ATOM    244  O   ARG B 534       5.194  78.070 115.883  1.00  0.00           O  
ATOM    245  CB  ARG B 534       8.075  78.644 115.706  1.00  0.00           C  
ATOM    246  CG  ARG B 534       9.314  79.535 115.847  1.00  0.00           C  
ATOM    247  CD  ARG B 534      10.022  79.759 114.507  1.00  0.00           C  
ATOM    248  NE  ARG B 534       9.186  80.544 113.607  1.00  0.00           N  
ATOM    249  CZ  ARG B 534       9.315  80.569 112.262  1.00  0.00           C  
ATOM    250  NH1 ARG B 534      10.165  79.737 111.616  1.00  0.00           N  
ATOM    251  NH2 ARG B 534       8.504  81.382 111.537  1.00  0.00           N  
ATOM    252  N   GLY B 535       5.800  76.519 117.462  1.00  0.00           N  
ATOM    253  CA  GLY B 535       4.594  75.748 117.238  1.00  0.00           C  
ATOM    254  C   GLY B 535       4.592  75.025 115.928  1.00  0.00           C  
ATOM    255  O   GLY B 535       3.417  74.426 115.542  1.00  0.00           O  
ATOM    256  N   ILE B 536       5.626  74.931 115.145  1.00  0.00           N  
ATOM    257  CA  ILE B 536       5.636  74.254 113.853  1.00  0.00           C  
ATOM    258  C   ILE B 536       6.063  72.819 114.047  1.00  0.00           C  
ATOM    259  O   ILE B 536       7.097  72.556 114.909  1.00  0.00           O  
ATOM    260  CB  ILE B 536       6.573  75.024 112.871  1.00  0.00           C  
ATOM    261  CG1 ILE B 536       6.080  76.483 112.710  1.00  0.00           C  
ATOM    262  CG2 ILE B 536       6.660  74.303 111.522  1.00  0.00           C  
ATOM    263  CD1 ILE B 536       7.069  77.386 111.985  1.00  0.00           C  
ATOM    264  N   ALA B 537       5.472  71.817 113.464  1.00  0.00           N  
ATOM    265  CA  ALA B 537       5.785  70.416 113.724  1.00  0.00           C  
ATOM    266  C   ALA B 537       7.023  69.948 112.997  1.00  0.00           C  
ATOM    267  O   ALA B 537       7.372  70.546 111.815  1.00  0.00           O  
ATOM    268  CB  ALA B 537       4.591  69.543 113.314  1.00  0.00           C  
ATOM    269  N   LEU B 538       7.728  68.952 113.450  1.00  0.00           N  
ATOM    270  CA  LEU B 538       8.814  68.277 112.756  1.00  0.00           C  
ATOM    271  C   LEU B 538       8.438  66.833 112.547  1.00  0.00           C  
ATOM    272  O   LEU B 538       7.497  66.273 113.390  1.00  0.00           O  
ATOM    273  CB  LEU B 538      10.142  68.319 113.570  1.00  0.00           C  
ATOM    274  CG  LEU B 538      10.979  69.615 113.458  1.00  0.00           C  
ATOM    275  CD1 LEU B 538      11.260  70.012 112.003  1.00  0.00           C  
ATOM    276  CD2 LEU B 538      10.364  70.776 114.243  1.00  0.00           C  
ATOM    277  N   PRO B 539       8.982  66.056 111.653  1.00  0.00           N  
ATOM    278  CA  PRO B 539       8.657  64.634 111.520  1.00  0.00           C  
ATOM    279  C   PRO B 539       9.211  63.817 112.657  1.00  0.00           C  
ATOM    280  O   PRO B 539       8.997  62.460 112.608  1.00  0.00           O  
ATOM    281  CB  PRO B 539       9.280  64.236 110.169  1.00  0.00           C  
ATOM    282  CG  PRO B 539      10.449  65.205 110.007  1.00  0.00           C  
ATOM    283  CD  PRO B 539       9.965  66.494 110.670  1.00  0.00           C  
ATOM    284  N   ALA B 540       9.866  64.308 113.666  1.00  0.00           N  
ATOM    285  CA  ALA B 540      10.389  63.533 114.782  1.00  0.00           C  
ATOM    286  C   ALA B 540      10.415  64.372 116.032  1.00  0.00           C  
ATOM    287  O   ALA B 540      10.319  65.733 115.916  1.00  0.00           O  
ATOM    288  CB  ALA B 540      11.802  63.007 114.461  1.00  0.00           C  
ATOM    289  N   ASP B 541      10.552  63.846 117.216  1.00  0.00           N  
ATOM    290  CA  ASP B 541      10.564  64.586 118.468  1.00  0.00           C  
ATOM    291  C   ASP B 541      11.854  64.402 119.219  1.00  0.00           C  
ATOM    292  O   ASP B 541      11.977  65.078 120.410  1.00  0.00           O  
ATOM    293  CB  ASP B 541       9.364  64.168 119.348  1.00  0.00           C  
ATOM    294  CG  ASP B 541       8.047  64.483 118.741  1.00  0.00           C  
ATOM    295  OD1 ASP B 541       7.925  65.301 117.715  1.00  0.00           O  
ATOM    296  OD2 ASP B 541       6.941  63.952 119.234  1.00  0.00           O  
ATOM    297  N   THR B 542      12.846  63.670 118.806  1.00  0.00           N  
ATOM    298  CA  THR B 542      14.116  63.497 119.496  1.00  0.00           C  
ATOM    299  C   THR B 542      15.254  63.788 118.559  1.00  0.00           C  
ATOM    300  O   THR B 542      14.974  63.952 117.228  1.00  0.00           O  
ATOM    301  CB  THR B 542      14.248  62.065 120.087  1.00  0.00           C  
ATOM    302  OG1 THR B 542      14.239  61.085 118.967  1.00  0.00           O  
ATOM    303  CG2 THR B 542      13.139  61.705 121.061  1.00  0.00           C  
ATOM    304  N   VAL B 543      16.495  63.892 118.944  1.00  0.00           N  
ATOM    305  CA  VAL B 543      17.589  64.194 118.031  1.00  0.00           C  
ATOM    306  C   VAL B 543      18.048  62.975 117.280  1.00  0.00           C  
ATOM    307  O   VAL B 543      18.782  63.195 116.141  1.00  0.00           O  
ATOM    308  CB  VAL B 543      18.789  64.867 118.765  1.00  0.00           C  
ATOM    309  CG1 VAL B 543      18.350  66.162 119.455  1.00  0.00           C  
ATOM    310  CG2 VAL B 543      19.483  63.917 119.748  1.00  0.00           C  
ATOM    311  N   GLU B 544      17.809  61.748 117.642  1.00  0.00           N  
ATOM    312  CA  GLU B 544      18.242  60.581 116.881  1.00  0.00           C  
ATOM    313  C   GLU B 544      17.200  60.216 115.853  1.00  0.00           C  
ATOM    314  O   GLU B 544      17.638  59.728 114.647  1.00  0.00           O  
ATOM    315  CB  GLU B 544      18.560  59.406 117.830  1.00  0.00           C  
ATOM    316  CG  GLU B 544      18.954  58.131 117.079  1.00  0.00           C  
ATOM    317  CD  GLU B 544      20.096  58.316 116.145  1.00  0.00           C  
ATOM    318  OE1 GLU B 544      21.093  59.136 116.423  1.00  0.00           O  
ATOM    319  OE2 GLU B 544      20.155  57.651 115.005  1.00  0.00           O  
ATOM    320  N   GLU B 545      15.920  60.359 116.041  1.00  0.00           N  
ATOM    321  CA  GLU B 545      14.924  60.126 115.006  1.00  0.00           C  
ATOM    322  C   GLU B 545      14.825  61.318 114.091  1.00  0.00           C  
ATOM    323  O   GLU B 545      14.146  61.145 112.911  1.00  0.00           O  
ATOM    324  CB  GLU B 545      13.560  59.751 115.619  1.00  0.00           C  
ATOM    325  CG  GLU B 545      13.576  58.339 116.215  1.00  0.00           C  
ATOM    326  CD  GLU B 545      13.841  57.307 115.177  1.00  0.00           C  
ATOM    327  OE1 GLU B 545      13.233  57.353 114.004  1.00  0.00           O  
ATOM    328  OE2 GLU B 545      14.688  56.319 115.385  1.00  0.00           O  
ATOM    329  N   LEU B 546      15.376  62.470 114.341  1.00  0.00           N  
ATOM    330  CA  LEU B 546      15.427  63.579 113.397  1.00  0.00           C  
ATOM    331  C   LEU B 546      16.604  63.384 112.472  1.00  0.00           C  
ATOM    332  O   LEU B 546      16.515  63.872 111.194  1.00  0.00           O  
ATOM    333  CB  LEU B 546      15.508  64.919 114.161  1.00  0.00           C  
ATOM    334  CG  LEU B 546      15.238  66.145 113.259  1.00  0.00           C  
ATOM    335  CD1 LEU B 546      13.737  66.330 112.995  1.00  0.00           C  
ATOM    336  CD2 LEU B 546      15.843  67.416 113.867  1.00  0.00           C  
ATOM    337  N   ARG B 547      17.686  62.746 112.819  1.00  0.00           N  
ATOM    338  CA  ARG B 547      18.752  62.401 111.887  1.00  0.00           C  
ATOM    339  C   ARG B 547      18.290  61.302 110.962  1.00  0.00           C  
ATOM    340  O   ARG B 547      18.856  61.232 109.719  1.00  0.00           O  
ATOM    341  CB  ARG B 547      20.013  61.901 112.628  1.00  0.00           C  
ATOM    342  CG  ARG B 547      20.739  62.979 113.435  1.00  0.00           C  
ATOM    343  CD  ARG B 547      21.990  62.399 114.132  1.00  0.00           C  
ATOM    344  NE  ARG B 547      22.618  63.358 115.031  1.00  0.00           N  
ATOM    345  CZ  ARG B 547      22.572  63.339 116.380  1.00  0.00           C  
ATOM    346  NH1 ARG B 547      21.930  62.367 117.074  1.00  0.00           N  
ATOM    347  NH2 ARG B 547      23.133  64.370 117.065  1.00  0.00           N  
ATOM    348  N   ASN B 548      17.432  60.387 111.310  1.00  0.00           N  
ATOM    349  CA  ASN B 548      17.071  59.252 110.472  1.00  0.00           C  
ATOM    350  C   ASN B 548      16.013  59.605 109.460  1.00  0.00           C  
ATOM    351  O   ASN B 548      15.865  58.742 108.402  1.00  0.00           O  
ATOM    352  CB  ASN B 548      16.605  58.070 111.343  1.00  0.00           C  
ATOM    353  CG  ASN B 548      17.653  57.576 112.283  1.00  0.00           C  
ATOM    354  OD1 ASN B 548      18.959  57.919 112.074  1.00  0.00           O  
ATOM    355  ND2 ASN B 548      17.385  56.810 113.302  1.00  0.00           N  
ATOM    356  N   ILE B 549      15.247  60.654 109.534  1.00  0.00           N  
ATOM    357  CA  ILE B 549      14.214  60.986 108.563  1.00  0.00           C  
ATOM    358  C   ILE B 549      14.594  62.203 107.761  1.00  0.00           C  
ATOM    359  O   ILE B 549      14.051  62.315 106.504  1.00  0.00           O  
ATOM    360  CB  ILE B 549      12.822  61.104 109.267  1.00  0.00           C  
ATOM    361  CG1 ILE B 549      11.678  61.048 108.226  1.00  0.00           C  
ATOM    362  CG2 ILE B 549      12.730  62.353 110.147  1.00  0.00           C  
ATOM    363  CD1 ILE B 549      10.349  60.606 108.825  1.00  0.00           C  
ATOM    364  N   ILE B 550      15.437  63.114 108.155  1.00  0.00           N  
ATOM    365  CA  ILE B 550      16.017  64.126 107.275  1.00  0.00           C  
ATOM    366  C   ILE B 550      17.202  63.511 106.570  1.00  0.00           C  
ATOM    367  O   ILE B 550      17.527  63.934 105.307  1.00  0.00           O  
ATOM    368  CB  ILE B 550      16.461  65.381 108.088  1.00  0.00           C  
ATOM    369  CG1 ILE B 550      15.241  66.067 108.745  1.00  0.00           C  
ATOM    370  CG2 ILE B 550      17.249  66.353 107.203  1.00  0.00           C  
ATOM    371  CD1 ILE B 550      15.629  67.187 109.704  1.00  0.00           C  
ATOM    372  N   GLY B 551      17.937  62.595 107.131  1.00  0.00           N  
ATOM    373  CA  GLY B 551      19.105  61.988 106.536  1.00  0.00           C  
ATOM    374  C   GLY B 551      18.774  60.996 105.463  1.00  0.00           C  
ATOM    375  O   GLY B 551      17.468  60.641 105.254  1.00  0.00           O  
ATOM    376  N   MET B 552      19.710  60.468 104.729  1.00  0.00           N  
ATOM    377  CA  MET B 552      19.533  59.508 103.650  1.00  0.00           C  
ATOM    378  C   MET B 552      20.457  58.348 103.895  1.00  0.00           C  
ATOM    379  O   MET B 552      21.782  58.633 104.118  1.00  0.00           O  
ATOM    380  CB  MET B 552      19.893  60.161 102.284  1.00  0.00           C  
ATOM    381  CG  MET B 552      18.919  61.273 101.917  1.00  0.00           C  
ATOM    382  SD  MET B 552      19.439  62.226 100.413  1.00  0.00           S  
ATOM    383  CE  MET B 552      19.010  61.049  99.073  1.00  0.00           C  
ATOM    384  N   ASP B 553      20.068  57.109 103.889  1.00  0.00           N  
ATOM    385  CA  ASP B 553      20.952  55.974 104.071  1.00  0.00           C  
ATOM    386  C   ASP B 553      21.228  55.280 102.765  1.00  0.00           C  
ATOM    387  O   ASP B 553      22.289  54.409 102.736  1.00  0.00           O  
ATOM    388  CB  ASP B 553      20.335  54.969 105.082  1.00  0.00           C  
ATOM    389  CG  ASP B 553      21.313  53.908 105.433  1.00  0.00           C  
ATOM    390  OD1 ASP B 553      22.433  54.207 106.068  1.00  0.00           O  
ATOM    391  OD2 ASP B 553      21.107  52.645 105.119  1.00  0.00           O  
ATOM    392  N   LYS B 554      20.515  55.445 101.690  1.00  0.00           N  
ATOM    393  CA  LYS B 554      20.719  54.729 100.441  1.00  0.00           C  
ATOM    394  C   LYS B 554      20.445  55.633  99.273  1.00  0.00           C  
ATOM    395  O   LYS B 554      19.635  56.737  99.470  1.00  0.00           O  
ATOM    396  CB  LYS B 554      19.810  53.465 100.377  1.00  0.00           C  
ATOM    397  CG  LYS B 554      20.063  52.522 101.557  1.00  0.00           C  
ATOM    398  CD  LYS B 554      19.297  51.199 101.445  1.00  0.00           C  
ATOM    399  CE  LYS B 554      19.367  50.362 102.726  1.00  0.00           C  
ATOM    400  NZ  LYS B 554      20.737  50.030 103.091  1.00  0.00           N  
ATOM    401  N   PRO B 555      20.912  55.448  98.070  1.00  0.00           N  
ATOM    402  CA  PRO B 555      20.659  56.383  96.969  1.00  0.00           C  
ATOM    403  C   PRO B 555      19.199  56.632  96.712  1.00  0.00           C  
ATOM    404  O   PRO B 555      18.341  55.565  96.711  1.00  0.00           O  
ATOM    405  CB  PRO B 555      21.325  55.723  95.741  1.00  0.00           C  
ATOM    406  CG  PRO B 555      22.368  54.774  96.329  1.00  0.00           C  
ATOM    407  CD  PRO B 555      21.793  54.356  97.682  1.00  0.00           C  
ATOM    408  N   LEU B 556      18.755  57.814  96.397  1.00  0.00           N  
ATOM    409  CA  LEU B 556      17.434  58.130  95.857  1.00  0.00           C  
ATOM    410  C   LEU B 556      17.694  58.813  94.534  1.00  0.00           C  
ATOM    411  O   LEU B 556      18.467  58.119  93.630  1.00  0.00           O  
ATOM    412  CB  LEU B 556      16.590  58.990  96.822  1.00  0.00           C  
ATOM    413  CG  LEU B 556      16.260  58.323  98.178  1.00  0.00           C  
ATOM    414  CD1 LEU B 556      15.473  59.305  99.061  1.00  0.00           C  
ATOM    415  CD2 LEU B 556      15.475  57.014  98.016  1.00  0.00           C  
ATOM    416  N   SER B 557      17.304  60.012  94.222  1.00  0.00           N  
ATOM    417  CA  SER B 557      17.633  60.711  92.988  1.00  0.00           C  
ATOM    418  C   SER B 557      17.882  62.161  93.295  1.00  0.00           C  
ATOM    419  O   SER B 557      17.858  62.551  94.611  1.00  0.00           O  
ATOM    420  CB  SER B 557      16.520  60.513  91.941  1.00  0.00           C  
ATOM    421  OG  SER B 557      15.252  61.041  92.447  1.00  0.00           O  
ATOM    422  N   LEU B 558      18.132  63.076  92.400  1.00  0.00           N  
ATOM    423  CA  LEU B 558      18.326  64.479  92.763  1.00  0.00           C  
ATOM    424  C   LEU B 558      17.005  65.082  93.194  1.00  0.00           C  
ATOM    425  O   LEU B 558      17.021  65.798  94.381  1.00  0.00           O  
ATOM    426  CB  LEU B 558      19.029  65.249  91.631  1.00  0.00           C  
ATOM    427  CG  LEU B 558      19.270  66.743  91.953  1.00  0.00           C  
ATOM    428  CD1 LEU B 558      20.102  66.949  93.227  1.00  0.00           C  
ATOM    429  CD2 LEU B 558      19.943  67.438  90.762  1.00  0.00           C  
ATOM    430  N   PRO B 559      15.848  64.944  92.611  1.00  0.00           N  
ATOM    431  CA  PRO B 559      14.608  65.467  93.199  1.00  0.00           C  
ATOM    432  C   PRO B 559      14.299  64.819  94.523  1.00  0.00           C  
ATOM    433  O   PRO B 559      13.585  65.551  95.437  1.00  0.00           O  
ATOM    434  CB  PRO B 559      13.514  65.176  92.145  1.00  0.00           C  
ATOM    435  CG  PRO B 559      14.282  64.901  90.851  1.00  0.00           C  
ATOM    436  CD  PRO B 559      15.615  64.317  91.318  1.00  0.00           C  
ATOM    437  N   GLY B 560      14.635  63.599  94.833  1.00  0.00           N  
ATOM    438  CA  GLY B 560      14.343  62.977  96.111  1.00  0.00           C  
ATOM    439  C   GLY B 560      15.250  63.476  97.196  1.00  0.00           C  
ATOM    440  O   GLY B 560      14.849  63.331  98.499  1.00  0.00           O  
ATOM    441  N   PHE B 561      16.393  64.045  96.944  1.00  0.00           N  
ATOM    442  CA  PHE B 561      17.244  64.706  97.921  1.00  0.00           C  
ATOM    443  C   PHE B 561      16.731  66.109  98.155  1.00  0.00           C  
ATOM    444  O   PHE B 561      16.934  66.684  99.384  1.00  0.00           O  
ATOM    445  CB  PHE B 561      18.717  64.714  97.405  1.00  0.00           C  
ATOM    446  CG  PHE B 561      19.497  65.885  97.951  1.00  0.00           C  
ATOM    447  CD1 PHE B 561      20.229  65.788  99.142  1.00  0.00           C  
ATOM    448  CD2 PHE B 561      19.432  67.126  97.297  1.00  0.00           C  
ATOM    449  CE1 PHE B 561      20.859  66.912  99.685  1.00  0.00           C  
ATOM    450  CE2 PHE B 561      20.048  68.249  97.845  1.00  0.00           C  
ATOM    451  CZ  PHE B 561      20.758  68.149  99.045  1.00  0.00           C  
ATOM    452  N   LEU B 562      16.104  66.789  97.240  1.00  0.00           N  
ATOM    453  CA  LEU B 562      15.548  68.122  97.424  1.00  0.00           C  
ATOM    454  C   LEU B 562      14.255  68.050  98.193  1.00  0.00           C  
ATOM    455  O   LEU B 562      13.785  69.201  98.772  1.00  0.00           O  
ATOM    456  CB  LEU B 562      15.329  68.799  96.053  1.00  0.00           C  
ATOM    457  CG  LEU B 562      16.646  69.055  95.282  1.00  0.00           C  
ATOM    458  CD1 LEU B 562      16.366  69.343  93.802  1.00  0.00           C  
ATOM    459  CD2 LEU B 562      17.461  70.191  95.910  1.00  0.00           C  
ATOM    460  N   ALA B 563      13.576  66.950  98.338  1.00  0.00           N  
ATOM    461  CA  ALA B 563      12.370  66.826  99.143  1.00  0.00           C  
ATOM    462  C   ALA B 563      12.725  66.678 100.601  1.00  0.00           C  
ATOM    463  O   ALA B 563      11.717  66.829 101.518  1.00  0.00           O  
ATOM    464  CB  ALA B 563      11.514  65.660  98.639  1.00  0.00           C  
ATOM    465  N   LYS B 564      13.932  66.457 101.037  1.00  0.00           N  
ATOM    466  CA  LYS B 564      14.295  66.458 102.449  1.00  0.00           C  
ATOM    467  C   LYS B 564      14.262  67.865 102.993  1.00  0.00           C  
ATOM    468  O   LYS B 564      14.226  68.026 104.354  1.00  0.00           O  
ATOM    469  CB  LYS B 564      15.698  65.852 102.658  1.00  0.00           C  
ATOM    470  CG  LYS B 564      15.837  64.392 102.213  1.00  0.00           C  
ATOM    471  CD  LYS B 564      14.976  63.401 103.010  1.00  0.00           C  
ATOM    472  CE  LYS B 564      15.485  61.970 102.838  1.00  0.00           C  
ATOM    473  NZ  LYS B 564      14.662  61.005 103.550  1.00  0.00           N  
ATOM    474  N   PHE B 565      14.276  68.922 102.233  1.00  0.00           N  
ATOM    475  CA  PHE B 565      14.167  70.292 102.707  1.00  0.00           C  
ATOM    476  C   PHE B 565      12.738  70.624 103.047  1.00  0.00           C  
ATOM    477  O   PHE B 565      12.493  71.815 103.681  1.00  0.00           O  
ATOM    478  CB  PHE B 565      14.718  71.277 101.639  1.00  0.00           C  
ATOM    479  CG  PHE B 565      16.223  71.192 101.520  1.00  0.00           C  
ATOM    480  CD1 PHE B 565      16.830  70.175 100.766  1.00  0.00           C  
ATOM    481  CD2 PHE B 565      17.043  72.110 102.197  1.00  0.00           C  
ATOM    482  CE1 PHE B 565      18.220  70.057 100.719  1.00  0.00           C  
ATOM    483  CE2 PHE B 565      18.434  71.998 102.142  1.00  0.00           C  
ATOM    484  CZ  PHE B 565      19.027  70.961 101.416  1.00  0.00           C  
ATOM    485  N   ASP B 566      11.731  69.844 102.785  1.00  0.00           N  
ATOM    486  CA  ASP B 566      10.355  70.138 103.157  1.00  0.00           C  
ATOM    487  C   ASP B 566      10.120  69.834 104.614  1.00  0.00           C  
ATOM    488  O   ASP B 566       8.956  70.286 105.182  1.00  0.00           O  
ATOM    489  CB  ASP B 566       9.381  69.314 102.293  1.00  0.00           C  
ATOM    490  CG  ASP B 566       9.646  69.402 100.835  1.00  0.00           C  
ATOM    491  OD1 ASP B 566      10.394  70.351 100.308  1.00  0.00           O  
ATOM    492  OD2 ASP B 566       9.128  68.505 100.011  1.00  0.00           O  
ATOM    493  N   TYR B 567      10.946  69.143 105.343  1.00  0.00           N  
ATOM    494  CA  TYR B 567      10.711  68.766 106.729  1.00  0.00           C  
ATOM    495  C   TYR B 567      11.128  69.840 107.702  1.00  0.00           C  
ATOM    496  O   TYR B 567      10.380  69.973 108.844  1.00  0.00           O  
ATOM    497  CB  TYR B 567      11.518  67.489 107.073  1.00  0.00           C  
ATOM    498  CG  TYR B 567      10.994  66.207 106.458  1.00  0.00           C  
ATOM    499  CD1 TYR B 567       9.649  65.824 106.612  1.00  0.00           C  
ATOM    500  CD2 TYR B 567      11.875  65.327 105.808  1.00  0.00           C  
ATOM    501  CE1 TYR B 567       9.195  64.590 106.145  1.00  0.00           C  
ATOM    502  CE2 TYR B 567      11.439  64.088 105.335  1.00  0.00           C  
ATOM    503  CZ  TYR B 567      10.099  63.722 105.517  1.00  0.00           C  
ATOM    504  OH  TYR B 567       9.676  62.484 105.075  1.00  0.00           O  
ATOM    505  N   TYR B 568      12.193  70.573 107.551  1.00  0.00           N  
ATOM    506  CA  TYR B 568      12.728  71.470 108.559  1.00  0.00           C  
ATOM    507  C   TYR B 568      12.914  72.867 108.047  1.00  0.00           C  
ATOM    508  O   TYR B 568      13.242  73.828 108.975  1.00  0.00           O  
ATOM    509  CB  TYR B 568      14.079  70.915 109.111  1.00  0.00           C  
ATOM    510  CG  TYR B 568      15.160  70.936 108.056  1.00  0.00           C  
ATOM    511  CD1 TYR B 568      15.343  69.849 107.184  1.00  0.00           C  
ATOM    512  CD2 TYR B 568      15.948  72.088 107.884  1.00  0.00           C  
ATOM    513  CE1 TYR B 568      16.285  69.909 106.156  1.00  0.00           C  
ATOM    514  CE2 TYR B 568      16.889  72.166 106.858  1.00  0.00           C  
ATOM    515  CZ  TYR B 568      17.045  71.074 105.996  1.00  0.00           C  
ATOM    516  OH  TYR B 568      17.964  71.162 104.973  1.00  0.00           O  
ATOM    517  N   MET B 569      12.790  73.234 106.805  1.00  0.00           N  
ATOM    518  CA  MET B 569      12.898  74.621 106.373  1.00  0.00           C  
ATOM    519  C   MET B 569      11.720  75.441 106.840  1.00  0.00           C  
ATOM    520  O   MET B 569      11.990  76.776 107.107  1.00  0.00           O  
ATOM    521  CB  MET B 569      13.074  74.711 104.847  1.00  0.00           C  
ATOM    522  CG  MET B 569      14.396  74.125 104.360  1.00  0.00           C  
ATOM    523  SD  MET B 569      15.870  75.163 104.805  1.00  0.00           S  
ATOM    524  CE  MET B 569      15.685  76.557 103.623  1.00  0.00           C  
ATOM    525  N   PRO B 570      10.496  75.044 107.049  1.00  0.00           N  
ATOM    526  CA  PRO B 570       9.488  75.936 107.634  1.00  0.00           C  
ATOM    527  C   PRO B 570       9.883  76.373 109.021  1.00  0.00           C  
ATOM    528  O   PRO B 570       9.240  77.455 109.560  1.00  0.00           O  
ATOM    529  CB  PRO B 570       8.180  75.107 107.656  1.00  0.00           C  
ATOM    530  CG  PRO B 570       8.442  73.917 106.732  1.00  0.00           C  
ATOM    531  CD  PRO B 570       9.957  73.722 106.760  1.00  0.00           C  
ATOM    532  N   VAL B 571      10.762  75.734 109.737  1.00  0.00           N  
ATOM    533  CA  VAL B 571      11.129  76.015 111.118  1.00  0.00           C  
ATOM    534  C   VAL B 571      12.250  77.019 111.203  1.00  0.00           C  
ATOM    535  O   VAL B 571      12.455  77.639 112.414  1.00  0.00           O  
ATOM    536  CB  VAL B 571      11.495  74.649 111.790  1.00  0.00           C  
ATOM    537  CG1 VAL B 571      12.133  74.803 113.172  1.00  0.00           C  
ATOM    538  CG2 VAL B 571      10.250  73.758 111.864  1.00  0.00           C  
ATOM    539  N   ILE B 572      13.014  77.336 110.200  1.00  0.00           N  
ATOM    540  CA  ILE B 572      14.106  78.299 110.247  1.00  0.00           C  
ATOM    541  C   ILE B 572      13.750  79.533 109.452  1.00  0.00           C  
ATOM    542  O   ILE B 572      13.960  80.762 110.024  1.00  0.00           O  
ATOM    543  CB  ILE B 572      15.404  77.644 109.673  1.00  0.00           C  
ATOM    544  CG1 ILE B 572      15.814  76.382 110.469  1.00  0.00           C  
ATOM    545  CG2 ILE B 572      16.540  78.665 109.578  1.00  0.00           C  
ATOM    546  CD1 ILE B 572      16.234  76.633 111.912  1.00  0.00           C  
ATOM    547  N   ALA B 573      13.274  79.483 108.243  1.00  0.00           N  
ATOM    548  CA  ALA B 573      12.953  80.650 107.429  1.00  0.00           C  
ATOM    549  C   ALA B 573      12.004  81.572 108.150  1.00  0.00           C  
ATOM    550  O   ALA B 573      10.980  81.013 108.871  1.00  0.00           O  
ATOM    551  CB  ALA B 573      12.329  80.180 106.110  1.00  0.00           C  
ATOM    552  N   GLY B 574      12.072  82.870 108.069  1.00  0.00           N  
ATOM    553  CA  GLY B 574      11.101  83.782 108.636  1.00  0.00           C  
ATOM    554  C   GLY B 574      11.333  84.113 110.076  1.00  0.00           C  
ATOM    555  O   GLY B 574      10.488  85.041 110.637  1.00  0.00           O  
ATOM    556  N   CYS B 575      12.260  83.573 110.810  1.00  0.00           N  
ATOM    557  CA  CYS B 575      12.519  83.880 112.215  1.00  0.00           C  
ATOM    558  C   CYS B 575      13.857  84.572 112.295  1.00  0.00           C  
ATOM    559  O   CYS B 575      14.951  83.912 111.796  1.00  0.00           O  
ATOM    560  CB  CYS B 575      12.490  82.563 113.014  1.00  0.00           C  
ATOM    561  SG  CYS B 575      12.756  82.819 114.823  1.00  0.00           S  
ATOM    562  N   ARG B 576      14.021  85.777 112.758  1.00  0.00           N  
ATOM    563  CA  ARG B 576      15.285  86.502 112.682  1.00  0.00           C  
ATOM    564  C   ARG B 576      16.359  85.883 113.536  1.00  0.00           C  
ATOM    565  O   ARG B 576      17.644  85.943 113.051  1.00  0.00           O  
ATOM    566  CB  ARG B 576      15.081  87.981 113.072  1.00  0.00           C  
ATOM    567  CG  ARG B 576      14.242  88.744 112.044  1.00  0.00           C  
ATOM    568  CD  ARG B 576      14.054  90.225 112.433  1.00  0.00           C  
ATOM    569  NE  ARG B 576      13.330  90.978 111.416  1.00  0.00           N  
ATOM    570  CZ  ARG B 576      13.885  91.472 110.286  1.00  0.00           C  
ATOM    571  NH1 ARG B 576      15.209  91.346 110.030  1.00  0.00           N  
ATOM    572  NH2 ARG B 576      13.096  92.121 109.395  1.00  0.00           N  
ATOM    573  N   GLU B 577      16.164  85.333 114.699  1.00  0.00           N  
ATOM    574  CA  GLU B 577      17.238  84.743 115.485  1.00  0.00           C  
ATOM    575  C   GLU B 577      17.537  83.341 115.023  1.00  0.00           C  
ATOM    576  O   GLU B 577      18.673  82.748 115.510  1.00  0.00           O  
ATOM    577  CB  GLU B 577      16.937  84.781 116.998  1.00  0.00           C  
ATOM    578  CG  GLU B 577      15.887  83.747 117.427  1.00  0.00           C  
ATOM    579  CD  GLU B 577      15.742  83.673 118.903  1.00  0.00           C  
ATOM    580  OE1 GLU B 577      15.512  84.749 119.629  1.00  0.00           O  
ATOM    581  OE2 GLU B 577      15.837  82.517 119.536  1.00  0.00           O  
ATOM    582  N   ALA B 578      16.787  82.676 114.192  1.00  0.00           N  
ATOM    583  CA  ALA B 578      17.113  81.366 113.647  1.00  0.00           C  
ATOM    584  C   ALA B 578      17.911  81.517 112.377  1.00  0.00           C  
ATOM    585  O   ALA B 578      18.526  80.400 111.875  1.00  0.00           O  
ATOM    586  CB  ALA B 578      15.842  80.546 113.405  1.00  0.00           C  
ATOM    587  N   ILE B 579      18.046  82.650 111.753  1.00  0.00           N  
ATOM    588  CA  ILE B 579      18.913  82.883 110.607  1.00  0.00           C  
ATOM    589  C   ILE B 579      20.259  83.351 111.108  1.00  0.00           C  
ATOM    590  O   ILE B 579      21.374  83.054 110.365  1.00  0.00           O  
ATOM    591  CB  ILE B 579      18.243  83.907 109.641  1.00  0.00           C  
ATOM    592  CG1 ILE B 579      16.882  83.359 109.145  1.00  0.00           C  
ATOM    593  CG2 ILE B 579      19.166  84.249 108.469  1.00  0.00           C  
ATOM    594  CD1 ILE B 579      15.985  84.436 108.550  1.00  0.00           C  
ATOM    595  N   LYS B 580      20.406  83.987 112.235  1.00  0.00           N  
ATOM    596  CA  LYS B 580      21.688  84.329 112.833  1.00  0.00           C  
ATOM    597  C   LYS B 580      22.239  83.167 113.619  1.00  0.00           C  
ATOM    598  O   LYS B 580      23.595  83.157 113.840  1.00  0.00           O  
ATOM    599  CB  LYS B 580      21.567  85.554 113.786  1.00  0.00           C  
ATOM    600  CG  LYS B 580      22.112  86.857 113.187  1.00  0.00           C  
ATOM    601  CD  LYS B 580      22.298  87.965 114.233  1.00  0.00           C  
ATOM    602  CE  LYS B 580      23.466  87.691 115.184  1.00  0.00           C  
ATOM    603  NZ  LYS B 580      23.656  88.795 116.113  1.00  0.00           N  
ATOM    604  N   ARG B 581      21.513  82.222 114.141  1.00  0.00           N  
ATOM    605  CA  ARG B 581      22.064  81.135 114.940  1.00  0.00           C  
ATOM    606  C   ARG B 581      22.467  79.981 114.061  1.00  0.00           C  
ATOM    607  O   ARG B 581      23.474  79.168 114.516  1.00  0.00           O  
ATOM    608  CB  ARG B 581      21.070  80.686 116.039  1.00  0.00           C  
ATOM    609  CG  ARG B 581      21.748  79.778 117.086  1.00  0.00           C  
ATOM    610  CD  ARG B 581      20.939  78.525 117.473  1.00  0.00           C  
ATOM    611  NE  ARG B 581      20.173  78.718 118.695  1.00  0.00           N  
ATOM    612  CZ  ARG B 581      19.881  77.741 119.581  1.00  0.00           C  
ATOM    613  NH1 ARG B 581      20.282  76.457 119.398  1.00  0.00           N  
ATOM    614  NH2 ARG B 581      19.153  78.050 120.682  1.00  0.00           N  
ATOM    615  N   ILE B 582      21.943  79.709 112.899  1.00  0.00           N  
ATOM    616  CA  ILE B 582      22.479  78.662 112.038  1.00  0.00           C  
ATOM    617  C   ILE B 582      23.751  79.141 111.392  1.00  0.00           C  
ATOM    618  O   ILE B 582      24.645  78.194 110.966  1.00  0.00           O  
ATOM    619  CB  ILE B 582      21.457  78.162 110.976  1.00  0.00           C  
ATOM    620  CG1 ILE B 582      21.093  79.252 109.940  1.00  0.00           C  
ATOM    621  CG2 ILE B 582      20.221  77.576 111.666  1.00  0.00           C  
ATOM    622  CD1 ILE B 582      20.401  78.692 108.703  1.00  0.00           C  
ATOM    623  N   ALA B 583      24.035  80.400 111.224  1.00  0.00           N  
ATOM    624  CA  ALA B 583      25.276  80.902 110.649  1.00  0.00           C  
ATOM    625  C   ALA B 583      26.342  80.983 111.717  1.00  0.00           C  
ATOM    626  O   ALA B 583      27.633  80.702 111.357  1.00  0.00           O  
ATOM    627  CB  ALA B 583      25.032  82.263 109.990  1.00  0.00           C  
ATOM    628  N   TYR B 584      26.096  81.286 112.959  1.00  0.00           N  
ATOM    629  CA  TYR B 584      27.114  81.291 114.004  1.00  0.00           C  
ATOM    630  C   TYR B 584      27.469  79.876 114.388  1.00  0.00           C  
ATOM    631  O   TYR B 584      28.767  79.600 114.733  1.00  0.00           O  
ATOM    632  CB  TYR B 584      26.608  82.100 115.225  1.00  0.00           C  
ATOM    633  CG  TYR B 584      27.624  82.117 116.348  1.00  0.00           C  
ATOM    634  CD1 TYR B 584      28.607  83.120 116.410  1.00  0.00           C  
ATOM    635  CD2 TYR B 584      27.637  81.096 117.313  1.00  0.00           C  
ATOM    636  CE1 TYR B 584      29.584  83.106 117.407  1.00  0.00           C  
ATOM    637  CE2 TYR B 584      28.609  81.063 118.314  1.00  0.00           C  
ATOM    638  CZ  TYR B 584      29.584  82.069 118.350  1.00  0.00           C  
ATOM    639  OH  TYR B 584      30.557  82.019 119.328  1.00  0.00           O  
ATOM    640  N   GLU B 585      26.597  78.910 114.398  1.00  0.00           N  
ATOM    641  CA  GLU B 585      26.914  77.516 114.670  1.00  0.00           C  
ATOM    642  C   GLU B 585      27.525  76.867 113.459  1.00  0.00           C  
ATOM    643  O   GLU B 585      28.181  75.678 113.642  1.00  0.00           O  
ATOM    644  CB  GLU B 585      25.650  76.740 115.086  1.00  0.00           C  
ATOM    645  CG  GLU B 585      25.147  77.112 116.482  1.00  0.00           C  
ATOM    646  CD  GLU B 585      23.844  76.469 116.786  1.00  0.00           C  
ATOM    647  OE1 GLU B 585      22.954  76.260 115.833  1.00  0.00           O  
ATOM    648  OE2 GLU B 585      23.522  76.103 118.012  1.00  0.00           O  
ATOM    649  N   PHE B 586      27.453  77.361 112.258  1.00  0.00           N  
ATOM    650  CA  PHE B 586      28.117  76.772 111.105  1.00  0.00           C  
ATOM    651  C   PHE B 586      29.591  77.086 111.153  1.00  0.00           C  
ATOM    652  O   PHE B 586      30.470  76.164 110.645  1.00  0.00           O  
ATOM    653  CB  PHE B 586      27.476  77.303 109.799  1.00  0.00           C  
ATOM    654  CG  PHE B 586      28.246  76.828 108.592  1.00  0.00           C  
ATOM    655  CD1 PHE B 586      27.902  75.627 107.955  1.00  0.00           C  
ATOM    656  CD2 PHE B 586      29.368  77.542 108.142  1.00  0.00           C  
ATOM    657  CE1 PHE B 586      28.669  75.143 106.893  1.00  0.00           C  
ATOM    658  CE2 PHE B 586      30.144  77.050 107.092  1.00  0.00           C  
ATOM    659  CZ  PHE B 586      29.796  75.850 106.466  1.00  0.00           C  
ATOM    660  N   VAL B 587      30.066  78.189 111.655  1.00  0.00           N  
ATOM    661  CA  VAL B 587      31.489  78.473 111.771  1.00  0.00           C  
ATOM    662  C   VAL B 587      32.073  77.644 112.888  1.00  0.00           C  
ATOM    663  O   VAL B 587      33.417  77.374 112.873  1.00  0.00           O  
ATOM    664  CB  VAL B 587      31.726  79.999 111.971  1.00  0.00           C  
ATOM    665  CG1 VAL B 587      33.223  80.318 111.991  1.00  0.00           C  
ATOM    666  CG2 VAL B 587      31.020  80.810 110.878  1.00  0.00           C  
ATOM    667  N   GLU B 588      31.345  77.150 113.846  1.00  0.00           N  
ATOM    668  CA  GLU B 588      31.827  76.244 114.882  1.00  0.00           C  
ATOM    669  C   GLU B 588      31.875  74.835 114.339  1.00  0.00           C  
ATOM    670  O   GLU B 588      32.880  74.004 114.765  1.00  0.00           O  
ATOM    671  CB  GLU B 588      30.903  76.350 116.112  1.00  0.00           C  
ATOM    672  CG  GLU B 588      31.390  75.517 117.294  1.00  0.00           C  
ATOM    673  CD  GLU B 588      30.488  75.572 118.472  1.00  0.00           C  
ATOM    674  OE1 GLU B 588      29.373  76.274 118.469  1.00  0.00           O  
ATOM    675  OE2 GLU B 588      30.788  74.903 119.573  1.00  0.00           O  
ATOM    676  N   MET B 589      31.018  74.376 113.473  1.00  0.00           N  
ATOM    677  CA  MET B 589      31.112  73.057 112.858  1.00  0.00           C  
ATOM    678  C   MET B 589      32.365  72.964 112.025  1.00  0.00           C  
ATOM    679  O   MET B 589      32.996  71.752 111.942  1.00  0.00           O  
ATOM    680  CB  MET B 589      29.901  72.793 111.933  1.00  0.00           C  
ATOM    681  CG  MET B 589      28.625  72.469 112.701  1.00  0.00           C  
ATOM    682  SD  MET B 589      27.152  72.313 111.577  1.00  0.00           S  
ATOM    683  CE  MET B 589      27.686  70.989 110.418  1.00  0.00           C  
ATOM    684  N   LYS B 590      32.827  73.968 111.339  1.00  0.00           N  
ATOM    685  CA  LYS B 590      33.988  73.902 110.467  1.00  0.00           C  
ATOM    686  C   LYS B 590      35.248  74.255 111.209  1.00  0.00           C  
ATOM    687  O   LYS B 590      36.439  73.909 110.625  1.00  0.00           O  
ATOM    688  CB  LYS B 590      33.781  74.795 109.223  1.00  0.00           C  
ATOM    689  CG  LYS B 590      32.528  74.431 108.416  1.00  0.00           C  
ATOM    690  CD  LYS B 590      32.543  73.007 107.848  1.00  0.00           C  
ATOM    691  CE  LYS B 590      31.259  72.677 107.086  1.00  0.00           C  
ATOM    692  NZ  LYS B 590      31.253  71.292 106.644  1.00  0.00           N  
ATOM    693  N   ALA B 591      35.275  74.823 112.380  1.00  0.00           N  
ATOM    694  CA  ALA B 591      36.495  75.008 113.157  1.00  0.00           C  
ATOM    695  C   ALA B 591      36.836  73.727 113.880  1.00  0.00           C  
ATOM    696  O   ALA B 591      38.144  73.519 114.232  1.00  0.00           O  
ATOM    697  CB  ALA B 591      36.344  76.179 114.132  1.00  0.00           C  
ATOM    698  N   LYS B 592      35.952  72.816 114.165  1.00  0.00           N  
ATOM    699  CA  LYS B 592      36.249  71.523 114.763  1.00  0.00           C  
ATOM    700  C   LYS B 592      36.543  70.501 113.693  1.00  0.00           C  
ATOM    701  O   LYS B 592      37.059  69.295 114.092  1.00  0.00           O  
ATOM    702  CB  LYS B 592      35.082  71.048 115.655  1.00  0.00           C  
ATOM    703  CG  LYS B 592      34.828  71.980 116.844  1.00  0.00           C  
ATOM    704  CD  LYS B 592      33.709  71.461 117.753  1.00  0.00           C  
ATOM    705  CE  LYS B 592      33.429  72.399 118.928  1.00  0.00           C  
ATOM    706  NZ  LYS B 592      32.396  71.854 119.795  1.00  0.00           N  
ATOM    707  N   GLU B 593      36.338  70.714 112.426  1.00  0.00           N  
ATOM    708  CA  GLU B 593      36.702  69.814 111.343  1.00  0.00           C  
ATOM    709  C   GLU B 593      38.033  70.216 110.759  1.00  0.00           C  
ATOM    710  O   GLU B 593      38.436  69.606 109.599  1.00  0.00           O  
ATOM    711  CB  GLU B 593      35.601  69.805 110.259  1.00  0.00           C  
ATOM    712  CG  GLU B 593      34.317  69.118 110.724  1.00  0.00           C  
ATOM    713  CD  GLU B 593      33.187  69.279 109.774  1.00  0.00           C  
ATOM    714  OE1 GLU B 593      33.351  69.814 108.581  1.00  0.00           O  
ATOM    715  OE2 GLU B 593      31.967  68.883 110.101  1.00  0.00           O  
ATOM    716  N   GLY B 594      38.820  71.099 111.303  1.00  0.00           N  
ATOM    717  CA  GLY B 594      40.103  71.501 110.768  1.00  0.00           C  
ATOM    718  C   GLY B 594      39.988  72.462 109.629  1.00  0.00           C  
ATOM    719  O   GLY B 594      41.153  72.954 109.096  1.00  0.00           O  
ATOM    720  N   VAL B 595      38.861  72.839 109.099  1.00  0.00           N  
ATOM    721  CA  VAL B 595      38.754  73.732 107.949  1.00  0.00           C  
ATOM    722  C   VAL B 595      39.164  75.129 108.344  1.00  0.00           C  
ATOM    723  O   VAL B 595      38.638  75.643 109.502  1.00  0.00           O  
ATOM    724  CB  VAL B 595      37.295  73.717 107.406  1.00  0.00           C  
ATOM    725  CG1 VAL B 595      37.157  74.641 106.194  1.00  0.00           C  
ATOM    726  CG2 VAL B 595      36.845  72.297 107.049  1.00  0.00           C  
ATOM    727  N   VAL B 596      39.978  75.856 107.636  1.00  0.00           N  
ATOM    728  CA  VAL B 596      40.417  77.200 107.971  1.00  0.00           C  
ATOM    729  C   VAL B 596      39.867  78.217 107.010  1.00  0.00           C  
ATOM    730  O   VAL B 596      40.069  79.542 107.311  1.00  0.00           O  
ATOM    731  CB  VAL B 596      41.975  77.273 108.066  1.00  0.00           C  
ATOM    732  CG1 VAL B 596      42.484  76.280 109.116  1.00  0.00           C  
ATOM    733  CG2 VAL B 596      42.653  77.054 106.708  1.00  0.00           C  
ATOM    734  N   TYR B 597      39.182  77.915 105.946  1.00  0.00           N  
ATOM    735  CA  TYR B 597      38.512  78.871 105.078  1.00  0.00           C  
ATOM    736  C   TYR B 597      37.266  78.228 104.533  1.00  0.00           C  
ATOM    737  O   TYR B 597      37.364  76.933 104.092  1.00  0.00           O  
ATOM    738  CB  TYR B 597      39.438  79.336 103.911  1.00  0.00           C  
ATOM    739  CG  TYR B 597      38.684  80.227 102.947  1.00  0.00           C  
ATOM    740  CD1 TYR B 597      38.226  81.494 103.347  1.00  0.00           C  
ATOM    741  CD2 TYR B 597      38.375  79.775 101.653  1.00  0.00           C  
ATOM    742  CE1 TYR B 597      37.472  82.290 102.483  1.00  0.00           C  
ATOM    743  CE2 TYR B 597      37.627  80.559 100.775  1.00  0.00           C  
ATOM    744  CZ  TYR B 597      37.171  81.812 101.200  1.00  0.00           C  
ATOM    745  OH  TYR B 597      36.411  82.570 100.331  1.00  0.00           O  
ATOM    746  N   VAL B 598      36.120  78.838 104.450  1.00  0.00           N  
ATOM    747  CA  VAL B 598      34.894  78.216 103.987  1.00  0.00           C  
ATOM    748  C   VAL B 598      34.112  79.147 103.102  1.00  0.00           C  
ATOM    749  O   VAL B 598      34.311  80.495 103.231  1.00  0.00           O  
ATOM    750  CB  VAL B 598      33.959  77.789 105.200  1.00  0.00           C  
ATOM    751  CG1 VAL B 598      33.201  76.507 104.848  1.00  0.00           C  
ATOM    752  CG2 VAL B 598      34.728  77.621 106.514  1.00  0.00           C  
ATOM    753  N   GLU B 599      33.205  78.716 102.272  1.00  0.00           N  
ATOM    754  CA  GLU B 599      32.254  79.541 101.530  1.00  0.00           C  
ATOM    755  C   GLU B 599      30.903  78.886 101.696  1.00  0.00           C  
ATOM    756  O   GLU B 599      30.800  77.563 101.343  1.00  0.00           O  
ATOM    757  CB  GLU B 599      32.652  79.663 100.038  1.00  0.00           C  
ATOM    758  CG  GLU B 599      33.978  80.402  99.860  1.00  0.00           C  
ATOM    759  CD  GLU B 599      34.379  80.594  98.445  1.00  0.00           C  
ATOM    760  OE1 GLU B 599      33.538  80.409  97.448  1.00  0.00           O  
ATOM    761  OE2 GLU B 599      35.606  80.985  98.136  1.00  0.00           O  
ATOM    762  N   VAL B 600      29.871  79.493 102.204  1.00  0.00           N  
ATOM    763  CA  VAL B 600      28.606  78.846 102.529  1.00  0.00           C  
ATOM    764  C   VAL B 600      27.506  79.365 101.633  1.00  0.00           C  
ATOM    765  O   VAL B 600      27.099  80.664 101.786  1.00  0.00           O  
ATOM    766  CB  VAL B 600      28.214  79.040 104.042  1.00  0.00           C  
ATOM    767  CG1 VAL B 600      27.631  77.727 104.574  1.00  0.00           C  
ATOM    768  CG2 VAL B 600      29.373  79.516 104.923  1.00  0.00           C  
ATOM    769  N   ARG B 601      26.932  78.621 100.734  1.00  0.00           N  
ATOM    770  CA  ARG B 601      25.942  79.073  99.764  1.00  0.00           C  
ATOM    771  C   ARG B 601      24.530  78.786 100.212  1.00  0.00           C  
ATOM    772  O   ARG B 601      24.231  77.573 100.770  1.00  0.00           O  
ATOM    773  CB  ARG B 601      26.244  78.432  98.387  1.00  0.00           C  
ATOM    774  CG  ARG B 601      26.134  76.904  98.346  1.00  0.00           C  
ATOM    775  CD  ARG B 601      26.707  76.311  97.056  1.00  0.00           C  
ATOM    776  NE  ARG B 601      28.111  76.671  96.913  1.00  0.00           N  
ATOM    777  CZ  ARG B 601      28.792  76.620  95.749  1.00  0.00           C  
ATOM    778  NH1 ARG B 601      28.244  76.086  94.634  1.00  0.00           N  
ATOM    779  NH2 ARG B 601      30.026  77.183  95.679  1.00  0.00           N  
ATOM    780  N   TYR B 602      23.567  79.647 100.060  1.00  0.00           N  
ATOM    781  CA  TYR B 602      22.187  79.424 100.460  1.00  0.00           C  
ATOM    782  C   TYR B 602      21.286  80.302  99.645  1.00  0.00           C  
ATOM    783  O   TYR B 602      21.744  81.550  99.305  1.00  0.00           O  
ATOM    784  CB  TYR B 602      21.987  79.734 101.983  1.00  0.00           C  
ATOM    785  CG  TYR B 602      22.257  81.186 102.315  1.00  0.00           C  
ATOM    786  CD1 TYR B 602      23.575  81.670 102.394  1.00  0.00           C  
ATOM    787  CD2 TYR B 602      21.194  82.089 102.492  1.00  0.00           C  
ATOM    788  CE1 TYR B 602      23.830  83.023 102.620  1.00  0.00           C  
ATOM    789  CE2 TYR B 602      21.432  83.444 102.733  1.00  0.00           C  
ATOM    790  CZ  TYR B 602      22.753  83.904 102.785  1.00  0.00           C  
ATOM    791  OH  TYR B 602      22.988  85.248 103.005  1.00  0.00           O  
ATOM    792  N   SER B 603      20.086  79.964  99.278  1.00  0.00           N  
ATOM    793  CA  SER B 603      19.201  80.842  98.515  1.00  0.00           C  
ATOM    794  C   SER B 603      18.659  81.919  99.423  1.00  0.00           C  
ATOM    795  O   SER B 603      17.890  81.495 100.497  1.00  0.00           O  
ATOM    796  CB  SER B 603      18.072  79.994  97.918  1.00  0.00           C  
ATOM    797  OG  SER B 603      17.294  80.782  96.966  1.00  0.00           O  
ATOM    798  N   PRO B 604      18.850  83.200  99.299  1.00  0.00           N  
ATOM    799  CA  PRO B 604      18.264  84.170 100.225  1.00  0.00           C  
ATOM    800  C   PRO B 604      16.781  84.296 100.006  1.00  0.00           C  
ATOM    801  O   PRO B 604      16.055  85.007 100.927  1.00  0.00           O  
ATOM    802  CB  PRO B 604      19.017  85.481  99.931  1.00  0.00           C  
ATOM    803  CG  PRO B 604      19.450  85.345  98.472  1.00  0.00           C  
ATOM    804  CD  PRO B 604      19.644  83.841  98.256  1.00  0.00           C  
ATOM    805  N   HIS B 605      16.159  83.774  98.990  1.00  0.00           N  
ATOM    806  CA  HIS B 605      14.721  83.828  98.791  1.00  0.00           C  
ATOM    807  C   HIS B 605      14.036  82.720  99.556  1.00  0.00           C  
ATOM    808  O   HIS B 605      12.712  82.892  99.866  1.00  0.00           O  
ATOM    809  CB  HIS B 605      14.363  83.673  97.296  1.00  0.00           C  
ATOM    810  CG  HIS B 605      14.764  84.789  96.405  1.00  0.00           C  
ATOM    811  ND1 HIS B 605      15.861  85.493  96.524  1.00  0.00           N  
ATOM    812  CD2 HIS B 605      13.958  85.403  95.304  1.00  0.00           C  
ATOM    813  CE1 HIS B 605      15.883  86.501  95.585  1.00  0.00           C  
ATOM    814  NE2 HIS B 605      14.808  86.520  94.821  1.00  0.00           N  
ATOM    815  N   LEU B 606      14.626  81.611  99.899  1.00  0.00           N  
ATOM    816  CA  LEU B 606      13.997  80.531 100.647  1.00  0.00           C  
ATOM    817  C   LEU B 606      14.109  80.760 102.131  1.00  0.00           C  
ATOM    818  O   LEU B 606      13.454  79.881 102.957  1.00  0.00           O  
ATOM    819  CB  LEU B 606      14.626  79.168 100.291  1.00  0.00           C  
ATOM    820  CG  LEU B 606      14.429  78.728  98.823  1.00  0.00           C  
ATOM    821  CD1 LEU B 606      15.229  77.445  98.566  1.00  0.00           C  
ATOM    822  CD2 LEU B 606      12.952  78.520  98.462  1.00  0.00           C  
ATOM    823  N   LEU B 607      14.792  81.732 102.657  1.00  0.00           N  
ATOM    824  CA  LEU B 607      14.912  82.004 104.080  1.00  0.00           C  
ATOM    825  C   LEU B 607      14.099  83.215 104.448  1.00  0.00           C  
ATOM    826  O   LEU B 607      14.198  83.684 105.734  1.00  0.00           O  
ATOM    827  CB  LEU B 607      16.415  82.149 104.466  1.00  0.00           C  
ATOM    828  CG  LEU B 607      16.897  81.190 105.581  1.00  0.00           C  
ATOM    829  CD1 LEU B 607      16.642  79.714 105.249  1.00  0.00           C  
ATOM    830  CD2 LEU B 607      18.392  81.419 105.845  1.00  0.00           C  
ATOM    831  N   ALA B 608      13.292  83.804 103.614  1.00  0.00           N  
ATOM    832  CA  ALA B 608      12.499  84.996 103.880  1.00  0.00           C  
ATOM    833  C   ALA B 608      11.023  84.705 103.762  1.00  0.00           C  
ATOM    834  O   ALA B 608      10.619  83.632 103.012  1.00  0.00           O  
ATOM    835  CB  ALA B 608      12.894  86.101 102.883  1.00  0.00           C  
ATOM    836  N   ASN B 609      10.126  85.469 104.317  1.00  0.00           N  
ATOM    837  CA  ASN B 609       8.685  85.294 104.210  1.00  0.00           C  
ATOM    838  C   ASN B 609       8.009  86.580 103.823  1.00  0.00           C  
ATOM    839  O   ASN B 609       6.661  86.691 104.061  1.00  0.00           O  
ATOM    840  CB  ASN B 609       8.086  84.666 105.487  1.00  0.00           C  
ATOM    841  CG  ASN B 609       8.224  85.443 106.748  1.00  0.00           C  
ATOM    842  OD1 ASN B 609       7.887  84.791 107.910  1.00  0.00           O  
ATOM    843  ND2 ASN B 609       8.617  86.677 106.854  1.00  0.00           N  
ATOM    844  N   SER B 610       8.621  87.560 103.225  1.00  0.00           N  
ATOM    845  CA  SER B 610       8.004  88.807 102.797  1.00  0.00           C  
ATOM    846  C   SER B 610       8.600  89.236 101.487  1.00  0.00           C  
ATOM    847  O   SER B 610       9.926  88.975 101.267  1.00  0.00           O  
ATOM    848  CB  SER B 610       8.228  89.901 103.869  1.00  0.00           C  
ATOM    849  OG  SER B 610       7.433  91.080 103.548  1.00  0.00           O  
ATOM    850  N   LYS B 611       7.925  89.860 100.565  1.00  0.00           N  
ATOM    851  CA  LYS B 611       8.472  90.262  99.272  1.00  0.00           C  
ATOM    852  C   LYS B 611       9.027  89.072  98.525  1.00  0.00           C  
ATOM    853  O   LYS B 611      10.043  89.282  97.631  1.00  0.00           O  
ATOM    854  CB  LYS B 611       9.489  91.420  99.391  1.00  0.00           C  
ATOM    855  CG  LYS B 611       8.854  92.712  99.916  1.00  0.00           C  
ATOM    856  CD  LYS B 611       9.845  93.882  99.913  1.00  0.00           C  
ATOM    857  CE  LYS B 611       9.216  95.191 100.391  1.00  0.00           C  
ATOM    858  NZ  LYS B 611      10.191  96.271 100.366  1.00  0.00           N  
ATOM    859  N   VAL B 612       8.528  87.876  98.652  1.00  0.00           N  
ATOM    860  CA  VAL B 612       8.873  86.711  97.841  1.00  0.00           C  
ATOM    861  C   VAL B 612       7.605  86.307  97.130  1.00  0.00           C  
ATOM    862  O   VAL B 612       6.519  86.023  97.921  1.00  0.00           O  
ATOM    863  CB  VAL B 612       9.416  85.528  98.715  1.00  0.00           C  
ATOM    864  CG1 VAL B 612      10.116  84.498  97.822  1.00  0.00           C  
ATOM    865  CG2 VAL B 612      10.352  86.009  99.828  1.00  0.00           C  
ATOM    866  N   ASP B 613       7.450  86.270  95.839  1.00  0.00           N  
ATOM    867  CA  ASP B 613       6.153  86.024  95.203  1.00  0.00           C  
ATOM    868  C   ASP B 613       5.707  84.598  95.471  1.00  0.00           C  
ATOM    869  O   ASP B 613       4.647  84.479  96.364  1.00  0.00           O  
ATOM    870  CB  ASP B 613       6.196  86.464  93.734  1.00  0.00           C  
ATOM    871  CG  ASP B 613       4.970  86.129  92.971  1.00  0.00           C  
ATOM    872  OD1 ASP B 613       4.123  85.205  93.380  1.00  0.00           O  
ATOM    873  OD2 ASP B 613       4.701  86.742  91.831  1.00  0.00           O  
ATOM    874  N   PRO B 614       6.226  83.480  95.050  1.00  0.00           N  
ATOM    875  CA  PRO B 614       5.766  82.173  95.563  1.00  0.00           C  
ATOM    876  C   PRO B 614       6.177  82.083  97.008  1.00  0.00           C  
ATOM    877  O   PRO B 614       7.523  82.121  97.279  1.00  0.00           O  
ATOM    878  CB  PRO B 614       6.468  81.122  94.679  1.00  0.00           C  
ATOM    879  CG  PRO B 614       7.118  81.910  93.540  1.00  0.00           C  
ATOM    880  CD  PRO B 614       7.305  83.324  94.091  1.00  0.00           C  
ATOM    881  N   MET B 615       5.348  82.033  98.007  1.00  0.00           N  
ATOM    882  CA  MET B 615       5.770  82.070  99.409  1.00  0.00           C  
ATOM    883  C   MET B 615       6.470  80.779  99.757  1.00  0.00           C  
ATOM    884  O   MET B 615       5.724  79.615  99.652  1.00  0.00           O  
ATOM    885  CB  MET B 615       4.540  82.309 100.301  1.00  0.00           C  
ATOM    886  CG  MET B 615       4.882  82.498 101.774  1.00  0.00           C  
ATOM    887  SD  MET B 615       5.947  83.984 102.115  1.00  0.00           S  
ATOM    888  CE  MET B 615       4.853  85.371 101.609  1.00  0.00           C  
ATOM    889  N   PRO B 616       7.713  80.650 100.122  1.00  0.00           N  
ATOM    890  CA  PRO B 616       8.316  79.335 100.371  1.00  0.00           C  
ATOM    891  C   PRO B 616       7.658  78.615 101.511  1.00  0.00           C  
ATOM    892  O   PRO B 616       7.262  79.350 102.596  1.00  0.00           O  
ATOM    893  CB  PRO B 616       9.796  79.634 100.706  1.00  0.00           C  
ATOM    894  CG  PRO B 616      10.035  81.064 100.224  1.00  0.00           C  
ATOM    895  CD  PRO B 616       8.666  81.736 100.296  1.00  0.00           C  
ATOM    896  N   TRP B 617       7.535  77.318 101.545  1.00  0.00           N  
ATOM    897  CA  TRP B 617       7.161  76.540 102.718  1.00  0.00           C  
ATOM    898  C   TRP B 617       5.830  76.937 103.293  1.00  0.00           C  
ATOM    899  O   TRP B 617       5.610  76.684 104.622  1.00  0.00           O  
ATOM    900  CB  TRP B 617       8.277  76.612 103.816  1.00  0.00           C  
ATOM    901  CG  TRP B 617       9.655  76.572 103.269  1.00  0.00           C  
ATOM    902  CD1 TRP B 617      10.655  77.578 103.490  1.00  0.00           C  
ATOM    903  CD2 TRP B 617      10.263  75.604 102.408  1.00  0.00           C  
ATOM    904  NE1 TRP B 617      11.755  77.263 102.829  1.00  0.00           N  
ATOM    905  CE2 TRP B 617      11.584  76.073 102.141  1.00  0.00           C  
ATOM    906  CE3 TRP B 617       9.831  74.392 101.832  1.00  0.00           C  
ATOM    907  CZ2 TRP B 617      12.468  75.381 101.321  1.00  0.00           C  
ATOM    908  CZ3 TRP B 617      10.721  73.693 101.006  1.00  0.00           C  
ATOM    909  CH2 TRP B 617      12.014  74.175 100.755  1.00  0.00           C  
ATOM    910  N   ASN B 618       4.865  77.465 102.593  1.00  0.00           N  
ATOM    911  CA  ASN B 618       3.539  77.791 103.111  1.00  0.00           C  
ATOM    912  C   ASN B 618       3.608  78.761 104.261  1.00  0.00           C  
ATOM    913  O   ASN B 618       2.585  78.771 105.172  1.00  0.00           O  
ATOM    914  CB  ASN B 618       2.742  76.515 103.494  1.00  0.00           C  
ATOM    915  CG  ASN B 618       2.673  75.555 102.356  1.00  0.00           C  
ATOM    916  OD1 ASN B 618       3.387  74.394 102.440  1.00  0.00           O  
ATOM    917  ND2 ASN B 618       1.980  75.767 101.275  1.00  0.00           N  
ATOM    918  N   GLN B 619       4.575  79.621 104.409  1.00  0.00           N  
ATOM    919  CA  GLN B 619       4.671  80.581 105.501  1.00  0.00           C  
ATOM    920  C   GLN B 619       3.591  81.635 105.420  1.00  0.00           C  
ATOM    921  O   GLN B 619       2.755  81.651 104.337  1.00  0.00           O  
ATOM    922  CB  GLN B 619       6.066  81.237 105.484  1.00  0.00           C  
ATOM    923  CG  GLN B 619       7.189  80.242 105.824  1.00  0.00           C  
ATOM    924  CD  GLN B 619       8.520  80.877 105.610  1.00  0.00           C  
ATOM    925  OE1 GLN B 619       9.066  80.852 104.356  1.00  0.00           O  
ATOM    926  NE2 GLN B 619       9.178  81.493 106.546  1.00  0.00           N  
ATOM    927  N   THR B 620       3.445  82.534 106.350  1.00  0.00           N  
ATOM    928  CA  THR B 620       2.483  83.629 106.337  1.00  0.00           C  
ATOM    929  C   THR B 620       3.220  84.933 106.172  1.00  0.00           C  
ATOM    930  O   THR B 620       4.456  85.052 106.757  1.00  0.00           O  
ATOM    931  CB  THR B 620       1.679  83.616 107.665  1.00  0.00           C  
ATOM    932  OG1 THR B 620       1.063  82.269 107.797  1.00  0.00           O  
ATOM    933  CG2 THR B 620       0.582  84.663 107.739  1.00  0.00           C  
ATOM    934  N   GLU B 621       2.747  85.950 105.512  1.00  0.00           N  
ATOM    935  CA  GLU B 621       3.460  87.211 105.336  1.00  0.00           C  
ATOM    936  C   GLU B 621       4.075  87.681 106.628  1.00  0.00           C  
ATOM    937  O   GLU B 621       3.345  87.590 107.785  1.00  0.00           O  
ATOM    938  CB  GLU B 621       2.504  88.295 104.781  1.00  0.00           C  
ATOM    939  CG  GLU B 621       2.296  88.176 103.271  1.00  0.00           C  
ATOM    940  CD  GLU B 621       3.487  88.562 102.470  1.00  0.00           C  
ATOM    941  OE1 GLU B 621       4.520  89.185 103.005  1.00  0.00           O  
ATOM    942  OE2 GLU B 621       3.538  88.303 101.174  1.00  0.00           O  
ATOM    943  N   GLY B 622       5.256  88.228 106.664  1.00  0.00           N  
ATOM    944  CA  GLY B 622       5.900  88.767 107.843  1.00  0.00           C  
ATOM    945  C   GLY B 622       6.746  89.943 107.476  1.00  0.00           C  
ATOM    946  O   GLY B 622       6.314  90.740 106.444  1.00  0.00           O  
ATOM    947  N   ASP B 623       7.860  90.240 108.081  1.00  0.00           N  
ATOM    948  CA  ASP B 623       8.697  91.391 107.781  1.00  0.00           C  
ATOM    949  C   ASP B 623      10.075  90.978 107.342  1.00  0.00           C  
ATOM    950  O   ASP B 623      10.996  91.978 107.141  1.00  0.00           O  
ATOM    951  CB  ASP B 623       8.772  92.344 108.996  1.00  0.00           C  
ATOM    952  CG  ASP B 623       9.447  91.774 110.189  1.00  0.00           C  
ATOM    953  OD1 ASP B 623      10.119  90.641 110.148  1.00  0.00           O  
ATOM    954  OD2 ASP B 623       9.415  92.420 111.343  1.00  0.00           O  
ATOM    955  N   VAL B 624      10.443  89.746 107.138  1.00  0.00           N  
ATOM    956  CA  VAL B 624      11.794  89.335 106.762  1.00  0.00           C  
ATOM    957  C   VAL B 624      11.915  89.350 105.254  1.00  0.00           C  
ATOM    958  O   VAL B 624      11.114  88.511 104.528  1.00  0.00           O  
ATOM    959  CB  VAL B 624      12.096  87.928 107.354  1.00  0.00           C  
ATOM    960  CG1 VAL B 624      13.502  87.471 106.959  1.00  0.00           C  
ATOM    961  CG2 VAL B 624      11.929  87.919 108.878  1.00  0.00           C  
ATOM    962  N   THR B 625      12.721  90.156 104.629  1.00  0.00           N  
ATOM    963  CA  THR B 625      12.832  90.334 103.182  1.00  0.00           C  
ATOM    964  C   THR B 625      13.993  89.533 102.649  1.00  0.00           C  
ATOM    965  O   THR B 625      14.981  89.211 103.565  1.00  0.00           O  
ATOM    966  CB  THR B 625      13.036  91.859 102.955  1.00  0.00           C  
ATOM    967  OG1 THR B 625      11.920  92.549 103.664  1.00  0.00           O  
ATOM    968  CG2 THR B 625      13.047  92.333 101.516  1.00  0.00           C  
ATOM    969  N   PRO B 626      14.188  89.126 101.424  1.00  0.00           N  
ATOM    970  CA  PRO B 626      15.418  88.425 101.027  1.00  0.00           C  
ATOM    971  C   PRO B 626      16.640  89.271 101.245  1.00  0.00           C  
ATOM    972  O   PRO B 626      17.844  88.631 101.385  1.00  0.00           O  
ATOM    973  CB  PRO B 626      15.207  88.063  99.541  1.00  0.00           C  
ATOM    974  CG  PRO B 626      13.695  88.138  99.342  1.00  0.00           C  
ATOM    975  CD  PRO B 626      13.243  89.222 100.320  1.00  0.00           C  
ATOM    976  N   ASP B 627      16.620  90.573 101.283  1.00  0.00           N  
ATOM    977  CA  ASP B 627      17.779  91.407 101.576  1.00  0.00           C  
ATOM    978  C   ASP B 627      18.072  91.372 103.057  1.00  0.00           C  
ATOM    979  O   ASP B 627      19.369  91.524 103.475  1.00  0.00           O  
ATOM    980  CB  ASP B 627      17.489  92.849 101.087  1.00  0.00           C  
ATOM    981  CG  ASP B 627      18.623  93.768 101.361  1.00  0.00           C  
ATOM    982  OD1 ASP B 627      18.818  94.270 102.567  1.00  0.00           O  
ATOM    983  OD2 ASP B 627      19.475  94.110 100.413  1.00  0.00           O  
ATOM    984  N   ASP B 628      17.139  91.198 103.946  1.00  0.00           N  
ATOM    985  CA  ASP B 628      17.356  91.098 105.381  1.00  0.00           C  
ATOM    986  C   ASP B 628      17.888  89.742 105.765  1.00  0.00           C  
ATOM    987  O   ASP B 628      18.475  89.640 107.002  1.00  0.00           O  
ATOM    988  CB  ASP B 628      16.048  91.372 106.143  1.00  0.00           C  
ATOM    989  CG  ASP B 628      15.423  92.681 105.830  1.00  0.00           C  
ATOM    990  OD1 ASP B 628      16.032  93.600 105.112  1.00  0.00           O  
ATOM    991  OD2 ASP B 628      14.207  92.958 106.279  1.00  0.00           O  
ATOM    992  N   VAL B 629      17.814  88.676 105.021  1.00  0.00           N  
ATOM    993  CA  VAL B 629      18.438  87.408 105.378  1.00  0.00           C  
ATOM    994  C   VAL B 629      19.863  87.397 104.902  1.00  0.00           C  
ATOM    995  O   VAL B 629      20.697  86.429 105.395  1.00  0.00           O  
ATOM    996  CB  VAL B 629      17.653  86.168 104.855  1.00  0.00           C  
ATOM    997  CG1 VAL B 629      16.155  86.313 105.123  1.00  0.00           C  
ATOM    998  CG2 VAL B 629      17.926  85.875 103.378  1.00  0.00           C  
ATOM    999  N   VAL B 630      20.336  88.275 104.065  1.00  0.00           N  
ATOM   1000  CA  VAL B 630      21.751  88.444 103.775  1.00  0.00           C  
ATOM   1001  C   VAL B 630      22.337  89.325 104.850  1.00  0.00           C  
ATOM   1002  O   VAL B 630      23.650  89.153 105.186  1.00  0.00           O  
ATOM   1003  CB  VAL B 630      21.959  89.016 102.342  1.00  0.00           C  
ATOM   1004  CG1 VAL B 630      23.449  89.160 102.020  1.00  0.00           C  
ATOM   1005  CG2 VAL B 630      21.266  88.129 101.301  1.00  0.00           C  
ATOM   1006  N   ASP B 631      21.644  90.203 105.517  1.00  0.00           N  
ATOM   1007  CA  ASP B 631      22.173  90.952 106.646  1.00  0.00           C  
ATOM   1008  C   ASP B 631      22.200  90.095 107.889  1.00  0.00           C  
ATOM   1009  O   ASP B 631      23.038  90.476 108.904  1.00  0.00           O  
ATOM   1010  CB  ASP B 631      21.327  92.220 106.882  1.00  0.00           C  
ATOM   1011  CG  ASP B 631      21.899  93.100 107.931  1.00  0.00           C  
ATOM   1012  OD1 ASP B 631      23.201  93.317 108.012  1.00  0.00           O  
ATOM   1013  OD2 ASP B 631      21.125  93.709 108.808  1.00  0.00           O  
ATOM   1014  N   LEU B 632      21.461  89.037 108.048  1.00  0.00           N  
ATOM   1015  CA  LEU B 632      21.463  88.175 109.225  1.00  0.00           C  
ATOM   1016  C   LEU B 632      22.406  87.017 109.021  1.00  0.00           C  
ATOM   1017  O   LEU B 632      23.047  86.521 110.129  1.00  0.00           O  
ATOM   1018  CB  LEU B 632      20.029  87.674 109.520  1.00  0.00           C  
ATOM   1019  CG  LEU B 632      19.173  88.597 110.428  1.00  0.00           C  
ATOM   1020  CD1 LEU B 632      19.378  90.097 110.180  1.00  0.00           C  
ATOM   1021  CD2 LEU B 632      17.693  88.222 110.271  1.00  0.00           C  
ATOM   1022  N   VAL B 633      22.666  86.475 107.867  1.00  0.00           N  
ATOM   1023  CA  VAL B 633      23.716  85.482 107.676  1.00  0.00           C  
ATOM   1024  C   VAL B 633      25.051  86.178 107.697  1.00  0.00           C  
ATOM   1025  O   VAL B 633      26.141  85.464 108.117  1.00  0.00           O  
ATOM   1026  CB  VAL B 633      23.483  84.679 106.362  1.00  0.00           C  
ATOM   1027  CG1 VAL B 633      24.709  83.838 105.991  1.00  0.00           C  
ATOM   1028  CG2 VAL B 633      22.239  83.794 106.492  1.00  0.00           C  
ATOM   1029  N   ASN B 634      25.223  87.425 107.369  1.00  0.00           N  
ATOM   1030  CA  ASN B 634      26.507  88.108 107.467  1.00  0.00           C  
ATOM   1031  C   ASN B 634      26.798  88.460 108.905  1.00  0.00           C  
ATOM   1032  O   ASN B 634      28.110  88.555 109.284  1.00  0.00           O  
ATOM   1033  CB  ASN B 634      26.530  89.363 106.581  1.00  0.00           C  
ATOM   1034  CG  ASN B 634      26.332  89.104 105.129  1.00  0.00           C  
ATOM   1035  OD1 ASN B 634      26.322  90.201 104.303  1.00  0.00           O  
ATOM   1036  ND2 ASN B 634      26.163  87.939 104.576  1.00  0.00           N  
ATOM   1037  N   GLN B 635      25.875  88.661 109.801  1.00  0.00           N  
ATOM   1038  CA  GLN B 635      26.152  88.900 111.212  1.00  0.00           C  
ATOM   1039  C   GLN B 635      26.486  87.608 111.913  1.00  0.00           C  
ATOM   1040  O   GLN B 635      27.178  87.696 113.095  1.00  0.00           O  
ATOM   1041  CB  GLN B 635      24.949  89.574 111.901  1.00  0.00           C  
ATOM   1042  CG  GLN B 635      24.793  91.051 111.523  1.00  0.00           C  
ATOM   1043  CD  GLN B 635      23.539  91.637 112.077  1.00  0.00           C  
ATOM   1044  OE1 GLN B 635      23.169  91.298 113.351  1.00  0.00           O  
ATOM   1045  NE2 GLN B 635      22.769  92.454 111.420  1.00  0.00           N  
ATOM   1046  N   GLY B 636      26.145  86.433 111.472  1.00  0.00           N  
ATOM   1047  CA  GLY B 636      26.510  85.185 112.109  1.00  0.00           C  
ATOM   1048  C   GLY B 636      27.767  84.614 111.526  1.00  0.00           C  
ATOM   1049  O   GLY B 636      28.507  83.763 112.307  1.00  0.00           O  
ATOM   1050  N   LEU B 637      28.191  84.891 110.326  1.00  0.00           N  
ATOM   1051  CA  LEU B 637      29.457  84.433 109.775  1.00  0.00           C  
ATOM   1052  C   LEU B 637      30.561  85.397 110.127  1.00  0.00           C  
ATOM   1053  O   LEU B 637      31.847  84.981 109.897  1.00  0.00           O  
ATOM   1054  CB  LEU B 637      29.388  84.255 108.243  1.00  0.00           C  
ATOM   1055  CG  LEU B 637      28.371  83.201 107.747  1.00  0.00           C  
ATOM   1056  CD1 LEU B 637      28.359  83.188 106.212  1.00  0.00           C  
ATOM   1057  CD2 LEU B 637      28.636  81.796 108.299  1.00  0.00           C  
ATOM   1058  N   GLN B 638      30.352  86.577 110.635  1.00  0.00           N  
ATOM   1059  CA  GLN B 638      31.390  87.483 111.108  1.00  0.00           C  
ATOM   1060  C   GLN B 638      31.519  87.363 112.607  1.00  0.00           C  
ATOM   1061  O   GLN B 638      32.774  87.487 113.144  1.00  0.00           O  
ATOM   1062  CB  GLN B 638      31.094  88.941 110.687  1.00  0.00           C  
ATOM   1063  CG  GLN B 638      31.219  89.136 109.172  1.00  0.00           C  
ATOM   1064  CD  GLN B 638      30.746  90.471 108.706  1.00  0.00           C  
ATOM   1065  OE1 GLN B 638      29.602  90.991 109.245  1.00  0.00           O  
ATOM   1066  NE2 GLN B 638      31.342  91.161 107.777  1.00  0.00           N  
ATOM   1067  N   GLU B 639      30.526  87.124 113.415  1.00  0.00           N  
ATOM   1068  CA  GLU B 639      30.703  86.887 114.845  1.00  0.00           C  
ATOM   1069  C   GLU B 639      31.331  85.535 115.067  1.00  0.00           C  
ATOM   1070  O   GLU B 639      32.066  85.352 116.210  1.00  0.00           O  
ATOM   1071  CB  GLU B 639      29.359  87.005 115.589  1.00  0.00           C  
ATOM   1072  CG  GLU B 639      28.838  88.442 115.621  1.00  0.00           C  
ATOM   1073  CD  GLU B 639      27.428  88.555 116.072  1.00  0.00           C  
ATOM   1074  OE1 GLU B 639      26.709  87.501 116.397  1.00  0.00           O  
ATOM   1075  OE2 GLU B 639      26.840  89.739 116.141  1.00  0.00           O  
ATOM   1076  N   GLY B 640      31.223  84.547 114.227  1.00  0.00           N  
ATOM   1077  CA  GLY B 640      31.943  83.295 114.344  1.00  0.00           C  
ATOM   1078  C   GLY B 640      33.308  83.411 113.737  1.00  0.00           C  
ATOM   1079  O   GLY B 640      34.277  82.526 114.134  1.00  0.00           O  
ATOM   1080  N   GLU B 641      33.620  84.324 112.862  1.00  0.00           N  
ATOM   1081  CA  GLU B 641      34.961  84.534 112.328  1.00  0.00           C  
ATOM   1082  C   GLU B 641      35.843  85.141 113.393  1.00  0.00           C  
ATOM   1083  O   GLU B 641      37.178  84.833 113.379  1.00  0.00           O  
ATOM   1084  CB  GLU B 641      34.852  85.413 111.065  1.00  0.00           C  
ATOM   1085  CG  GLU B 641      36.184  85.719 110.386  1.00  0.00           C  
ATOM   1086  CD  GLU B 641      36.024  86.322 109.037  1.00  0.00           C  
ATOM   1087  OE1 GLU B 641      34.852  86.393 108.436  1.00  0.00           O  
ATOM   1088  OE2 GLU B 641      37.074  86.784 108.377  1.00  0.00           O  
ATOM   1089  N   GLN B 642      35.380  85.921 114.328  1.00  0.00           N  
ATOM   1090  CA  GLN B 642      36.154  86.459 115.436  1.00  0.00           C  
ATOM   1091  C   GLN B 642      36.090  85.550 116.639  1.00  0.00           C  
ATOM   1092  O   GLN B 642      36.921  85.863 117.686  1.00  0.00           O  
ATOM   1093  CB  GLN B 642      35.659  87.872 115.837  1.00  0.00           C  
ATOM   1094  CG  GLN B 642      36.229  89.011 114.972  1.00  0.00           C  
ATOM   1095  CD  GLN B 642      35.630  89.075 113.609  1.00  0.00           C  
ATOM   1096  OE1 GLN B 642      34.393  89.646 113.477  1.00  0.00           O  
ATOM   1097  NE2 GLN B 642      36.213  88.632 112.535  1.00  0.00           N  
ATOM   1098  N   ALA B 643      35.303  84.520 116.746  1.00  0.00           N  
ATOM   1099  CA  ALA B 643      35.213  83.660 117.917  1.00  0.00           C  
ATOM   1100  C   ALA B 643      35.800  82.298 117.662  1.00  0.00           C  
ATOM   1101  O   ALA B 643      35.930  81.472 118.752  1.00  0.00           O  
ATOM   1102  CB  ALA B 643      33.750  83.529 118.372  1.00  0.00           C  
ATOM   1103  N   PHE B 644      36.176  81.866 116.495  1.00  0.00           N  
ATOM   1104  CA  PHE B 644      36.702  80.537 116.232  1.00  0.00           C  
ATOM   1105  C   PHE B 644      37.945  80.592 115.392  1.00  0.00           C  
ATOM   1106  O   PHE B 644      38.507  79.396 115.018  1.00  0.00           O  
ATOM   1107  CB  PHE B 644      35.618  79.627 115.584  1.00  0.00           C  
ATOM   1108  CG  PHE B 644      34.373  79.506 116.436  1.00  0.00           C  
ATOM   1109  CD1 PHE B 644      34.430  78.956 117.728  1.00  0.00           C  
ATOM   1110  CD2 PHE B 644      33.132  79.944 115.947  1.00  0.00           C  
ATOM   1111  CE1 PHE B 644      33.278  78.857 118.510  1.00  0.00           C  
ATOM   1112  CE2 PHE B 644      31.979  79.844 116.729  1.00  0.00           C  
ATOM   1113  CZ  PHE B 644      32.049  79.303 118.015  1.00  0.00           C  
ATOM   1114  N   GLY B 645      38.549  81.690 115.039  1.00  0.00           N  
ATOM   1115  CA  GLY B 645      39.834  81.736 114.371  1.00  0.00           C  
ATOM   1116  C   GLY B 645      39.825  81.284 112.947  1.00  0.00           C  
ATOM   1117  O   GLY B 645      41.058  81.061 112.378  1.00  0.00           O  
ATOM   1118  N   ILE B 646      38.759  81.110 112.222  1.00  0.00           N  
ATOM   1119  CA  ILE B 646      38.775  80.702 110.824  1.00  0.00           C  
ATOM   1120  C   ILE B 646      38.117  81.755 109.971  1.00  0.00           C  
ATOM   1121  O   ILE B 646      37.098  82.498 110.507  1.00  0.00           O  
ATOM   1122  CB  ILE B 646      38.121  79.288 110.626  1.00  0.00           C  
ATOM   1123  CG1 ILE B 646      36.589  79.299 110.838  1.00  0.00           C  
ATOM   1124  CG2 ILE B 646      38.816  78.265 111.531  1.00  0.00           C  
ATOM   1125  CD1 ILE B 646      35.911  78.030 110.331  1.00  0.00           C  
ATOM   1126  N   LYS B 647      38.491  81.994 108.748  1.00  0.00           N  
ATOM   1127  CA  LYS B 647      37.911  83.015 107.878  1.00  0.00           C  
ATOM   1128  C   LYS B 647      36.700  82.459 107.174  1.00  0.00           C  
ATOM   1129  O   LYS B 647      36.759  81.153 106.754  1.00  0.00           O  
ATOM   1130  CB  LYS B 647      38.992  83.484 106.879  1.00  0.00           C  
ATOM   1131  CG  LYS B 647      38.528  84.647 105.997  1.00  0.00           C  
ATOM   1132  CD  LYS B 647      39.653  85.245 105.144  1.00  0.00           C  
ATOM   1133  CE  LYS B 647      40.717  85.968 105.974  1.00  0.00           C  
ATOM   1134  NZ  LYS B 647      41.734  86.556 105.116  1.00  0.00           N  
ATOM   1135  N   VAL B 648      35.613  83.139 106.952  1.00  0.00           N  
ATOM   1136  CA  VAL B 648      34.429  82.587 106.317  1.00  0.00           C  
ATOM   1137  C   VAL B 648      33.792  83.592 105.398  1.00  0.00           C  
ATOM   1138  O   VAL B 648      33.714  84.903 105.790  1.00  0.00           O  
ATOM   1139  CB  VAL B 648      33.383  82.114 107.392  1.00  0.00           C  
ATOM   1140  CG1 VAL B 648      32.209  81.395 106.720  1.00  0.00           C  
ATOM   1141  CG2 VAL B 648      34.040  81.204 108.434  1.00  0.00           C  
ATOM   1142  N   ARG B 649      33.269  83.223 104.267  1.00  0.00           N  
ATOM   1143  CA  ARG B 649      32.576  84.063 103.305  1.00  0.00           C  
ATOM   1144  C   ARG B 649      31.270  83.404 102.938  1.00  0.00           C  
ATOM   1145  O   ARG B 649      30.940  82.238 103.582  1.00  0.00           O  
ATOM   1146  CB  ARG B 649      33.486  84.307 102.068  1.00  0.00           C  
ATOM   1147  CG  ARG B 649      34.798  85.013 102.433  1.00  0.00           C  
ATOM   1148  CD  ARG B 649      34.623  86.496 102.833  1.00  0.00           C  
ATOM   1149  NE  ARG B 649      35.544  86.884 103.892  1.00  0.00           N  
ATOM   1150  CZ  ARG B 649      36.410  87.921 103.877  1.00  0.00           C  
ATOM   1151  NH1 ARG B 649      36.633  88.669 102.774  1.00  0.00           N  
ATOM   1152  NH2 ARG B 649      37.121  88.180 105.009  1.00  0.00           N  
ATOM   1153  N   SER B 650      30.433  83.887 102.066  1.00  0.00           N  
ATOM   1154  CA  SER B 650      29.157  83.286 101.715  1.00  0.00           C  
ATOM   1155  C   SER B 650      28.909  83.383 100.236  1.00  0.00           C  
ATOM   1156  O   SER B 650      29.732  84.159  99.470  1.00  0.00           O  
ATOM   1157  CB  SER B 650      27.991  83.931 102.502  1.00  0.00           C  
ATOM   1158  OG  SER B 650      27.779  85.319 102.079  1.00  0.00           O  
ATOM   1159  N   ILE B 651      27.912  82.766  99.671  1.00  0.00           N  
ATOM   1160  CA  ILE B 651      27.506  82.857  98.278  1.00  0.00           C  
ATOM   1161  C   ILE B 651      25.999  82.893  98.243  1.00  0.00           C  
ATOM   1162  O   ILE B 651      25.319  82.318  99.288  1.00  0.00           O  
ATOM   1163  CB  ILE B 651      28.077  81.641  97.458  1.00  0.00           C  
ATOM   1164  CG1 ILE B 651      29.623  81.684  97.444  1.00  0.00           C  
ATOM   1165  CG2 ILE B 651      27.507  81.597  96.039  1.00  0.00           C  
ATOM   1166  CD1 ILE B 651      30.256  80.455  96.806  1.00  0.00           C  
ATOM   1167  N   LEU B 652      25.310  83.447  97.289  1.00  0.00           N  
ATOM   1168  CA  LEU B 652      23.853  83.504  97.254  1.00  0.00           C  
ATOM   1169  C   LEU B 652      23.347  82.693  96.089  1.00  0.00           C  
ATOM   1170  O   LEU B 652      23.829  82.971  94.839  1.00  0.00           O  
ATOM   1171  CB  LEU B 652      23.384  84.972  97.172  1.00  0.00           C  
ATOM   1172  CG  LEU B 652      23.893  85.843  98.341  1.00  0.00           C  
ATOM   1173  CD1 LEU B 652      23.414  87.285  98.149  1.00  0.00           C  
ATOM   1174  CD2 LEU B 652      23.454  85.308  99.710  1.00  0.00           C  
ATOM   1175  N   CYS B 653      22.491  81.724  96.238  1.00  0.00           N  
ATOM   1176  CA  CYS B 653      22.066  80.814  95.186  1.00  0.00           C  
ATOM   1177  C   CYS B 653      20.917  81.350  94.367  1.00  0.00           C  
ATOM   1178  O   CYS B 653      20.026  82.216  94.937  1.00  0.00           O  
ATOM   1179  CB  CYS B 653      21.615  79.473  95.796  1.00  0.00           C  
ATOM   1180  SG  CYS B 653      22.892  78.717  96.900  1.00  0.00           S  
ATOM   1181  N   CYS B 654      20.737  80.936  93.147  1.00  0.00           N  
ATOM   1182  CA  CYS B 654      19.600  81.210  92.278  1.00  0.00           C  
ATOM   1183  C   CYS B 654      18.860  79.906  92.111  1.00  0.00           C  
ATOM   1184  O   CYS B 654      19.620  78.804  91.806  1.00  0.00           O  
ATOM   1185  CB  CYS B 654      20.090  81.690  90.896  1.00  0.00           C  
ATOM   1186  SG  CYS B 654      21.171  83.187  90.992  1.00  0.00           S  
ATOM   1187  N   MET B 655      17.580  79.745  92.262  1.00  0.00           N  
ATOM   1188  CA  MET B 655      16.926  78.445  92.143  1.00  0.00           C  
ATOM   1189  C   MET B 655      16.603  78.144  90.702  1.00  0.00           C  
ATOM   1190  O   MET B 655      16.129  79.151  89.905  1.00  0.00           O  
ATOM   1191  CB  MET B 655      15.671  78.398  93.037  1.00  0.00           C  
ATOM   1192  CG  MET B 655      16.002  78.467  94.526  1.00  0.00           C  
ATOM   1193  SD  MET B 655      16.919  76.975  95.163  1.00  0.00           S  
ATOM   1194  CE  MET B 655      18.687  77.471  95.047  1.00  0.00           C  
ATOM   1195  N   ARG B 656      16.772  76.960  90.187  1.00  0.00           N  
ATOM   1196  CA  ARG B 656      16.488  76.611  88.802  1.00  0.00           C  
ATOM   1197  C   ARG B 656      15.012  76.656  88.508  1.00  0.00           C  
ATOM   1198  O   ARG B 656      14.632  76.731  87.191  1.00  0.00           O  
ATOM   1199  CB  ARG B 656      17.021  75.198  88.489  1.00  0.00           C  
ATOM   1200  CG  ARG B 656      18.548  75.110  88.434  1.00  0.00           C  
ATOM   1201  CD  ARG B 656      18.982  73.655  88.167  1.00  0.00           C  
ATOM   1202  NE  ARG B 656      20.383  73.510  87.790  1.00  0.00           N  
ATOM   1203  CZ  ARG B 656      20.837  73.684  86.526  1.00  0.00           C  
ATOM   1204  NH1 ARG B 656      20.084  74.294  85.582  1.00  0.00           N  
ATOM   1205  NH2 ARG B 656      22.085  73.267  86.212  1.00  0.00           N  
ATOM   1206  N   HIS B 657      14.098  76.588  89.430  1.00  0.00           N  
ATOM   1207  CA  HIS B 657      12.667  76.644  89.197  1.00  0.00           C  
ATOM   1208  C   HIS B 657      12.147  78.040  89.411  1.00  0.00           C  
ATOM   1209  O   HIS B 657      10.806  78.255  89.214  1.00  0.00           O  
ATOM   1210  CB  HIS B 657      11.918  75.603  90.076  1.00  0.00           C  
ATOM   1211  CG  HIS B 657      12.101  75.802  91.554  1.00  0.00           C  
ATOM   1212  ND1 HIS B 657      13.203  75.378  92.245  1.00  0.00           N  
ATOM   1213  CD2 HIS B 657      11.276  76.412  92.486  1.00  0.00           C  
ATOM   1214  CE1 HIS B 657      13.067  75.713  93.536  1.00  0.00           C  
ATOM   1215  NE2 HIS B 657      11.885  76.363  93.747  1.00  0.00           N  
ATOM   1216  N   GLN B 658      12.912  79.043  89.731  1.00  0.00           N  
ATOM   1217  CA  GLN B 658      12.470  80.419  89.928  1.00  0.00           C  
ATOM   1218  C   GLN B 658      13.415  81.370  89.238  1.00  0.00           C  
ATOM   1219  O   GLN B 658      14.272  82.133  90.012  1.00  0.00           O  
ATOM   1220  CB  GLN B 658      12.333  80.736  91.436  1.00  0.00           C  
ATOM   1221  CG  GLN B 658      11.083  80.085  92.035  1.00  0.00           C  
ATOM   1222  CD  GLN B 658       9.833  80.609  91.416  1.00  0.00           C  
ATOM   1223  OE1 GLN B 658       9.701  81.965  91.264  1.00  0.00           O  
ATOM   1224  NE2 GLN B 658       8.850  79.856  91.019  1.00  0.00           N  
ATOM   1225  N   PRO B 659      13.443  81.564  87.951  1.00  0.00           N  
ATOM   1226  CA  PRO B 659      14.269  82.593  87.319  1.00  0.00           C  
ATOM   1227  C   PRO B 659      13.821  83.975  87.712  1.00  0.00           C  
ATOM   1228  O   PRO B 659      14.665  85.018  87.422  1.00  0.00           O  
ATOM   1229  CB  PRO B 659      14.129  82.348  85.797  1.00  0.00           C  
ATOM   1230  CG  PRO B 659      13.423  80.996  85.666  1.00  0.00           C  
ATOM   1231  CD  PRO B 659      12.663  80.813  86.980  1.00  0.00           C  
ATOM   1232  N   SER B 660      12.682  84.236  88.287  1.00  0.00           N  
ATOM   1233  CA  SER B 660      12.251  85.565  88.704  1.00  0.00           C  
ATOM   1234  C   SER B 660      12.987  86.010  89.942  1.00  0.00           C  
ATOM   1235  O   SER B 660      13.048  87.353  90.205  1.00  0.00           O  
ATOM   1236  CB  SER B 660      10.731  85.593  88.922  1.00  0.00           C  
ATOM   1237  OG  SER B 660      10.347  84.703  90.020  1.00  0.00           O  
ATOM   1238  N   TRP B 661      13.562  85.181  90.764  1.00  0.00           N  
ATOM   1239  CA  TRP B 661      14.401  85.563  91.891  1.00  0.00           C  
ATOM   1240  C   TRP B 661      15.810  85.830  91.424  1.00  0.00           C  
ATOM   1241  O   TRP B 661      16.660  86.440  92.305  1.00  0.00           O  
ATOM   1242  CB  TRP B 661      14.445  84.417  92.941  1.00  0.00           C  
ATOM   1243  CG  TRP B 661      13.410  84.505  94.099  1.00  0.00           C  
ATOM   1244  CD1 TRP B 661      12.064  85.107  93.754  1.00  0.00           C  
ATOM   1245  CD2 TRP B 661      12.974  83.130  94.583  1.00  0.00           C  
ATOM   1246  NE1 TRP B 661      11.101  84.336  94.137  1.00  0.00           N  
ATOM   1247  CE2 TRP B 661      11.570  83.124  94.648  1.00  0.00           C  
ATOM   1248  CE3 TRP B 661      13.686  81.970  94.887  1.00  0.00           C  
ATOM   1249  CZ2 TRP B 661      10.851  82.027  95.127  1.00  0.00           C  
ATOM   1250  CZ3 TRP B 661      12.974  80.853  95.351  1.00  0.00           C  
ATOM   1251  CH2 TRP B 661      11.582  80.891  95.497  1.00  0.00           C  
ATOM   1252  N   SER B 662      16.274  85.463  90.265  1.00  0.00           N  
ATOM   1253  CA  SER B 662      17.684  85.505  89.893  1.00  0.00           C  
ATOM   1254  C   SER B 662      18.200  86.902  89.677  1.00  0.00           C  
ATOM   1255  O   SER B 662      19.493  87.151  90.069  1.00  0.00           O  
ATOM   1256  CB  SER B 662      17.893  84.644  88.642  1.00  0.00           C  
ATOM   1257  OG  SER B 662      17.305  83.324  88.870  1.00  0.00           O  
ATOM   1258  N   LEU B 663      17.524  87.876  89.138  1.00  0.00           N  
ATOM   1259  CA  LEU B 663      18.056  89.230  89.023  1.00  0.00           C  
ATOM   1260  C   LEU B 663      18.087  89.895  90.377  1.00  0.00           C  
ATOM   1261  O   LEU B 663      18.940  90.956  90.543  1.00  0.00           O  
ATOM   1262  CB  LEU B 663      17.250  90.078  88.017  1.00  0.00           C  
ATOM   1263  CG  LEU B 663      17.537  89.737  86.535  1.00  0.00           C  
ATOM   1264  CD1 LEU B 663      16.509  90.424  85.624  1.00  0.00           C  
ATOM   1265  CD2 LEU B 663      18.963  90.134  86.125  1.00  0.00           C  
ATOM   1266  N   GLU B 664      17.362  89.506  91.385  1.00  0.00           N  
ATOM   1267  CA  GLU B 664      17.453  90.053  92.732  1.00  0.00           C  
ATOM   1268  C   GLU B 664      18.606  89.411  93.466  1.00  0.00           C  
ATOM   1269  O   GLU B 664      19.225  90.131  94.455  1.00  0.00           O  
ATOM   1270  CB  GLU B 664      16.109  89.847  93.461  1.00  0.00           C  
ATOM   1271  CG  GLU B 664      16.127  90.352  94.902  1.00  0.00           C  
ATOM   1272  CD  GLU B 664      14.810  90.241  95.579  1.00  0.00           C  
ATOM   1273  OE1 GLU B 664      13.684  90.163  94.896  1.00  0.00           O  
ATOM   1274  OE2 GLU B 664      14.727  90.230  96.897  1.00  0.00           O  
ATOM   1275  N   VAL B 665      19.057  88.222  93.189  1.00  0.00           N  
ATOM   1276  CA  VAL B 665      20.263  87.655  93.784  1.00  0.00           C  
ATOM   1277  C   VAL B 665      21.460  88.406  93.254  1.00  0.00           C  
ATOM   1278  O   VAL B 665      22.553  88.553  94.069  1.00  0.00           O  
ATOM   1279  CB  VAL B 665      20.340  86.129  93.481  1.00  0.00           C  
ATOM   1280  CG1 VAL B 665      21.672  85.528  93.935  1.00  0.00           C  
ATOM   1281  CG2 VAL B 665      19.175  85.378  94.139  1.00  0.00           C  
ATOM   1282  N   LEU B 666      21.490  88.951  92.072  1.00  0.00           N  
ATOM   1283  CA  LEU B 666      22.604  89.748  91.573  1.00  0.00           C  
ATOM   1284  C   LEU B 666      22.674  91.067  92.300  1.00  0.00           C  
ATOM   1285  O   LEU B 666      23.909  91.636  92.473  1.00  0.00           O  
ATOM   1286  CB  LEU B 666      22.448  89.967  90.052  1.00  0.00           C  
ATOM   1287  CG  LEU B 666      23.667  90.644  89.388  1.00  0.00           C  
ATOM   1288  CD1 LEU B 666      24.931  89.777  89.459  1.00  0.00           C  
ATOM   1289  CD2 LEU B 666      23.343  91.008  87.932  1.00  0.00           C  
ATOM   1290  N   GLU B 667      21.627  91.693  92.756  1.00  0.00           N  
ATOM   1291  CA  GLU B 667      21.687  92.952  93.485  1.00  0.00           C  
ATOM   1292  C   GLU B 667      21.990  92.710  94.942  1.00  0.00           C  
ATOM   1293  O   GLU B 667      22.381  93.782  95.703  1.00  0.00           O  
ATOM   1294  CB  GLU B 667      20.392  93.768  93.289  1.00  0.00           C  
ATOM   1295  CG  GLU B 667      20.083  94.028  91.809  1.00  0.00           C  
ATOM   1296  CD  GLU B 667      21.203  94.674  91.076  1.00  0.00           C  
ATOM   1297  OE1 GLU B 667      21.937  95.621  91.632  1.00  0.00           O  
ATOM   1298  OE2 GLU B 667      21.500  94.322  89.839  1.00  0.00           O  
ATOM   1299  N   LEU B 668      21.933  91.530  95.487  1.00  0.00           N  
ATOM   1300  CA  LEU B 668      22.415  91.174  96.812  1.00  0.00           C  
ATOM   1301  C   LEU B 668      23.842  90.688  96.707  1.00  0.00           C  
ATOM   1302  O   LEU B 668      24.527  90.455  97.871  1.00  0.00           O  
ATOM   1303  CB  LEU B 668      21.507  90.096  97.448  1.00  0.00           C  
ATOM   1304  CG  LEU B 668      20.170  90.583  98.084  1.00  0.00           C  
ATOM   1305  CD1 LEU B 668      19.638  91.910  97.529  1.00  0.00           C  
ATOM   1306  CD2 LEU B 668      19.106  89.483  97.950  1.00  0.00           C  
ATOM   1307  N   CYS B 669      24.451  90.518  95.569  1.00  0.00           N  
ATOM   1308  CA  CYS B 669      25.862  90.213  95.394  1.00  0.00           C  
ATOM   1309  C   CYS B 669      26.629  91.476  95.072  1.00  0.00           C  
ATOM   1310  O   CYS B 669      27.988  91.450  95.245  1.00  0.00           O  
ATOM   1311  CB  CYS B 669      26.061  89.172  94.277  1.00  0.00           C  
ATOM   1312  SG  CYS B 669      25.256  87.546  94.667  1.00  0.00           S  
ATOM   1313  N   LYS B 670      26.062  92.573  94.662  1.00  0.00           N  
ATOM   1314  CA  LYS B 670      26.737  93.856  94.485  1.00  0.00           C  
ATOM   1315  C   LYS B 670      26.667  94.627  95.785  1.00  0.00           C  
ATOM   1316  O   LYS B 670      27.803  95.214  96.272  1.00  0.00           O  
ATOM   1317  CB  LYS B 670      26.060  94.695  93.378  1.00  0.00           C  
ATOM   1318  CG  LYS B 670      26.155  94.091  91.974  1.00  0.00           C  
ATOM   1319  CD  LYS B 670      25.406  94.954  90.950  1.00  0.00           C  
ATOM   1320  CE  LYS B 670      25.342  94.312  89.564  1.00  0.00           C  
ATOM   1321  NZ  LYS B 670      24.566  95.134  88.646  1.00  0.00           N  
ATOM   1322  N   LYS B 671      25.557  94.762  96.451  1.00  0.00           N  
ATOM   1323  CA  LYS B 671      25.431  95.497  97.704  1.00  0.00           C  
ATOM   1324  C   LYS B 671      26.257  94.852  98.788  1.00  0.00           C  
ATOM   1325  O   LYS B 671      26.767  95.654  99.776  1.00  0.00           O  
ATOM   1326  CB  LYS B 671      23.940  95.552  98.103  1.00  0.00           C  
ATOM   1327  CG  LYS B 671      23.692  96.304  99.412  1.00  0.00           C  
ATOM   1328  CD  LYS B 671      22.205  96.360  99.779  1.00  0.00           C  
ATOM   1329  CE  LYS B 671      21.974  97.034 101.131  1.00  0.00           C  
ATOM   1330  NZ  LYS B 671      20.558  97.067 101.465  1.00  0.00           N  
ATOM   1331  N   TYR B 672      26.481  93.571  98.833  1.00  0.00           N  
ATOM   1332  CA  TYR B 672      27.248  92.880  99.853  1.00  0.00           C  
ATOM   1333  C   TYR B 672      28.525  92.335  99.263  1.00  0.00           C  
ATOM   1334  O   TYR B 672      29.090  91.229  99.838  1.00  0.00           O  
ATOM   1335  CB  TYR B 672      26.395  91.763 100.513  1.00  0.00           C  
ATOM   1336  CG  TYR B 672      25.167  92.298 101.223  1.00  0.00           C  
ATOM   1337  CD1 TYR B 672      25.234  92.682 102.574  1.00  0.00           C  
ATOM   1338  CD2 TYR B 672      23.937  92.409 100.552  1.00  0.00           C  
ATOM   1339  CE1 TYR B 672      24.105  93.154 103.247  1.00  0.00           C  
ATOM   1340  CE2 TYR B 672      22.798  92.880 101.209  1.00  0.00           C  
ATOM   1341  CZ  TYR B 672      22.889  93.247 102.557  1.00  0.00           C  
ATOM   1342  OH  TYR B 672      21.755  93.701 103.203  1.00  0.00           O  
ATOM   1343  N   ASN B 673      29.133  92.885  98.251  1.00  0.00           N  
ATOM   1344  CA  ASN B 673      30.383  92.380  97.678  1.00  0.00           C  
ATOM   1345  C   ASN B 673      31.487  92.483  98.707  1.00  0.00           C  
ATOM   1346  O   ASN B 673      31.712  93.701  99.294  1.00  0.00           O  
ATOM   1347  CB  ASN B 673      30.717  93.171  96.402  1.00  0.00           C  
ATOM   1348  CG  ASN B 673      31.768  92.534  95.557  1.00  0.00           C  
ATOM   1349  OD1 ASN B 673      32.518  91.513  96.067  1.00  0.00           O  
ATOM   1350  ND2 ASN B 673      32.012  92.907  94.333  1.00  0.00           N  
ATOM   1351  N   GLN B 674      32.204  91.459  99.067  1.00  0.00           N  
ATOM   1352  CA  GLN B 674      33.244  91.425 100.087  1.00  0.00           C  
ATOM   1353  C   GLN B 674      32.722  91.728 101.466  1.00  0.00           C  
ATOM   1354  O   GLN B 674      33.634  91.681 102.493  1.00  0.00           O  
ATOM   1355  CB  GLN B 674      34.486  92.265  99.707  1.00  0.00           C  
ATOM   1356  CG  GLN B 674      35.110  91.809  98.384  1.00  0.00           C  
ATOM   1357  CD  GLN B 674      35.526  90.376  98.375  1.00  0.00           C  
ATOM   1358  OE1 GLN B 674      35.990  89.811  99.532  1.00  0.00           O  
ATOM   1359  NE2 GLN B 674      35.494  89.631  97.307  1.00  0.00           N  
ATOM   1360  N   LYS B 675      31.465  91.923 101.745  1.00  0.00           N  
ATOM   1361  CA  LYS B 675      30.870  91.884 103.083  1.00  0.00           C  
ATOM   1362  C   LYS B 675      30.364  90.459 103.241  1.00  0.00           C  
ATOM   1363  O   LYS B 675      29.028  90.206 103.329  1.00  0.00           O  
ATOM   1364  CB  LYS B 675      29.785  92.963 103.219  1.00  0.00           C  
ATOM   1365  CG  LYS B 675      29.231  93.076 104.645  1.00  0.00           C  
ATOM   1366  CD  LYS B 675      28.225  94.227 104.781  1.00  0.00           C  
ATOM   1367  CE  LYS B 675      27.593  94.331 106.172  1.00  0.00           C  
ATOM   1368  NZ  LYS B 675      26.703  93.213 106.452  1.00  0.00           N  
ATOM   1369  N   THR B 676      31.230  89.487 103.198  1.00  0.00           N  
ATOM   1370  CA  THR B 676      31.049  88.043 103.095  1.00  0.00           C  
ATOM   1371  C   THR B 676      30.593  87.623 101.716  1.00  0.00           C  
ATOM   1372  O   THR B 676      31.317  86.623 101.120  1.00  0.00           O  
ATOM   1373  CB  THR B 676      30.187  87.374 104.195  1.00  0.00           C  
ATOM   1374  OG1 THR B 676      28.750  87.458 103.836  1.00  0.00           O  
ATOM   1375  CG2 THR B 676      30.385  87.949 105.589  1.00  0.00           C  
ATOM   1376  N   VAL B 677      29.570  88.090 101.058  1.00  0.00           N  
ATOM   1377  CA  VAL B 677      29.128  87.517  99.783  1.00  0.00           C  
ATOM   1378  C   VAL B 677      30.183  87.721  98.721  1.00  0.00           C  
ATOM   1379  O   VAL B 677      30.517  89.005  98.379  1.00  0.00           O  
ATOM   1380  CB  VAL B 677      27.771  88.130  99.342  1.00  0.00           C  
ATOM   1381  CG1 VAL B 677      27.372  87.596  97.960  1.00  0.00           C  
ATOM   1382  CG2 VAL B 677      26.665  87.850 100.366  1.00  0.00           C  
ATOM   1383  N   VAL B 678      30.770  86.729  98.120  1.00  0.00           N  
ATOM   1384  CA  VAL B 678      31.810  86.834  97.116  1.00  0.00           C  
ATOM   1385  C   VAL B 678      31.355  86.309  95.784  1.00  0.00           C  
ATOM   1386  O   VAL B 678      32.229  86.469  94.734  1.00  0.00           O  
ATOM   1387  CB  VAL B 678      33.109  86.072  97.562  1.00  0.00           C  
ATOM   1388  CG1 VAL B 678      33.752  86.735  98.784  1.00  0.00           C  
ATOM   1389  CG2 VAL B 678      32.851  84.581  97.818  1.00  0.00           C  
ATOM   1390  N   ALA B 679      30.226  85.705  95.553  1.00  0.00           N  
ATOM   1391  CA  ALA B 679      29.887  85.126  94.260  1.00  0.00           C  
ATOM   1392  C   ALA B 679      28.418  84.837  94.128  1.00  0.00           C  
ATOM   1393  O   ALA B 679      27.580  85.022  95.193  1.00  0.00           O  
ATOM   1394  CB  ALA B 679      30.690  83.828  94.037  1.00  0.00           C  
ATOM   1395  N   MET B 680      27.947  84.376  93.004  1.00  0.00           N  
ATOM   1396  CA  MET B 680      26.593  83.926  92.725  1.00  0.00           C  
ATOM   1397  C   MET B 680      26.618  82.448  92.417  1.00  0.00           C  
ATOM   1398  O   MET B 680      27.742  81.926  91.835  1.00  0.00           O  
ATOM   1399  CB  MET B 680      26.024  84.731  91.520  1.00  0.00           C  
ATOM   1400  CG  MET B 680      24.775  84.087  90.929  1.00  0.00           C  
ATOM   1401  SD  MET B 680      24.020  85.101  89.573  1.00  0.00           S  
ATOM   1402  CE  MET B 680      23.155  86.374  90.570  1.00  0.00           C  
ATOM   1403  N   ASP B 681      25.604  81.668  92.656  1.00  0.00           N  
ATOM   1404  CA  ASP B 681      25.544  80.241  92.394  1.00  0.00           C  
ATOM   1405  C   ASP B 681      24.265  79.888  91.676  1.00  0.00           C  
ATOM   1406  O   ASP B 681      23.269  80.826  91.620  1.00  0.00           O  
ATOM   1407  CB  ASP B 681      25.657  79.486  93.748  1.00  0.00           C  
ATOM   1408  CG  ASP B 681      25.509  78.020  93.611  1.00  0.00           C  
ATOM   1409  OD1 ASP B 681      26.280  77.323  92.793  1.00  0.00           O  
ATOM   1410  OD2 ASP B 681      24.611  77.364  94.316  1.00  0.00           O  
ATOM   1411  N   LEU B 682      24.074  78.732  91.105  1.00  0.00           N  
ATOM   1412  CA  LEU B 682      22.825  78.280  90.486  1.00  0.00           C  
ATOM   1413  C   LEU B 682      22.562  76.878  90.986  1.00  0.00           C  
ATOM   1414  O   LEU B 682      23.138  75.827  90.317  1.00  0.00           O  
ATOM   1415  CB  LEU B 682      22.924  78.332  88.944  1.00  0.00           C  
ATOM   1416  CG  LEU B 682      21.676  77.784  88.211  1.00  0.00           C  
ATOM   1417  CD1 LEU B 682      20.422  78.620  88.489  1.00  0.00           C  
ATOM   1418  CD2 LEU B 682      21.934  77.697  86.700  1.00  0.00           C  
ATOM   1419  N   ALA B 683      21.843  76.638  92.041  1.00  0.00           N  
ATOM   1420  CA  ALA B 683      21.566  75.318  92.592  1.00  0.00           C  
ATOM   1421  C   ALA B 683      20.117  74.963  92.367  1.00  0.00           C  
ATOM   1422  O   ALA B 683      19.306  75.912  91.797  1.00  0.00           O  
ATOM   1423  CB  ALA B 683      21.928  75.292  94.084  1.00  0.00           C  
ATOM   1424  N   GLY B 684      19.604  73.808  92.680  1.00  0.00           N  
ATOM   1425  CA  GLY B 684      18.216  73.445  92.487  1.00  0.00           C  
ATOM   1426  C   GLY B 684      18.068  72.139  91.772  1.00  0.00           C  
ATOM   1427  O   GLY B 684      18.998  71.157  92.001  1.00  0.00           O  
ATOM   1428  N   ASP B 685      17.065  71.888  90.981  1.00  0.00           N  
ATOM   1429  CA  ASP B 685      16.812  70.604  90.334  1.00  0.00           C  
ATOM   1430  C   ASP B 685      17.351  70.620  88.920  1.00  0.00           C  
ATOM   1431  O   ASP B 685      16.672  71.320  87.957  1.00  0.00           O  
ATOM   1432  CB  ASP B 685      15.303  70.308  90.356  1.00  0.00           C  
ATOM   1433  CG  ASP B 685      14.963  68.970  89.817  1.00  0.00           C  
ATOM   1434  OD1 ASP B 685      15.858  68.000  89.750  1.00  0.00           O  
ATOM   1435  OD2 ASP B 685      13.741  68.699  89.397  1.00  0.00           O  
ATOM   1436  N   GLU B 686      18.441  69.992  88.588  1.00  0.00           N  
ATOM   1437  CA  GLU B 686      19.036  69.985  87.257  1.00  0.00           C  
ATOM   1438  C   GLU B 686      18.229  69.155  86.294  1.00  0.00           C  
ATOM   1439  O   GLU B 686      18.457  69.339  84.951  1.00  0.00           O  
ATOM   1440  CB  GLU B 686      20.489  69.472  87.376  1.00  0.00           C  
ATOM   1441  CG  GLU B 686      21.312  69.634  86.101  1.00  0.00           C  
ATOM   1442  CD  GLU B 686      22.699  69.119  86.222  1.00  0.00           C  
ATOM   1443  OE1 GLU B 686      23.273  68.907  87.391  1.00  0.00           O  
ATOM   1444  OE2 GLU B 686      23.416  68.868  85.139  1.00  0.00           O  
ATOM   1445  N   THR B 687      17.334  68.279  86.650  1.00  0.00           N  
ATOM   1446  CA  THR B 687      16.556  67.496  85.703  1.00  0.00           C  
ATOM   1447  C   THR B 687      15.521  68.336  85.003  1.00  0.00           C  
ATOM   1448  O   THR B 687      14.764  67.721  84.037  1.00  0.00           O  
ATOM   1449  CB  THR B 687      15.916  66.257  86.364  1.00  0.00           C  
ATOM   1450  OG1 THR B 687      14.889  66.701  87.352  1.00  0.00           O  
ATOM   1451  CG2 THR B 687      16.907  65.349  87.070  1.00  0.00           C  
ATOM   1452  N   ILE B 688      15.323  69.601  85.232  1.00  0.00           N  
ATOM   1453  CA  ILE B 688      14.400  70.435  84.463  1.00  0.00           C  
ATOM   1454  C   ILE B 688      15.052  70.728  83.129  1.00  0.00           C  
ATOM   1455  O   ILE B 688      16.263  71.374  83.124  1.00  0.00           O  
ATOM   1456  CB  ILE B 688      14.072  71.735  85.249  1.00  0.00           C  
ATOM   1457  CG1 ILE B 688      13.424  71.407  86.617  1.00  0.00           C  
ATOM   1458  CG2 ILE B 688      13.179  72.657  84.411  1.00  0.00           C  
ATOM   1459  CD1 ILE B 688      13.355  72.607  87.554  1.00  0.00           C  
ATOM   1460  N   GLU B 689      14.551  70.345  81.992  1.00  0.00           N  
ATOM   1461  CA  GLU B 689      15.183  70.548  80.691  1.00  0.00           C  
ATOM   1462  C   GLU B 689      15.652  71.968  80.511  1.00  0.00           C  
ATOM   1463  O   GLU B 689      14.774  72.987  80.781  1.00  0.00           O  
ATOM   1464  CB  GLU B 689      14.171  70.200  79.567  1.00  0.00           C  
ATOM   1465  CG  GLU B 689      14.197  68.722  79.155  1.00  0.00           C  
ATOM   1466  CD  GLU B 689      15.240  68.415  78.142  1.00  0.00           C  
ATOM   1467  OE1 GLU B 689      15.113  67.377  77.335  1.00  0.00           O  
ATOM   1468  OE2 GLU B 689      16.319  69.163  78.006  1.00  0.00           O  
ATOM   1469  N   GLY B 690      16.827  72.263  80.032  1.00  0.00           N  
ATOM   1470  CA  GLY B 690      17.268  73.595  79.672  1.00  0.00           C  
ATOM   1471  C   GLY B 690      17.138  74.602  80.768  1.00  0.00           C  
ATOM   1472  O   GLY B 690      17.010  75.918  80.394  1.00  0.00           O  
ATOM   1473  N   SER B 691      17.170  74.321  82.039  1.00  0.00           N  
ATOM   1474  CA  SER B 691      17.039  75.318  83.091  1.00  0.00           C  
ATOM   1475  C   SER B 691      18.317  76.075  83.329  1.00  0.00           C  
ATOM   1476  O   SER B 691      18.281  77.067  84.279  1.00  0.00           O  
ATOM   1477  CB  SER B 691      16.447  74.706  84.367  1.00  0.00           C  
ATOM   1478  OG  SER B 691      17.232  73.561  84.835  1.00  0.00           O  
ATOM   1479  N   SER B 692      19.412  75.906  82.646  1.00  0.00           N  
ATOM   1480  CA  SER B 692      20.567  76.793  82.714  1.00  0.00           C  
ATOM   1481  C   SER B 692      20.380  77.971  81.790  1.00  0.00           C  
ATOM   1482  O   SER B 692      21.221  79.042  81.952  1.00  0.00           O  
ATOM   1483  CB  SER B 692      21.853  76.049  82.320  1.00  0.00           C  
ATOM   1484  OG  SER B 692      22.200  75.054  83.334  1.00  0.00           O  
ATOM   1485  N   LEU B 693      19.494  77.991  80.837  1.00  0.00           N  
ATOM   1486  CA  LEU B 693      19.335  79.038  79.841  1.00  0.00           C  
ATOM   1487  C   LEU B 693      18.017  79.745  79.974  1.00  0.00           C  
ATOM   1488  O   LEU B 693      17.733  80.697  79.022  1.00  0.00           O  
ATOM   1489  CB  LEU B 693      19.520  78.456  78.409  1.00  0.00           C  
ATOM   1490  CG  LEU B 693      20.942  78.641  77.827  1.00  0.00           C  
ATOM   1491  CD1 LEU B 693      22.039  78.114  78.759  1.00  0.00           C  
ATOM   1492  CD2 LEU B 693      21.037  77.970  76.449  1.00  0.00           C  
ATOM   1493  N   PHE B 694      17.152  79.572  80.931  1.00  0.00           N  
ATOM   1494  CA  PHE B 694      15.933  80.373  81.031  1.00  0.00           C  
ATOM   1495  C   PHE B 694      16.293  81.839  81.033  1.00  0.00           C  
ATOM   1496  O   PHE B 694      17.520  82.194  81.569  1.00  0.00           O  
ATOM   1497  CB  PHE B 694      15.132  80.012  82.298  1.00  0.00           C  
ATOM   1498  CG  PHE B 694      14.496  78.636  82.310  1.00  0.00           C  
ATOM   1499  CD1 PHE B 694      13.959  78.042  81.155  1.00  0.00           C  
ATOM   1500  CD2 PHE B 694      14.363  77.955  83.532  1.00  0.00           C  
ATOM   1501  CE1 PHE B 694      13.315  76.804  81.222  1.00  0.00           C  
ATOM   1502  CE2 PHE B 694      13.707  76.724  83.603  1.00  0.00           C  
ATOM   1503  CZ  PHE B 694      13.182  76.142  82.445  1.00  0.00           C  
ATOM   1504  N   PRO B 695      15.550  82.803  80.568  1.00  0.00           N  
ATOM   1505  CA  PRO B 695      15.997  84.201  80.523  1.00  0.00           C  
ATOM   1506  C   PRO B 695      16.429  84.744  81.854  1.00  0.00           C  
ATOM   1507  O   PRO B 695      17.456  85.655  81.853  1.00  0.00           O  
ATOM   1508  CB  PRO B 695      14.793  84.973  79.942  1.00  0.00           C  
ATOM   1509  CG  PRO B 695      14.017  83.918  79.155  1.00  0.00           C  
ATOM   1510  CD  PRO B 695      14.257  82.618  79.924  1.00  0.00           C  
ATOM   1511  N   GLY B 696      15.868  84.461  82.994  1.00  0.00           N  
ATOM   1512  CA  GLY B 696      16.282  85.067  84.246  1.00  0.00           C  
ATOM   1513  C   GLY B 696      17.655  84.639  84.664  1.00  0.00           C  
ATOM   1514  O   GLY B 696      18.372  85.487  85.469  1.00  0.00           O  
ATOM   1515  N   HIS B 697      18.188  83.503  84.316  1.00  0.00           N  
ATOM   1516  CA  HIS B 697      19.531  83.070  84.676  1.00  0.00           C  
ATOM   1517  C   HIS B 697      20.548  83.582  83.689  1.00  0.00           C  
ATOM   1518  O   HIS B 697      21.841  83.728  84.122  1.00  0.00           O  
ATOM   1519  CB  HIS B 697      19.603  81.522  84.725  1.00  0.00           C  
ATOM   1520  CG  HIS B 697      18.642  80.924  85.710  1.00  0.00           C  
ATOM   1521  ND1 HIS B 697      17.689  80.011  85.359  1.00  0.00           N  
ATOM   1522  CD2 HIS B 697      18.498  81.125  87.074  1.00  0.00           C  
ATOM   1523  CE1 HIS B 697      16.990  79.664  86.449  1.00  0.00           C  
ATOM   1524  NE2 HIS B 697      17.449  80.329  87.550  1.00  0.00           N  
ATOM   1525  N   VAL B 698      20.274  83.858  82.447  1.00  0.00           N  
ATOM   1526  CA  VAL B 698      21.249  84.371  81.493  1.00  0.00           C  
ATOM   1527  C   VAL B 698      21.416  85.857  81.683  1.00  0.00           C  
ATOM   1528  O   VAL B 698      22.572  86.445  81.238  1.00  0.00           O  
ATOM   1529  CB  VAL B 698      20.813  83.997  80.043  1.00  0.00           C  
ATOM   1530  CG1 VAL B 698      21.778  84.561  78.995  1.00  0.00           C  
ATOM   1531  CG2 VAL B 698      20.696  82.475  79.900  1.00  0.00           C  
ATOM   1532  N   GLU B 699      20.525  86.598  82.275  1.00  0.00           N  
ATOM   1533  CA  GLU B 699      20.679  88.015  82.573  1.00  0.00           C  
ATOM   1534  C   GLU B 699      21.292  88.196  83.939  1.00  0.00           C  
ATOM   1535  O   GLU B 699      21.838  89.418  84.239  1.00  0.00           O  
ATOM   1536  CB  GLU B 699      19.307  88.718  82.490  1.00  0.00           C  
ATOM   1537  CG  GLU B 699      18.696  88.623  81.093  1.00  0.00           C  
ATOM   1538  CD  GLU B 699      17.256  88.978  81.040  1.00  0.00           C  
ATOM   1539  OE1 GLU B 699      16.580  89.332  82.115  1.00  0.00           O  
ATOM   1540  OE2 GLU B 699      16.597  88.923  79.894  1.00  0.00           O  
ATOM   1541  N   ALA B 700      21.325  87.250  84.832  1.00  0.00           N  
ATOM   1542  CA  ALA B 700      21.959  87.346  86.138  1.00  0.00           C  
ATOM   1543  C   ALA B 700      23.362  86.795  86.089  1.00  0.00           C  
ATOM   1544  O   ALA B 700      24.153  86.978  87.196  1.00  0.00           O  
ATOM   1545  CB  ALA B 700      21.104  86.639  87.194  1.00  0.00           C  
ATOM   1546  N   TYR B 701      23.852  86.192  85.045  1.00  0.00           N  
ATOM   1547  CA  TYR B 701      25.232  85.775  84.872  1.00  0.00           C  
ATOM   1548  C   TYR B 701      25.907  86.623  83.829  1.00  0.00           C  
ATOM   1549  O   TYR B 701      27.268  86.763  83.936  1.00  0.00           O  
ATOM   1550  CB  TYR B 701      25.326  84.264  84.496  1.00  0.00           C  
ATOM   1551  CG  TYR B 701      25.288  83.381  85.724  1.00  0.00           C  
ATOM   1552  CD1 TYR B 701      24.087  83.150  86.417  1.00  0.00           C  
ATOM   1553  CD2 TYR B 701      26.477  82.818  86.219  1.00  0.00           C  
ATOM   1554  CE1 TYR B 701      24.067  82.369  87.573  1.00  0.00           C  
ATOM   1555  CE2 TYR B 701      26.476  82.040  87.377  1.00  0.00           C  
ATOM   1556  CZ  TYR B 701      25.267  81.820  88.045  1.00  0.00           C  
ATOM   1557  OH  TYR B 701      25.267  81.046  89.187  1.00  0.00           O  
ATOM   1558  N   GLU B 702      25.291  87.238  82.861  1.00  0.00           N  
ATOM   1559  CA  GLU B 702      25.931  88.206  81.981  1.00  0.00           C  
ATOM   1560  C   GLU B 702      25.977  89.552  82.661  1.00  0.00           C  
ATOM   1561  O   GLU B 702      26.865  90.481  82.181  1.00  0.00           O  
ATOM   1562  CB  GLU B 702      25.221  88.281  80.617  1.00  0.00           C  
ATOM   1563  CG  GLU B 702      25.431  87.016  79.785  1.00  0.00           C  
ATOM   1564  CD  GLU B 702      24.847  87.092  78.422  1.00  0.00           C  
ATOM   1565  OE1 GLU B 702      24.340  88.210  77.936  1.00  0.00           O  
ATOM   1566  OE2 GLU B 702      24.829  86.024  77.644  1.00  0.00           O  
ATOM   1567  N   GLY B 703      25.248  89.844  83.699  1.00  0.00           N  
ATOM   1568  CA  GLY B 703      25.409  91.015  84.532  1.00  0.00           C  
ATOM   1569  C   GLY B 703      26.393  90.749  85.633  1.00  0.00           C  
ATOM   1570  O   GLY B 703      26.774  91.801  86.424  1.00  0.00           O  
ATOM   1571  N   ALA B 704      26.911  89.573  85.846  1.00  0.00           N  
ATOM   1572  CA  ALA B 704      27.998  89.275  86.768  1.00  0.00           C  
ATOM   1573  C   ALA B 704      29.310  89.317  86.016  1.00  0.00           C  
ATOM   1574  O   ALA B 704      30.443  89.663  86.706  1.00  0.00           O  
ATOM   1575  CB  ALA B 704      27.775  87.910  87.431  1.00  0.00           C  
ATOM   1576  N   VAL B 705      29.409  89.062  84.743  1.00  0.00           N  
ATOM   1577  CA  VAL B 705      30.624  89.233  83.954  1.00  0.00           C  
ATOM   1578  C   VAL B 705      30.867  90.703  83.722  1.00  0.00           C  
ATOM   1579  O   VAL B 705      32.154  91.142  83.554  1.00  0.00           O  
ATOM   1580  CB  VAL B 705      30.464  88.482  82.595  1.00  0.00           C  
ATOM   1581  CG1 VAL B 705      31.568  88.844  81.596  1.00  0.00           C  
ATOM   1582  CG2 VAL B 705      30.414  86.967  82.812  1.00  0.00           C  
ATOM   1583  N   LYS B 706      29.892  91.560  83.654  1.00  0.00           N  
ATOM   1584  CA  LYS B 706      30.028  92.977  83.356  1.00  0.00           C  
ATOM   1585  C   LYS B 706      30.150  93.792  84.618  1.00  0.00           C  
ATOM   1586  O   LYS B 706      30.350  95.142  84.489  1.00  0.00           O  
ATOM   1587  CB  LYS B 706      28.826  93.385  82.467  1.00  0.00           C  
ATOM   1588  CG  LYS B 706      28.982  94.734  81.759  1.00  0.00           C  
ATOM   1589  CD  LYS B 706      28.021  94.890  80.569  1.00  0.00           C  
ATOM   1590  CE  LYS B 706      26.535  94.774  80.919  1.00  0.00           C  
ATOM   1591  NZ  LYS B 706      26.104  95.828  81.824  1.00  0.00           N  
ATOM   1592  N   ASN B 707      30.113  93.270  85.811  1.00  0.00           N  
ATOM   1593  CA  ASN B 707      30.254  94.000  87.057  1.00  0.00           C  
ATOM   1594  C   ASN B 707      31.279  93.370  87.959  1.00  0.00           C  
ATOM   1595  O   ASN B 707      31.438  93.928  89.204  1.00  0.00           O  
ATOM   1596  CB  ASN B 707      28.885  94.110  87.796  1.00  0.00           C  
ATOM   1597  CG  ASN B 707      27.955  95.064  87.126  1.00  0.00           C  
ATOM   1598  OD1 ASN B 707      27.688  96.251  87.753  1.00  0.00           O  
ATOM   1599  ND2 ASN B 707      27.377  94.844  85.982  1.00  0.00           N  
ATOM   1600  N   GLY B 708      32.043  92.365  87.641  1.00  0.00           N  
ATOM   1601  CA  GLY B 708      33.081  91.834  88.503  1.00  0.00           C  
ATOM   1602  C   GLY B 708      32.585  90.863  89.526  1.00  0.00           C  
ATOM   1603  O   GLY B 708      33.491  90.417  90.459  1.00  0.00           O  
ATOM   1604  N   ILE B 709      31.363  90.421  89.591  1.00  0.00           N  
ATOM   1605  CA  ILE B 709      30.886  89.466  90.589  1.00  0.00           C  
ATOM   1606  C   ILE B 709      31.321  88.076  90.193  1.00  0.00           C  
ATOM   1607  O   ILE B 709      31.119  87.687  88.893  1.00  0.00           O  
ATOM   1608  CB  ILE B 709      29.336  89.557  90.701  1.00  0.00           C  
ATOM   1609  CG1 ILE B 709      28.849  91.001  90.980  1.00  0.00           C  
ATOM   1610  CG2 ILE B 709      28.802  88.569  91.743  1.00  0.00           C  
ATOM   1611  CD1 ILE B 709      29.454  91.659  92.213  1.00  0.00           C  
ATOM   1612  N   HIS B 710      31.895  87.236  91.006  1.00  0.00           N  
ATOM   1613  CA  HIS B 710      32.375  85.918  90.606  1.00  0.00           C  
ATOM   1614  C   HIS B 710      31.234  84.962  90.345  1.00  0.00           C  
ATOM   1615  O   HIS B 710      29.963  85.349  90.681  1.00  0.00           O  
ATOM   1616  CB  HIS B 710      33.360  85.375  91.665  1.00  0.00           C  
ATOM   1617  CG  HIS B 710      34.575  86.247  91.824  1.00  0.00           C  
ATOM   1618  ND1 HIS B 710      34.770  87.071  92.898  1.00  0.00           N  
ATOM   1619  CD2 HIS B 710      35.683  86.413  91.007  1.00  0.00           C  
ATOM   1620  CE1 HIS B 710      35.940  87.710  92.754  1.00  0.00           C  
ATOM   1621  NE2 HIS B 710      36.555  87.339  91.593  1.00  0.00           N  
ATOM   1622  N   ARG B 711      31.414  83.801  89.778  1.00  0.00           N  
ATOM   1623  CA  ARG B 711      30.352  82.942  89.270  1.00  0.00           C  
ATOM   1624  C   ARG B 711      30.638  81.479  89.484  1.00  0.00           C  
ATOM   1625  O   ARG B 711      31.918  81.016  89.320  1.00  0.00           O  
ATOM   1626  CB  ARG B 711      30.215  83.194  87.735  1.00  0.00           C  
ATOM   1627  CG  ARG B 711      29.580  84.554  87.415  1.00  0.00           C  
ATOM   1628  CD  ARG B 711      30.007  85.133  86.037  1.00  0.00           C  
ATOM   1629  NE  ARG B 711      30.920  86.262  86.177  1.00  0.00           N  
ATOM   1630  CZ  ARG B 711      32.266  86.247  86.054  1.00  0.00           C  
ATOM   1631  NH1 ARG B 711      32.949  85.155  85.647  1.00  0.00           N  
ATOM   1632  NH2 ARG B 711      32.946  87.407  86.265  1.00  0.00           N  
ATOM   1633  N   THR B 712      29.682  80.628  89.726  1.00  0.00           N  
ATOM   1634  CA  THR B 712      29.810  79.179  89.801  1.00  0.00           C  
ATOM   1635  C   THR B 712      28.470  78.562  89.505  1.00  0.00           C  
ATOM   1636  O   THR B 712      27.353  79.260  89.884  1.00  0.00           O  
ATOM   1637  CB  THR B 712      30.349  78.749  91.202  1.00  0.00           C  
ATOM   1638  OG1 THR B 712      30.641  77.293  91.159  1.00  0.00           O  
ATOM   1639  CG2 THR B 712      29.410  79.024  92.364  1.00  0.00           C  
ATOM   1640  N   VAL B 713      28.306  77.407  88.925  1.00  0.00           N  
ATOM   1641  CA  VAL B 713      27.007  76.819  88.616  1.00  0.00           C  
ATOM   1642  C   VAL B 713      27.030  75.337  88.849  1.00  0.00           C  
ATOM   1643  O   VAL B 713      28.054  74.608  88.305  1.00  0.00           O  
ATOM   1644  CB  VAL B 713      26.633  77.113  87.115  1.00  0.00           C  
ATOM   1645  CG1 VAL B 713      25.522  76.193  86.601  1.00  0.00           C  
ATOM   1646  CG2 VAL B 713      26.241  78.582  86.941  1.00  0.00           C  
ATOM   1647  N   HIS B 714      26.083  74.713  89.489  1.00  0.00           N  
ATOM   1648  CA  HIS B 714      25.997  73.257  89.604  1.00  0.00           C  
ATOM   1649  C   HIS B 714      25.807  72.699  88.219  1.00  0.00           C  
ATOM   1650  O   HIS B 714      24.723  73.153  87.511  1.00  0.00           O  
ATOM   1651  CB  HIS B 714      24.793  72.853  90.488  1.00  0.00           C  
ATOM   1652  CG  HIS B 714      24.959  73.171  91.945  1.00  0.00           C  
ATOM   1653  ND1 HIS B 714      25.087  74.435  92.452  1.00  0.00           N  
ATOM   1654  CD2 HIS B 714      24.990  72.312  93.032  1.00  0.00           C  
ATOM   1655  CE1 HIS B 714      25.198  74.360  93.785  1.00  0.00           C  
ATOM   1656  NE2 HIS B 714      25.134  73.068  94.189  1.00  0.00           N  
ATOM   1657  N   ALA B 715      26.601  71.844  87.646  1.00  0.00           N  
ATOM   1658  CA  ALA B 715      26.404  71.352  86.288  1.00  0.00           C  
ATOM   1659  C   ALA B 715      27.110  70.038  86.135  1.00  0.00           C  
ATOM   1660  O   ALA B 715      28.312  69.863  86.770  1.00  0.00           O  
ATOM   1661  CB  ALA B 715      26.911  72.381  85.259  1.00  0.00           C  
ATOM   1662  N   GLY B 716      26.638  69.051  85.429  1.00  0.00           N  
ATOM   1663  CA  GLY B 716      27.280  67.757  85.359  1.00  0.00           C  
ATOM   1664  C   GLY B 716      27.057  66.962  86.606  1.00  0.00           C  
ATOM   1665  O   GLY B 716      27.774  65.802  86.761  1.00  0.00           O  
ATOM   1666  N   GLU B 717      26.222  67.304  87.545  1.00  0.00           N  
ATOM   1667  CA  GLU B 717      25.937  66.474  88.714  1.00  0.00           C  
ATOM   1668  C   GLU B 717      25.104  65.298  88.251  1.00  0.00           C  
ATOM   1669  O   GLU B 717      25.692  64.060  88.228  1.00  0.00           O  
ATOM   1670  CB  GLU B 717      25.231  67.304  89.801  1.00  0.00           C  
ATOM   1671  CG  GLU B 717      24.982  66.480  91.064  1.00  0.00           C  
ATOM   1672  CD  GLU B 717      24.300  67.215  92.159  1.00  0.00           C  
ATOM   1673  OE1 GLU B 717      23.815  68.428  92.000  1.00  0.00           O  
ATOM   1674  OE2 GLU B 717      24.145  66.647  93.346  1.00  0.00           O  
ATOM   1675  N   VAL B 718      23.885  65.430  87.819  1.00  0.00           N  
ATOM   1676  CA  VAL B 718      23.037  64.338  87.373  1.00  0.00           C  
ATOM   1677  C   VAL B 718      22.632  64.515  85.937  1.00  0.00           C  
ATOM   1678  O   VAL B 718      21.751  63.602  85.408  1.00  0.00           O  
ATOM   1679  CB  VAL B 718      21.809  64.204  88.345  1.00  0.00           C  
ATOM   1680  CG1 VAL B 718      20.646  65.121  87.948  1.00  0.00           C  
ATOM   1681  CG2 VAL B 718      21.359  62.745  88.476  1.00  0.00           C  
ATOM   1682  N   GLY B 719      23.080  65.468  85.172  1.00  0.00           N  
ATOM   1683  CA  GLY B 719      22.682  65.690  83.800  1.00  0.00           C  
ATOM   1684  C   GLY B 719      23.772  65.389  82.816  1.00  0.00           C  
ATOM   1685  O   GLY B 719      24.991  64.967  83.268  1.00  0.00           O  
ATOM   1686  N   SER B 720      23.584  65.513  81.532  1.00  0.00           N  
ATOM   1687  CA  SER B 720      24.555  65.198  80.489  1.00  0.00           C  
ATOM   1688  C   SER B 720      25.649  66.237  80.422  1.00  0.00           C  
ATOM   1689  O   SER B 720      25.452  67.412  81.124  1.00  0.00           O  
ATOM   1690  CB  SER B 720      23.799  65.106  79.150  1.00  0.00           C  
ATOM   1691  OG  SER B 720      23.341  66.435  78.739  1.00  0.00           O  
ATOM   1692  N   PRO B 721      26.748  66.137  79.725  1.00  0.00           N  
ATOM   1693  CA  PRO B 721      27.713  67.234  79.605  1.00  0.00           C  
ATOM   1694  C   PRO B 721      27.151  68.413  78.859  1.00  0.00           C  
ATOM   1695  O   PRO B 721      27.972  69.510  78.741  1.00  0.00           O  
ATOM   1696  CB  PRO B 721      28.928  66.617  78.882  1.00  0.00           C  
ATOM   1697  CG  PRO B 721      28.364  65.396  78.156  1.00  0.00           C  
ATOM   1698  CD  PRO B 721      27.185  64.941  79.016  1.00  0.00           C  
ATOM   1699  N   GLU B 722      25.961  68.473  78.336  1.00  0.00           N  
ATOM   1700  CA  GLU B 722      25.399  69.669  77.723  1.00  0.00           C  
ATOM   1701  C   GLU B 722      24.995  70.665  78.777  1.00  0.00           C  
ATOM   1702  O   GLU B 722      24.716  71.939  78.350  1.00  0.00           O  
ATOM   1703  CB  GLU B 722      24.201  69.320  76.801  1.00  0.00           C  
ATOM   1704  CG  GLU B 722      24.598  69.177  75.329  1.00  0.00           C  
ATOM   1705  CD  GLU B 722      25.633  68.143  75.071  1.00  0.00           C  
ATOM   1706  OE1 GLU B 722      25.697  67.031  75.779  1.00  0.00           O  
ATOM   1707  OE2 GLU B 722      26.519  68.302  74.105  1.00  0.00           O  
ATOM   1708  N   VAL B 723      24.912  70.399  80.047  1.00  0.00           N  
ATOM   1709  CA  VAL B 723      24.646  71.391  81.080  1.00  0.00           C  
ATOM   1710  C   VAL B 723      25.951  72.019  81.509  1.00  0.00           C  
ATOM   1711  O   VAL B 723      25.920  73.272  82.067  1.00  0.00           O  
ATOM   1712  CB  VAL B 723      23.876  70.736  82.268  1.00  0.00           C  
ATOM   1713  CG1 VAL B 723      23.535  71.766  83.349  1.00  0.00           C  
ATOM   1714  CG2 VAL B 723      22.601  70.041  81.771  1.00  0.00           C  
ATOM   1715  N   VAL B 724      27.102  71.435  81.340  1.00  0.00           N  
ATOM   1716  CA  VAL B 724      28.400  72.030  81.636  1.00  0.00           C  
ATOM   1717  C   VAL B 724      28.831  72.896  80.478  1.00  0.00           C  
ATOM   1718  O   VAL B 724      29.598  74.001  80.742  1.00  0.00           O  
ATOM   1719  CB  VAL B 724      29.434  70.904  81.938  1.00  0.00           C  
ATOM   1720  CG1 VAL B 724      30.827  71.479  82.214  1.00  0.00           C  
ATOM   1721  CG2 VAL B 724      28.958  70.039  83.110  1.00  0.00           C  
ATOM   1722  N   ARG B 725      28.485  72.657  79.245  1.00  0.00           N  
ATOM   1723  CA  ARG B 725      28.755  73.558  78.130  1.00  0.00           C  
ATOM   1724  C   ARG B 725      27.794  74.723  78.193  1.00  0.00           C  
ATOM   1725  O   ARG B 725      28.204  75.937  77.708  1.00  0.00           O  
ATOM   1726  CB  ARG B 725      28.663  72.781  76.800  1.00  0.00           C  
ATOM   1727  CG  ARG B 725      28.896  73.670  75.577  1.00  0.00           C  
ATOM   1728  CD  ARG B 725      28.916  72.888  74.247  1.00  0.00           C  
ATOM   1729  NE  ARG B 725      30.129  72.097  74.075  1.00  0.00           N  
ATOM   1730  CZ  ARG B 725      30.236  70.755  74.171  1.00  0.00           C  
ATOM   1731  NH1 ARG B 725      29.209  69.971  74.574  1.00  0.00           N  
ATOM   1732  NH2 ARG B 725      31.449  70.183  73.932  1.00  0.00           N  
ATOM   1733  N   GLU B 726      26.609  74.631  78.725  1.00  0.00           N  
ATOM   1734  CA  GLU B 726      25.719  75.760  78.968  1.00  0.00           C  
ATOM   1735  C   GLU B 726      26.217  76.579  80.133  1.00  0.00           C  
ATOM   1736  O   GLU B 726      25.755  77.865  80.256  1.00  0.00           O  
ATOM   1737  CB  GLU B 726      24.298  75.252  79.292  1.00  0.00           C  
ATOM   1738  CG  GLU B 726      23.536  74.739  78.070  1.00  0.00           C  
ATOM   1739  CD  GLU B 726      22.354  73.911  78.426  1.00  0.00           C  
ATOM   1740  OE1 GLU B 726      22.009  73.685  79.678  1.00  0.00           O  
ATOM   1741  OE2 GLU B 726      21.608  73.360  77.483  1.00  0.00           O  
ATOM   1742  N   ALA B 727      27.016  76.104  81.042  1.00  0.00           N  
ATOM   1743  CA  ALA B 727      27.480  76.839  82.208  1.00  0.00           C  
ATOM   1744  C   ALA B 727      28.782  77.546  81.933  1.00  0.00           C  
ATOM   1745  O   ALA B 727      29.096  78.596  82.756  1.00  0.00           O  
ATOM   1746  CB  ALA B 727      27.635  75.891  83.405  1.00  0.00           C  
ATOM   1747  N   VAL B 728      29.615  77.207  80.994  1.00  0.00           N  
ATOM   1748  CA  VAL B 728      30.897  77.851  80.744  1.00  0.00           C  
ATOM   1749  C   VAL B 728      30.835  78.713  79.510  1.00  0.00           C  
ATOM   1750  O   VAL B 728      31.740  79.744  79.414  1.00  0.00           O  
ATOM   1751  CB  VAL B 728      32.015  76.758  80.635  1.00  0.00           C  
ATOM   1752  CG1 VAL B 728      33.382  77.366  80.301  1.00  0.00           C  
ATOM   1753  CG2 VAL B 728      32.090  75.943  81.933  1.00  0.00           C  
ATOM   1754  N   ASP B 729      29.986  78.536  78.540  1.00  0.00           N  
ATOM   1755  CA  ASP B 729      29.951  79.322  77.314  1.00  0.00           C  
ATOM   1756  C   ASP B 729      28.859  80.360  77.347  1.00  0.00           C  
ATOM   1757  O   ASP B 729      28.983  81.427  76.490  1.00  0.00           O  
ATOM   1758  CB  ASP B 729      29.745  78.403  76.092  1.00  0.00           C  
ATOM   1759  CG  ASP B 729      30.760  77.328  75.961  1.00  0.00           C  
ATOM   1760  OD1 ASP B 729      31.740  77.171  76.828  1.00  0.00           O  
ATOM   1761  OD2 ASP B 729      30.697  76.472  74.954  1.00  0.00           O  
ATOM   1762  N   ILE B 730      27.810  80.276  78.110  1.00  0.00           N  
ATOM   1763  CA  ILE B 730      26.733  81.254  78.181  1.00  0.00           C  
ATOM   1764  C   ILE B 730      26.720  81.875  79.558  1.00  0.00           C  
ATOM   1765  O   ILE B 730      26.568  83.234  79.661  1.00  0.00           O  
ATOM   1766  CB  ILE B 730      25.357  80.577  77.869  1.00  0.00           C  
ATOM   1767  CG1 ILE B 730      25.392  79.763  76.552  1.00  0.00           C  
ATOM   1768  CG2 ILE B 730      24.229  81.614  77.873  1.00  0.00           C  
ATOM   1769  CD1 ILE B 730      25.706  80.573  75.299  1.00  0.00           C  
ATOM   1770  N   LEU B 731      26.855  81.167  80.641  1.00  0.00           N  
ATOM   1771  CA  LEU B 731      26.932  81.689  81.997  1.00  0.00           C  
ATOM   1772  C   LEU B 731      28.368  81.985  82.363  1.00  0.00           C  
ATOM   1773  O   LEU B 731      28.607  82.585  83.573  1.00  0.00           O  
ATOM   1774  CB  LEU B 731      26.287  80.686  82.983  1.00  0.00           C  
ATOM   1775  CG  LEU B 731      24.734  80.728  83.070  1.00  0.00           C  
ATOM   1776  CD1 LEU B 731      24.030  81.061  81.749  1.00  0.00           C  
ATOM   1777  CD2 LEU B 731      24.208  79.394  83.621  1.00  0.00           C  
ATOM   1778  N   LYS B 732      29.376  81.732  81.579  1.00  0.00           N  
ATOM   1779  CA  LYS B 732      30.762  82.140  81.810  1.00  0.00           C  
ATOM   1780  C   LYS B 732      31.187  81.886  83.234  1.00  0.00           C  
ATOM   1781  O   LYS B 732      31.669  82.930  83.976  1.00  0.00           O  
ATOM   1782  CB  LYS B 732      30.962  83.625  81.428  1.00  0.00           C  
ATOM   1783  CG  LYS B 732      30.604  83.968  79.978  1.00  0.00           C  
ATOM   1784  CD  LYS B 732      31.500  83.273  78.948  1.00  0.00           C  
ATOM   1785  CE  LYS B 732      31.268  83.796  77.530  1.00  0.00           C  
ATOM   1786  NZ  LYS B 732      32.072  83.057  76.569  1.00  0.00           N  
ATOM   1787  N   THR B 733      31.157  80.708  83.788  1.00  0.00           N  
ATOM   1788  CA  THR B 733      31.530  80.458  85.172  1.00  0.00           C  
ATOM   1789  C   THR B 733      33.013  80.289  85.363  1.00  0.00           C  
ATOM   1790  O   THR B 733      33.806  79.981  84.294  1.00  0.00           O  
ATOM   1791  CB  THR B 733      30.802  79.210  85.723  1.00  0.00           C  
ATOM   1792  OG1 THR B 733      31.083  78.044  84.834  1.00  0.00           O  
ATOM   1793  CG2 THR B 733      29.304  79.387  85.842  1.00  0.00           C  
ATOM   1794  N   GLU B 734      33.534  80.385  86.554  1.00  0.00           N  
ATOM   1795  CA  GLU B 734      34.914  80.108  86.917  1.00  0.00           C  
ATOM   1796  C   GLU B 734      35.014  78.765  87.598  1.00  0.00           C  
ATOM   1797  O   GLU B 734      36.262  78.207  87.729  1.00  0.00           O  
ATOM   1798  CB  GLU B 734      35.448  81.224  87.846  1.00  0.00           C  
ATOM   1799  CG  GLU B 734      35.353  82.608  87.199  1.00  0.00           C  
ATOM   1800  CD  GLU B 734      35.716  83.715  88.119  1.00  0.00           C  
ATOM   1801  OE1 GLU B 734      36.561  83.543  89.117  1.00  0.00           O  
ATOM   1802  OE2 GLU B 734      35.199  84.921  87.959  1.00  0.00           O  
ATOM   1803  N   ARG B 735      33.981  78.121  88.060  1.00  0.00           N  
ATOM   1804  CA  ARG B 735      33.993  76.794  88.651  1.00  0.00           C  
ATOM   1805  C   ARG B 735      32.809  76.003  88.159  1.00  0.00           C  
ATOM   1806  O   ARG B 735      31.724  76.675  87.662  1.00  0.00           O  
ATOM   1807  CB  ARG B 735      33.900  76.822  90.202  1.00  0.00           C  
ATOM   1808  CG  ARG B 735      34.903  77.740  90.899  1.00  0.00           C  
ATOM   1809  CD  ARG B 735      34.876  77.469  92.411  1.00  0.00           C  
ATOM   1810  NE  ARG B 735      35.442  78.571  93.170  1.00  0.00           N  
ATOM   1811  CZ  ARG B 735      34.966  79.025  94.349  1.00  0.00           C  
ATOM   1812  NH1 ARG B 735      33.869  78.501  94.942  1.00  0.00           N  
ATOM   1813  NH2 ARG B 735      35.655  80.004  94.995  1.00  0.00           N  
ATOM   1814  N   VAL B 736      32.751  74.708  88.271  1.00  0.00           N  
ATOM   1815  CA  VAL B 736      31.603  73.883  87.916  1.00  0.00           C  
ATOM   1816  C   VAL B 736      31.265  73.007  89.096  1.00  0.00           C  
ATOM   1817  O   VAL B 736      32.074  71.931  89.363  1.00  0.00           O  
ATOM   1818  CB  VAL B 736      31.923  73.029  86.647  1.00  0.00           C  
ATOM   1819  CG1 VAL B 736      30.786  72.048  86.348  1.00  0.00           C  
ATOM   1820  CG2 VAL B 736      32.197  73.931  85.439  1.00  0.00           C  
ATOM   1821  N   GLY B 737      30.247  73.226  89.874  1.00  0.00           N  
ATOM   1822  CA  GLY B 737      29.862  72.355  90.968  1.00  0.00           C  
ATOM   1823  C   GLY B 737      29.824  70.931  90.516  1.00  0.00           C  
ATOM   1824  O   GLY B 737      29.294  70.679  89.274  1.00  0.00           O  
ATOM   1825  N   HIS B 738      30.250  69.928  91.227  1.00  0.00           N  
ATOM   1826  CA  HIS B 738      30.216  68.532  90.787  1.00  0.00           C  
ATOM   1827  C   HIS B 738      30.974  68.412  89.488  1.00  0.00           C  
ATOM   1828  O   HIS B 738      32.305  68.764  89.535  1.00  0.00           O  
ATOM   1829  CB  HIS B 738      28.765  67.997  90.720  1.00  0.00           C  
ATOM   1830  CG  HIS B 738      28.015  68.230  92.000  1.00  0.00           C  
ATOM   1831  ND1 HIS B 738      28.122  67.429  93.102  1.00  0.00           N  
ATOM   1832  CD2 HIS B 738      27.127  69.238  92.339  1.00  0.00           C  
ATOM   1833  CE1 HIS B 738      27.333  67.913  94.072  1.00  0.00           C  
ATOM   1834  NE2 HIS B 738      26.688  69.040  93.652  1.00  0.00           N  
ATOM   1835  N   GLY B 739      30.472  68.025  88.354  1.00  0.00           N  
ATOM   1836  CA  GLY B 739      31.209  67.924  87.113  1.00  0.00           C  
ATOM   1837  C   GLY B 739      31.493  66.504  86.741  1.00  0.00           C  
ATOM   1838  O   GLY B 739      32.472  66.265  85.809  1.00  0.00           O  
ATOM   1839  N   TYR B 740      30.862  65.487  87.251  1.00  0.00           N  
ATOM   1840  CA  TYR B 740      31.176  64.097  86.953  1.00  0.00           C  
ATOM   1841  C   TYR B 740      30.884  63.750  85.520  1.00  0.00           C  
ATOM   1842  O   TYR B 740      31.667  62.805  84.913  1.00  0.00           O  
ATOM   1843  CB  TYR B 740      30.343  63.148  87.853  1.00  0.00           C  
ATOM   1844  CG  TYR B 740      30.277  63.604  89.292  1.00  0.00           C  
ATOM   1845  CD1 TYR B 740      31.445  63.771  90.057  1.00  0.00           C  
ATOM   1846  CD2 TYR B 740      29.034  63.897  89.876  1.00  0.00           C  
ATOM   1847  CE1 TYR B 740      31.373  64.202  91.382  1.00  0.00           C  
ATOM   1848  CE2 TYR B 740      28.945  64.330  91.199  1.00  0.00           C  
ATOM   1849  CZ  TYR B 740      30.119  64.469  91.946  1.00  0.00           C  
ATOM   1850  OH  TYR B 740      30.026  64.870  93.263  1.00  0.00           O  
ATOM   1851  N   HIS B 741      29.876  64.252  84.867  1.00  0.00           N  
ATOM   1852  CA  HIS B 741      29.516  63.894  83.506  1.00  0.00           C  
ATOM   1853  C   HIS B 741      30.288  64.713  82.509  1.00  0.00           C  
ATOM   1854  O   HIS B 741      30.062  64.470  81.178  1.00  0.00           O  
ATOM   1855  CB  HIS B 741      27.985  64.014  83.300  1.00  0.00           C  
ATOM   1856  CG  HIS B 741      27.210  62.980  84.069  1.00  0.00           C  
ATOM   1857  ND1 HIS B 741      27.048  63.005  85.427  1.00  0.00           N  
ATOM   1858  CD2 HIS B 741      26.540  61.850  83.625  1.00  0.00           C  
ATOM   1859  CE1 HIS B 741      26.320  61.944  85.801  1.00  0.00           C  
ATOM   1860  NE2 HIS B 741      25.973  61.186  84.720  1.00  0.00           N  
ATOM   1861  N   THR B 742      31.198  65.585  82.835  1.00  0.00           N  
ATOM   1862  CA  THR B 742      32.046  66.272  81.870  1.00  0.00           C  
ATOM   1863  C   THR B 742      32.918  65.276  81.148  1.00  0.00           C  
ATOM   1864  O   THR B 742      33.330  65.568  79.875  1.00  0.00           O  
ATOM   1865  CB  THR B 742      32.931  67.311  82.602  1.00  0.00           C  
ATOM   1866  OG1 THR B 742      32.069  68.095  83.524  1.00  0.00           O  
ATOM   1867  CG2 THR B 742      33.638  68.278  81.669  1.00  0.00           C  
ATOM   1868  N   ILE B 743      33.316  64.166  81.702  1.00  0.00           N  
ATOM   1869  CA  ILE B 743      34.207  63.198  81.081  1.00  0.00           C  
ATOM   1870  C   ILE B 743      33.495  62.355  80.058  1.00  0.00           C  
ATOM   1871  O   ILE B 743      34.266  61.520  79.286  1.00  0.00           O  
ATOM   1872  CB  ILE B 743      34.906  62.310  82.157  1.00  0.00           C  
ATOM   1873  CG1 ILE B 743      33.914  61.311  82.798  1.00  0.00           C  
ATOM   1874  CG2 ILE B 743      35.613  63.180  83.203  1.00  0.00           C  
ATOM   1875  CD1 ILE B 743      34.557  60.363  83.802  1.00  0.00           C  
ATOM   1876  N   GLU B 744      32.210  62.384  79.855  1.00  0.00           N  
ATOM   1877  CA  GLU B 744      31.522  61.635  78.812  1.00  0.00           C  
ATOM   1878  C   GLU B 744      31.656  62.328  77.480  1.00  0.00           C  
ATOM   1879  O   GLU B 744      31.317  61.617  76.358  1.00  0.00           O  
ATOM   1880  CB  GLU B 744      30.038  61.442  79.182  1.00  0.00           C  
ATOM   1881  CG  GLU B 744      29.857  60.568  80.423  1.00  0.00           C  
ATOM   1882  CD  GLU B 744      28.449  60.474  80.881  1.00  0.00           C  
ATOM   1883  OE1 GLU B 744      27.515  61.292  80.437  1.00  0.00           O  
ATOM   1884  OE2 GLU B 744      28.095  59.574  81.783  1.00  0.00           O  
ATOM   1885  N   ASP B 745      32.078  63.551  77.358  1.00  0.00           N  
ATOM   1886  CA  ASP B 745      32.354  64.243  76.102  1.00  0.00           C  
ATOM   1887  C   ASP B 745      33.842  64.496  76.104  1.00  0.00           C  
ATOM   1888  O   ASP B 745      34.329  65.455  76.954  1.00  0.00           O  
ATOM   1889  CB  ASP B 745      31.524  65.540  76.027  1.00  0.00           C  
ATOM   1890  CG  ASP B 745      31.732  66.315  74.781  1.00  0.00           C  
ATOM   1891  OD1 ASP B 745      32.878  66.292  74.130  1.00  0.00           O  
ATOM   1892  OD2 ASP B 745      30.774  67.089  74.303  1.00  0.00           O  
ATOM   1893  N   GLU B 746      34.692  63.778  75.430  1.00  0.00           N  
ATOM   1894  CA  GLU B 746      36.138  63.903  75.565  1.00  0.00           C  
ATOM   1895  C   GLU B 746      36.642  65.233  75.075  1.00  0.00           C  
ATOM   1896  O   GLU B 746      37.856  65.654  75.559  1.00  0.00           O  
ATOM   1897  CB  GLU B 746      36.843  62.736  74.840  1.00  0.00           C  
ATOM   1898  CG  GLU B 746      36.673  61.411  75.588  1.00  0.00           C  
ATOM   1899  CD  GLU B 746      37.381  61.390  76.895  1.00  0.00           C  
ATOM   1900  OE1 GLU B 746      38.477  62.098  77.093  1.00  0.00           O  
ATOM   1901  OE2 GLU B 746      36.947  60.646  77.896  1.00  0.00           O  
ATOM   1902  N   ALA B 747      36.011  65.998  74.232  1.00  0.00           N  
ATOM   1903  CA  ALA B 747      36.496  67.304  73.802  1.00  0.00           C  
ATOM   1904  C   ALA B 747      36.144  68.368  74.815  1.00  0.00           C  
ATOM   1905  O   ALA B 747      36.964  69.463  74.893  1.00  0.00           O  
ATOM   1906  CB  ALA B 747      35.925  67.655  72.424  1.00  0.00           C  
ATOM   1907  N   LEU B 748      35.112  68.301  75.605  1.00  0.00           N  
ATOM   1908  CA  LEU B 748      34.789  69.295  76.623  1.00  0.00           C  
ATOM   1909  C   LEU B 748      35.592  69.040  77.874  1.00  0.00           C  
ATOM   1910  O   LEU B 748      35.829  70.096  78.718  1.00  0.00           O  
ATOM   1911  CB  LEU B 748      33.269  69.253  76.907  1.00  0.00           C  
ATOM   1912  CG  LEU B 748      32.769  70.312  77.916  1.00  0.00           C  
ATOM   1913  CD1 LEU B 748      32.896  71.740  77.367  1.00  0.00           C  
ATOM   1914  CD2 LEU B 748      31.318  70.014  78.319  1.00  0.00           C  
ATOM   1915  N   TYR B 749      36.063  67.869  78.191  1.00  0.00           N  
ATOM   1916  CA  TYR B 749      36.862  67.598  79.378  1.00  0.00           C  
ATOM   1917  C   TYR B 749      38.312  67.924  79.132  1.00  0.00           C  
ATOM   1918  O   TYR B 749      39.043  68.404  80.189  1.00  0.00           O  
ATOM   1919  CB  TYR B 749      36.694  66.115  79.793  1.00  0.00           C  
ATOM   1920  CG  TYR B 749      37.607  65.733  80.938  1.00  0.00           C  
ATOM   1921  CD1 TYR B 749      37.441  66.303  82.213  1.00  0.00           C  
ATOM   1922  CD2 TYR B 749      38.660  64.827  80.734  1.00  0.00           C  
ATOM   1923  CE1 TYR B 749      38.310  65.986  83.258  1.00  0.00           C  
ATOM   1924  CE2 TYR B 749      39.537  64.497  81.770  1.00  0.00           C  
ATOM   1925  CZ  TYR B 749      39.359  65.086  83.027  1.00  0.00           C  
ATOM   1926  OH  TYR B 749      40.243  64.772  84.042  1.00  0.00           O  
ATOM   1927  N   ASN B 750      38.904  67.766  77.984  1.00  0.00           N  
ATOM   1928  CA  ASN B 750      40.286  68.143  77.726  1.00  0.00           C  
ATOM   1929  C   ASN B 750      40.375  69.606  77.373  1.00  0.00           C  
ATOM   1930  O   ASN B 750      41.616  70.191  77.382  1.00  0.00           O  
ATOM   1931  CB  ASN B 750      40.898  67.237  76.639  1.00  0.00           C  
ATOM   1932  CG  ASN B 750      40.973  65.806  77.059  1.00  0.00           C  
ATOM   1933  OD1 ASN B 750      40.530  64.851  76.186  1.00  0.00           O  
ATOM   1934  ND2 ASN B 750      41.445  65.401  78.203  1.00  0.00           N  
ATOM   1935  N   ARG B 751      39.332  70.341  77.119  1.00  0.00           N  
ATOM   1936  CA  ARG B 751      39.342  71.792  76.961  1.00  0.00           C  
ATOM   1937  C   ARG B 751      39.231  72.432  78.329  1.00  0.00           C  
ATOM   1938  O   ARG B 751      39.981  73.548  78.590  1.00  0.00           O  
ATOM   1939  CB  ARG B 751      38.172  72.219  76.049  1.00  0.00           C  
ATOM   1940  CG  ARG B 751      38.027  73.739  75.946  1.00  0.00           C  
ATOM   1941  CD  ARG B 751      36.693  74.165  75.314  1.00  0.00           C  
ATOM   1942  NE  ARG B 751      36.348  75.512  75.755  1.00  0.00           N  
ATOM   1943  CZ  ARG B 751      35.091  75.931  76.029  1.00  0.00           C  
ATOM   1944  NH1 ARG B 751      34.008  75.179  75.711  1.00  0.00           N  
ATOM   1945  NH2 ARG B 751      34.919  77.113  76.665  1.00  0.00           N  
ATOM   1946  N   LEU B 752      38.462  71.960  79.268  1.00  0.00           N  
ATOM   1947  CA  LEU B 752      38.399  72.482  80.628  1.00  0.00           C  
ATOM   1948  C   LEU B 752      39.616  72.055  81.413  1.00  0.00           C  
ATOM   1949  O   LEU B 752      39.874  72.712  82.588  1.00  0.00           O  
ATOM   1950  CB  LEU B 752      37.087  72.038  81.320  1.00  0.00           C  
ATOM   1951  CG  LEU B 752      35.905  73.029  81.172  1.00  0.00           C  
ATOM   1952  CD1 LEU B 752      35.683  73.511  79.733  1.00  0.00           C  
ATOM   1953  CD2 LEU B 752      34.624  72.394  81.732  1.00  0.00           C  
ATOM   1954  N   LEU B 753      40.447  71.132  81.022  1.00  0.00           N  
ATOM   1955  CA  LEU B 753      41.739  70.859  81.647  1.00  0.00           C  
ATOM   1956  C   LEU B 753      42.736  71.877  81.143  1.00  0.00           C  
ATOM   1957  O   LEU B 753      43.688  72.358  81.999  1.00  0.00           O  
ATOM   1958  CB  LEU B 753      42.215  69.422  81.300  1.00  0.00           C  
ATOM   1959  CG  LEU B 753      42.122  68.404  82.459  1.00  0.00           C  
ATOM   1960  CD1 LEU B 753      40.744  68.387  83.131  1.00  0.00           C  
ATOM   1961  CD2 LEU B 753      42.488  67.007  81.937  1.00  0.00           C  
ATOM   1962  N   LYS B 754      42.709  72.309  79.916  1.00  0.00           N  
ATOM   1963  CA  LYS B 754      43.585  73.325  79.348  1.00  0.00           C  
ATOM   1964  C   LYS B 754      43.263  74.687  79.914  1.00  0.00           C  
ATOM   1965  O   LYS B 754      44.231  75.656  79.856  1.00  0.00           O  
ATOM   1966  CB  LYS B 754      43.394  73.281  77.815  1.00  0.00           C  
ATOM   1967  CG  LYS B 754      44.213  74.304  77.026  1.00  0.00           C  
ATOM   1968  CD  LYS B 754      43.895  74.269  75.524  1.00  0.00           C  
ATOM   1969  CE  LYS B 754      42.484  74.766  75.198  1.00  0.00           C  
ATOM   1970  NZ  LYS B 754      42.230  74.715  73.767  1.00  0.00           N  
ATOM   1971  N   GLU B 755      42.108  74.980  80.438  1.00  0.00           N  
ATOM   1972  CA  GLU B 755      41.722  76.269  80.990  1.00  0.00           C  
ATOM   1973  C   GLU B 755      41.806  76.253  82.495  1.00  0.00           C  
ATOM   1974  O   GLU B 755      41.251  77.302  83.181  1.00  0.00           O  
ATOM   1975  CB  GLU B 755      40.298  76.636  80.514  1.00  0.00           C  
ATOM   1976  CG  GLU B 755      40.231  76.849  79.002  1.00  0.00           C  
ATOM   1977  CD  GLU B 755      38.852  76.894  78.453  1.00  0.00           C  
ATOM   1978  OE1 GLU B 755      37.804  76.494  79.145  1.00  0.00           O  
ATOM   1979  OE2 GLU B 755      38.641  77.307  77.213  1.00  0.00           O  
ATOM   1980  N   ASN B 756      42.382  75.300  83.169  1.00  0.00           N  
ATOM   1981  CA  ASN B 756      42.489  75.246  84.622  1.00  0.00           C  
ATOM   1982  C   ASN B 756      41.140  75.411  85.271  1.00  0.00           C  
ATOM   1983  O   ASN B 756      41.071  75.959  86.523  1.00  0.00           O  
ATOM   1984  CB  ASN B 756      43.536  76.267  85.140  1.00  0.00           C  
ATOM   1985  CG  ASN B 756      43.930  76.013  86.555  1.00  0.00           C  
ATOM   1986  OD1 ASN B 756      43.709  76.991  87.485  1.00  0.00           O  
ATOM   1987  ND2 ASN B 756      44.494  74.911  86.958  1.00  0.00           N  
ATOM   1988  N   MET B 757      40.036  75.007  84.710  1.00  0.00           N  
ATOM   1989  CA  MET B 757      38.711  75.115  85.313  1.00  0.00           C  
ATOM   1990  C   MET B 757      38.664  74.398  86.636  1.00  0.00           C  
ATOM   1991  O   MET B 757      39.148  73.116  86.698  1.00  0.00           O  
ATOM   1992  CB  MET B 757      37.671  74.524  84.337  1.00  0.00           C  
ATOM   1993  CG  MET B 757      36.265  74.393  84.911  1.00  0.00           C  
ATOM   1994  SD  MET B 757      35.560  75.987  85.552  1.00  0.00           S  
ATOM   1995  CE  MET B 757      35.370  76.959  84.005  1.00  0.00           C  
ATOM   1996  N   HIS B 758      38.151  74.929  87.706  1.00  0.00           N  
ATOM   1997  CA  HIS B 758      38.014  74.239  88.980  1.00  0.00           C  
ATOM   1998  C   HIS B 758      36.777  73.377  88.981  1.00  0.00           C  
ATOM   1999  O   HIS B 758      35.710  73.772  88.216  1.00  0.00           O  
ATOM   2000  CB  HIS B 758      37.954  75.298  90.115  1.00  0.00           C  
ATOM   2001  CG  HIS B 758      37.946  74.698  91.489  1.00  0.00           C  
ATOM   2002  ND1 HIS B 758      39.083  74.515  92.224  1.00  0.00           N  
ATOM   2003  CD2 HIS B 758      36.904  74.220  92.269  1.00  0.00           C  
ATOM   2004  CE1 HIS B 758      38.763  73.954  93.397  1.00  0.00           C  
ATOM   2005  NE2 HIS B 758      37.417  73.748  93.482  1.00  0.00           N  
ATOM   2006  N   PHE B 759      36.683  72.295  89.696  1.00  0.00           N  
ATOM   2007  CA  PHE B 759      35.502  71.457  89.841  1.00  0.00           C  
ATOM   2008  C   PHE B 759      35.251  71.256  91.311  1.00  0.00           C  
ATOM   2009  O   PHE B 759      36.323  70.926  92.100  1.00  0.00           O  
ATOM   2010  CB  PHE B 759      35.710  70.069  89.156  1.00  0.00           C  
ATOM   2011  CG  PHE B 759      35.861  70.179  87.657  1.00  0.00           C  
ATOM   2012  CD1 PHE B 759      37.127  70.341  87.074  1.00  0.00           C  
ATOM   2013  CD2 PHE B 759      34.733  70.127  86.822  1.00  0.00           C  
ATOM   2014  CE1 PHE B 759      37.264  70.440  85.687  1.00  0.00           C  
ATOM   2015  CE2 PHE B 759      34.870  70.222  85.436  1.00  0.00           C  
ATOM   2016  CZ  PHE B 759      36.137  70.377  84.865  1.00  0.00           C  
ATOM   2017  N   GLU B 760      34.084  71.384  91.868  1.00  0.00           N  
ATOM   2018  CA  GLU B 760      33.834  71.248  93.302  1.00  0.00           C  
ATOM   2019  C   GLU B 760      33.356  69.843  93.590  1.00  0.00           C  
ATOM   2020  O   GLU B 760      32.029  69.608  93.828  1.00  0.00           O  
ATOM   2021  CB  GLU B 760      32.836  72.320  93.751  1.00  0.00           C  
ATOM   2022  CG  GLU B 760      33.393  73.736  93.545  1.00  0.00           C  
ATOM   2023  CD  GLU B 760      32.359  74.788  93.707  1.00  0.00           C  
ATOM   2024  OE1 GLU B 760      31.280  74.811  92.942  1.00  0.00           O  
ATOM   2025  OE2 GLU B 760      32.492  75.742  94.605  1.00  0.00           O  
ATOM   2026  N   VAL B 761      34.178  68.835  93.588  1.00  0.00           N  
ATOM   2027  CA  VAL B 761      33.767  67.447  93.760  1.00  0.00           C  
ATOM   2028  C   VAL B 761      33.216  67.214  95.144  1.00  0.00           C  
ATOM   2029  O   VAL B 761      33.930  67.668  96.221  1.00  0.00           O  
ATOM   2030  CB  VAL B 761      34.976  66.508  93.483  1.00  0.00           C  
ATOM   2031  CG1 VAL B 761      34.635  65.053  93.817  1.00  0.00           C  
ATOM   2032  CG2 VAL B 761      35.443  66.643  92.030  1.00  0.00           C  
ATOM   2033  N   CYS B 762      32.102  66.570  95.330  1.00  0.00           N  
ATOM   2034  CA  CYS B 762      31.490  66.227  96.609  1.00  0.00           C  
ATOM   2035  C   CYS B 762      31.427  64.711  96.686  1.00  0.00           C  
ATOM   2036  O   CYS B 762      30.297  64.084  96.197  1.00  0.00           O  
ATOM   2037  CB  CYS B 762      30.083  66.846  96.699  1.00  0.00           C  
ATOM   2038  SG  CYS B 762      30.041  68.624  96.190  1.00  0.00           S  
ATOM   2039  N   PRO B 763      32.393  63.942  97.101  1.00  0.00           N  
ATOM   2040  CA  PRO B 763      32.361  62.474  96.970  1.00  0.00           C  
ATOM   2041  C   PRO B 763      31.180  61.822  97.637  1.00  0.00           C  
ATOM   2042  O   PRO B 763      30.430  60.943  96.897  1.00  0.00           O  
ATOM   2043  CB  PRO B 763      33.699  62.002  97.575  1.00  0.00           C  
ATOM   2044  CG  PRO B 763      34.611  63.224  97.499  1.00  0.00           C  
ATOM   2045  CD  PRO B 763      33.668  64.420  97.618  1.00  0.00           C  
ATOM   2046  N   TRP B 764      30.878  61.973  98.895  1.00  0.00           N  
ATOM   2047  CA  TRP B 764      29.791  61.256  99.551  1.00  0.00           C  
ATOM   2048  C   TRP B 764      28.457  61.828  99.157  1.00  0.00           C  
ATOM   2049  O   TRP B 764      27.356  61.018  99.266  1.00  0.00           O  
ATOM   2050  CB  TRP B 764      30.022  61.270 101.083  1.00  0.00           C  
ATOM   2051  CG  TRP B 764      29.011  60.480 101.881  1.00  0.00           C  
ATOM   2052  CD1 TRP B 764      28.168  61.000 102.861  1.00  0.00           C  
ATOM   2053  CD2 TRP B 764      28.760  59.062 101.857  1.00  0.00           C  
ATOM   2054  NE1 TRP B 764      27.428  60.002 103.421  1.00  0.00           N  
ATOM   2055  CE2 TRP B 764      27.754  58.811 102.843  1.00  0.00           C  
ATOM   2056  CE3 TRP B 764      29.275  57.976 101.111  1.00  0.00           C  
ATOM   2057  CZ2 TRP B 764      27.259  57.514 103.089  1.00  0.00           C  
ATOM   2058  CZ3 TRP B 764      28.783  56.699 101.360  1.00  0.00           C  
ATOM   2059  CH2 TRP B 764      27.784  56.469 102.338  1.00  0.00           C  
ATOM   2060  N   SER B 765      28.295  63.034  98.696  1.00  0.00           N  
ATOM   2061  CA  SER B 765      27.020  63.556  98.225  1.00  0.00           C  
ATOM   2062  C   SER B 765      26.651  62.953  96.897  1.00  0.00           C  
ATOM   2063  O   SER B 765      25.318  62.873  96.583  1.00  0.00           O  
ATOM   2064  CB  SER B 765      27.122  65.081  98.097  1.00  0.00           C  
ATOM   2065  OG  SER B 765      25.889  65.627  97.541  1.00  0.00           O  
ATOM   2066  N   SER B 766      27.524  62.542  96.024  1.00  0.00           N  
ATOM   2067  CA  SER B 766      27.163  61.952  94.743  1.00  0.00           C  
ATOM   2068  C   SER B 766      26.640  60.556  94.943  1.00  0.00           C  
ATOM   2069  O   SER B 766      25.820  60.021  93.985  1.00  0.00           O  
ATOM   2070  CB  SER B 766      28.359  61.965  93.786  1.00  0.00           C  
ATOM   2071  OG  SER B 766      29.360  60.971  94.185  1.00  0.00           O  
ATOM   2072  N   TYR B 767      26.948  59.835  95.981  1.00  0.00           N  
ATOM   2073  CA  TYR B 767      26.425  58.500  96.225  1.00  0.00           C  
ATOM   2074  C   TYR B 767      24.994  58.572  96.694  1.00  0.00           C  
ATOM   2075  O   TYR B 767      24.157  57.550  96.326  1.00  0.00           O  
ATOM   2076  CB  TYR B 767      27.317  57.773  97.261  1.00  0.00           C  
ATOM   2077  CG  TYR B 767      26.765  56.413  97.634  1.00  0.00           C  
ATOM   2078  CD1 TYR B 767      26.733  55.368  96.694  1.00  0.00           C  
ATOM   2079  CD2 TYR B 767      26.233  56.188  98.914  1.00  0.00           C  
ATOM   2080  CE1 TYR B 767      26.174  54.131  97.017  1.00  0.00           C  
ATOM   2081  CE2 TYR B 767      25.672  54.955  99.256  1.00  0.00           C  
ATOM   2082  CZ  TYR B 767      25.639  53.935  98.298  1.00  0.00           C  
ATOM   2083  OH  TYR B 767      25.061  52.727  98.632  1.00  0.00           O  
ATOM   2084  N   LEU B 768      24.515  59.534  97.430  1.00  0.00           N  
ATOM   2085  CA  LEU B 768      23.125  59.599  97.855  1.00  0.00           C  
ATOM   2086  C   LEU B 768      22.269  60.317  96.841  1.00  0.00           C  
ATOM   2087  O   LEU B 768      20.920  60.074  96.897  1.00  0.00           O  
ATOM   2088  CB  LEU B 768      22.956  60.277  99.234  1.00  0.00           C  
ATOM   2089  CG  LEU B 768      23.447  59.482 100.475  1.00  0.00           C  
ATOM   2090  CD1 LEU B 768      23.069  57.997 100.435  1.00  0.00           C  
ATOM   2091  CD2 LEU B 768      24.949  59.657 100.727  1.00  0.00           C  
ATOM   2092  N   THR B 769      22.710  61.142  95.937  1.00  0.00           N  
ATOM   2093  CA  THR B 769      21.863  61.798  94.952  1.00  0.00           C  
ATOM   2094  C   THR B 769      21.797  61.007  93.675  1.00  0.00           C  
ATOM   2095  O   THR B 769      21.044  61.520  92.648  1.00  0.00           O  
ATOM   2096  CB  THR B 769      22.331  63.246  94.665  1.00  0.00           C  
ATOM   2097  OG1 THR B 769      23.720  63.210  94.119  1.00  0.00           O  
ATOM   2098  CG2 THR B 769      22.311  64.156  95.879  1.00  0.00           C  
ATOM   2099  N   GLY B 770      22.412  59.875  93.486  1.00  0.00           N  
ATOM   2100  CA  GLY B 770      22.426  59.163  92.226  1.00  0.00           C  
ATOM   2101  C   GLY B 770      23.335  59.811  91.227  1.00  0.00           C  
ATOM   2102  O   GLY B 770      23.422  59.249  89.979  1.00  0.00           O  
ATOM   2103  N   ALA B 771      24.046  60.869  91.487  1.00  0.00           N  
ATOM   2104  CA  ALA B 771      24.951  61.524  90.552  1.00  0.00           C  
ATOM   2105  C   ALA B 771      26.130  60.649  90.208  1.00  0.00           C  
ATOM   2106  O   ALA B 771      26.912  61.025  89.149  1.00  0.00           O  
ATOM   2107  CB  ALA B 771      25.422  62.848  91.159  1.00  0.00           C  
ATOM   2108  N   TRP B 772      26.432  59.573  90.873  1.00  0.00           N  
ATOM   2109  CA  TRP B 772      27.510  58.661  90.575  1.00  0.00           C  
ATOM   2110  C   TRP B 772      26.997  57.250  90.656  1.00  0.00           C  
ATOM   2111  O   TRP B 772      26.386  56.847  91.815  1.00  0.00           O  
ATOM   2112  CB  TRP B 772      28.666  58.858  91.633  1.00  0.00           C  
ATOM   2113  CG  TRP B 772      29.637  57.784  91.610  1.00  0.00           C  
ATOM   2114  CD1 TRP B 772      30.375  57.305  90.412  1.00  0.00           C  
ATOM   2115  CD2 TRP B 772      30.084  56.967  92.683  1.00  0.00           C  
ATOM   2116  NE1 TRP B 772      31.157  56.340  90.764  1.00  0.00           N  
ATOM   2117  CE2 TRP B 772      31.041  56.067  92.143  1.00  0.00           C  
ATOM   2118  CE3 TRP B 772      29.752  56.908  94.046  1.00  0.00           C  
ATOM   2119  CZ2 TRP B 772      31.680  55.121  92.913  1.00  0.00           C  
ATOM   2120  CZ3 TRP B 772      30.393  55.943  94.839  1.00  0.00           C  
ATOM   2121  CH2 TRP B 772      31.335  55.075  94.290  1.00  0.00           C  
ATOM   2122  N   ASP B 773      27.124  56.401  89.681  1.00  0.00           N  
ATOM   2123  CA  ASP B 773      26.712  54.998  89.751  1.00  0.00           C  
ATOM   2124  C   ASP B 773      27.733  54.249  90.573  1.00  0.00           C  
ATOM   2125  O   ASP B 773      29.048  54.339  90.144  1.00  0.00           O  
ATOM   2126  CB  ASP B 773      26.630  54.440  88.319  1.00  0.00           C  
ATOM   2127  CG  ASP B 773      26.296  52.998  88.235  1.00  0.00           C  
ATOM   2128  OD1 ASP B 773      25.739  52.342  89.233  1.00  0.00           O  
ATOM   2129  OD2 ASP B 773      26.552  52.319  87.128  1.00  0.00           O  
ATOM   2130  N   PRO B 774      27.508  53.555  91.652  1.00  0.00           N  
ATOM   2131  CA  PRO B 774      28.581  52.883  92.391  1.00  0.00           C  
ATOM   2132  C   PRO B 774      29.175  51.738  91.618  1.00  0.00           C  
ATOM   2133  O   PRO B 774      30.292  51.144  92.152  1.00  0.00           O  
ATOM   2134  CB  PRO B 774      27.918  52.428  93.707  1.00  0.00           C  
ATOM   2135  CG  PRO B 774      26.431  52.325  93.368  1.00  0.00           C  
ATOM   2136  CD  PRO B 774      26.205  53.381  92.284  1.00  0.00           C  
ATOM   2137  N   LYS B 775      28.708  51.287  90.490  1.00  0.00           N  
ATOM   2138  CA  LYS B 775      29.315  50.224  89.702  1.00  0.00           C  
ATOM   2139  C   LYS B 775      30.414  50.755  88.816  1.00  0.00           C  
ATOM   2140  O   LYS B 775      31.115  49.842  88.068  1.00  0.00           O  
ATOM   2141  CB  LYS B 775      28.250  49.529  88.827  1.00  0.00           C  
ATOM   2142  CG  LYS B 775      27.143  48.850  89.638  1.00  0.00           C  
ATOM   2143  CD  LYS B 775      26.107  48.184  88.726  1.00  0.00           C  
ATOM   2144  CE  LYS B 775      25.008  47.467  89.509  1.00  0.00           C  
ATOM   2145  NZ  LYS B 775      24.068  46.822  88.604  1.00  0.00           N  
ATOM   2146  N   THR B 776      30.702  52.018  88.707  1.00  0.00           N  
ATOM   2147  CA  THR B 776      31.716  52.590  87.837  1.00  0.00           C  
ATOM   2148  C   THR B 776      32.776  53.280  88.649  1.00  0.00           C  
ATOM   2149  O   THR B 776      32.512  53.565  89.964  1.00  0.00           O  
ATOM   2150  CB  THR B 776      31.080  53.603  86.843  1.00  0.00           C  
ATOM   2151  OG1 THR B 776      30.604  54.794  87.607  1.00  0.00           O  
ATOM   2152  CG2 THR B 776      29.914  53.037  86.050  1.00  0.00           C  
ATOM   2153  N   THR B 777      33.920  53.659  88.155  1.00  0.00           N  
ATOM   2154  CA  THR B 777      34.899  54.423  88.918  1.00  0.00           C  
ATOM   2155  C   THR B 777      34.398  55.825  89.154  1.00  0.00           C  
ATOM   2156  O   THR B 777      33.685  56.451  88.164  1.00  0.00           O  
ATOM   2157  CB  THR B 777      36.271  54.428  88.201  1.00  0.00           C  
ATOM   2158  OG1 THR B 777      37.209  55.213  89.049  1.00  0.00           O  
ATOM   2159  CG2 THR B 777      36.283  55.022  86.801  1.00  0.00           C  
ATOM   2160  N   HIS B 778      34.629  56.473  90.259  1.00  0.00           N  
ATOM   2161  CA  HIS B 778      34.208  57.848  90.501  1.00  0.00           C  
ATOM   2162  C   HIS B 778      34.889  58.761  89.516  1.00  0.00           C  
ATOM   2163  O   HIS B 778      36.147  58.411  89.086  1.00  0.00           O  
ATOM   2164  CB  HIS B 778      34.557  58.226  91.970  1.00  0.00           C  
ATOM   2165  CG  HIS B 778      33.652  59.250  92.592  1.00  0.00           C  
ATOM   2166  ND1 HIS B 778      33.569  60.561  92.212  1.00  0.00           N  
ATOM   2167  CD2 HIS B 778      32.790  59.110  93.669  1.00  0.00           C  
ATOM   2168  CE1 HIS B 778      32.702  61.195  93.012  1.00  0.00           C  
ATOM   2169  NE2 HIS B 778      32.184  60.341  93.943  1.00  0.00           N  
ATOM   2170  N   ALA B 779      34.362  59.860  89.060  1.00  0.00           N  
ATOM   2171  CA  ALA B 779      35.045  60.769  88.150  1.00  0.00           C  
ATOM   2172  C   ALA B 779      36.140  61.535  88.849  1.00  0.00           C  
ATOM   2173  O   ALA B 779      36.915  62.359  88.072  1.00  0.00           O  
ATOM   2174  CB  ALA B 779      34.039  61.714  87.490  1.00  0.00           C  
ATOM   2175  N   VAL B 780      36.400  61.443  90.120  1.00  0.00           N  
ATOM   2176  CA  VAL B 780      37.504  62.110  90.793  1.00  0.00           C  
ATOM   2177  C   VAL B 780      38.744  61.259  90.718  1.00  0.00           C  
ATOM   2178  O   VAL B 780      39.948  61.834  91.036  1.00  0.00           O  
ATOM   2179  CB  VAL B 780      37.100  62.478  92.254  1.00  0.00           C  
ATOM   2180  CG1 VAL B 780      37.107  61.258  93.182  1.00  0.00           C  
ATOM   2181  CG2 VAL B 780      37.989  63.600  92.800  1.00  0.00           C  
ATOM   2182  N   VAL B 781      38.728  60.018  90.325  1.00  0.00           N  
ATOM   2183  CA  VAL B 781      39.918  59.232  90.018  1.00  0.00           C  
ATOM   2184  C   VAL B 781      40.441  59.685  88.675  1.00  0.00           C  
ATOM   2185  O   VAL B 781      41.788  59.635  88.434  1.00  0.00           O  
ATOM   2186  CB  VAL B 781      39.567  57.715  90.034  1.00  0.00           C  
ATOM   2187  CG1 VAL B 781      40.783  56.854  89.680  1.00  0.00           C  
ATOM   2188  CG2 VAL B 781      38.991  57.305  91.395  1.00  0.00           C  
ATOM   2189  N   ARG B 782      39.651  60.158  87.754  1.00  0.00           N  
ATOM   2190  CA  ARG B 782      40.087  60.760  86.499  1.00  0.00           C  
ATOM   2191  C   ARG B 782      40.582  62.164  86.760  1.00  0.00           C  
ATOM   2192  O   ARG B 782      41.559  62.673  85.945  1.00  0.00           O  
ATOM   2193  CB  ARG B 782      38.901  60.746  85.508  1.00  0.00           C  
ATOM   2194  CG  ARG B 782      39.236  61.270  84.110  1.00  0.00           C  
ATOM   2195  CD  ARG B 782      40.137  60.312  83.303  1.00  0.00           C  
ATOM   2196  NE  ARG B 782      40.448  60.833  81.977  1.00  0.00           N  
ATOM   2197  CZ  ARG B 782      39.590  60.850  80.931  1.00  0.00           C  
ATOM   2198  NH1 ARG B 782      38.363  60.279  81.006  1.00  0.00           N  
ATOM   2199  NH2 ARG B 782      39.956  61.494  79.797  1.00  0.00           N  
ATOM   2200  N   PHE B 783      40.126  62.903  87.731  1.00  0.00           N  
ATOM   2201  CA  PHE B 783      40.637  64.222  88.079  1.00  0.00           C  
ATOM   2202  C   PHE B 783      41.909  64.099  88.886  1.00  0.00           C  
ATOM   2203  O   PHE B 783      42.611  65.248  89.147  1.00  0.00           O  
ATOM   2204  CB  PHE B 783      39.604  65.028  88.892  1.00  0.00           C  
ATOM   2205  CG  PHE B 783      38.286  65.346  88.213  1.00  0.00           C  
ATOM   2206  CD1 PHE B 783      37.967  64.961  86.903  1.00  0.00           C  
ATOM   2207  CD2 PHE B 783      37.322  66.059  88.951  1.00  0.00           C  
ATOM   2208  CE1 PHE B 783      36.717  65.264  86.354  1.00  0.00           C  
ATOM   2209  CE2 PHE B 783      36.077  66.366  88.403  1.00  0.00           C  
ATOM   2210  CZ  PHE B 783      35.767  65.963  87.100  1.00  0.00           C  
ATOM   2211  N   LYS B 784      42.350  62.968  89.353  1.00  0.00           N  
ATOM   2212  CA  LYS B 784      43.580  62.778  90.113  1.00  0.00           C  
ATOM   2213  C   LYS B 784      44.686  62.317  89.194  1.00  0.00           C  
ATOM   2214  O   LYS B 784      45.948  62.815  89.398  1.00  0.00           O  
ATOM   2215  CB  LYS B 784      43.328  61.741  91.234  1.00  0.00           C  
ATOM   2216  CG  LYS B 784      44.609  61.317  91.959  1.00  0.00           C  
ATOM   2217  CD  LYS B 784      44.354  60.362  93.134  1.00  0.00           C  
ATOM   2218  CE  LYS B 784      43.784  58.996  92.742  1.00  0.00           C  
ATOM   2219  NZ  LYS B 784      44.745  58.193  92.001  1.00  0.00           N  
ATOM   2220  N   ASN B 785      44.500  61.463  88.230  1.00  0.00           N  
ATOM   2221  CA  ASN B 785      45.552  61.005  87.332  1.00  0.00           C  
ATOM   2222  C   ASN B 785      45.825  62.021  86.255  1.00  0.00           C  
ATOM   2223  O   ASN B 785      46.986  61.889  85.536  1.00  0.00           O  
ATOM   2224  CB  ASN B 785      45.175  59.645  86.716  1.00  0.00           C  
ATOM   2225  CG  ASN B 785      44.940  58.599  87.751  1.00  0.00           C  
ATOM   2226  OD1 ASN B 785      45.718  58.599  88.875  1.00  0.00           O  
ATOM   2227  ND2 ASN B 785      44.033  57.673  87.640  1.00  0.00           N  
ATOM   2228  N   ASP B 786      45.018  63.003  85.984  1.00  0.00           N  
ATOM   2229  CA  ASP B 786      45.263  64.062  85.020  1.00  0.00           C  
ATOM   2230  C   ASP B 786      45.582  65.344  85.740  1.00  0.00           C  
ATOM   2231  O   ASP B 786      45.639  66.503  85.009  1.00  0.00           O  
ATOM   2232  CB  ASP B 786      44.046  64.260  84.096  1.00  0.00           C  
ATOM   2233  CG  ASP B 786      43.655  63.059  83.319  1.00  0.00           C  
ATOM   2234  OD1 ASP B 786      44.283  61.907  83.423  1.00  0.00           O  
ATOM   2235  OD2 ASP B 786      42.627  63.122  82.486  1.00  0.00           O  
ATOM   2236  N   LYS B 787      45.791  65.405  87.023  1.00  0.00           N  
ATOM   2237  CA  LYS B 787      46.099  66.624  87.762  1.00  0.00           C  
ATOM   2238  C   LYS B 787      45.150  67.727  87.369  1.00  0.00           C  
ATOM   2239  O   LYS B 787      45.629  68.974  87.077  1.00  0.00           O  
ATOM   2240  CB  LYS B 787      47.590  67.007  87.626  1.00  0.00           C  
ATOM   2241  CG  LYS B 787      48.543  65.877  88.045  1.00  0.00           C  
ATOM   2242  CD  LYS B 787      48.350  65.408  89.493  1.00  0.00           C  
ATOM   2243  CE  LYS B 787      49.312  64.282  89.875  1.00  0.00           C  
ATOM   2244  NZ  LYS B 787      48.990  63.752  91.192  1.00  0.00           N  
ATOM   2245  N   ALA B 788      43.861  67.532  87.354  1.00  0.00           N  
ATOM   2246  CA  ALA B 788      42.865  68.560  87.079  1.00  0.00           C  
ATOM   2247  C   ALA B 788      42.714  69.483  88.265  1.00  0.00           C  
ATOM   2248  O   ALA B 788      43.133  69.051  89.495  1.00  0.00           O  
ATOM   2249  CB  ALA B 788      41.522  67.898  86.750  1.00  0.00           C  
ATOM   2250  N   ASN B 789      42.179  70.665  88.171  1.00  0.00           N  
ATOM   2251  CA  ASN B 789      41.998  71.586  89.295  1.00  0.00           C  
ATOM   2252  C   ASN B 789      40.745  71.186  90.042  1.00  0.00           C  
ATOM   2253  O   ASN B 789      39.566  71.231  89.341  1.00  0.00           O  
ATOM   2254  CB  ASN B 789      41.913  73.009  88.717  1.00  0.00           C  
ATOM   2255  CG  ASN B 789      41.970  74.122  89.699  1.00  0.00           C  
ATOM   2256  OD1 ASN B 789      41.952  75.400  89.197  1.00  0.00           O  
ATOM   2257  ND2 ASN B 789      42.047  73.989  90.988  1.00  0.00           N  
ATOM   2258  N   TYR B 790      40.713  70.771  91.277  1.00  0.00           N  
ATOM   2259  CA  TYR B 790      39.487  70.373  91.952  1.00  0.00           C  
ATOM   2260  C   TYR B 790      39.602  70.473  93.449  1.00  0.00           C  
ATOM   2261  O   TYR B 790      40.812  70.759  94.021  1.00  0.00           O  
ATOM   2262  CB  TYR B 790      39.026  68.939  91.517  1.00  0.00           C  
ATOM   2263  CG  TYR B 790      39.839  67.818  92.128  1.00  0.00           C  
ATOM   2264  CD1 TYR B 790      41.083  67.446  91.589  1.00  0.00           C  
ATOM   2265  CD2 TYR B 790      39.359  67.128  93.255  1.00  0.00           C  
ATOM   2266  CE1 TYR B 790      41.841  66.425  92.167  1.00  0.00           C  
ATOM   2267  CE2 TYR B 790      40.100  66.099  93.839  1.00  0.00           C  
ATOM   2268  CZ  TYR B 790      41.344  65.759  93.295  1.00  0.00           C  
ATOM   2269  OH  TYR B 790      42.077  64.747  93.888  1.00  0.00           O  
ATOM   2270  N   SER B 791      38.564  70.283  94.214  1.00  0.00           N  
ATOM   2271  CA  SER B 791      38.528  70.355  95.667  1.00  0.00           C  
ATOM   2272  C   SER B 791      37.722  69.219  96.239  1.00  0.00           C  
ATOM   2273  O   SER B 791      36.921  68.489  95.402  1.00  0.00           O  
ATOM   2274  CB  SER B 791      37.920  71.700  96.132  1.00  0.00           C  
ATOM   2275  OG  SER B 791      36.598  71.905  95.522  1.00  0.00           O  
ATOM   2276  N   LEU B 792      37.730  68.942  97.512  1.00  0.00           N  
ATOM   2277  CA  LEU B 792      36.908  67.933  98.172  1.00  0.00           C  
ATOM   2278  C   LEU B 792      35.958  68.635  99.109  1.00  0.00           C  
ATOM   2279  O   LEU B 792      36.462  69.606  99.940  1.00  0.00           O  
ATOM   2280  CB  LEU B 792      37.801  66.912  98.939  1.00  0.00           C  
ATOM   2281  CG  LEU B 792      37.508  65.428  98.621  1.00  0.00           C  
ATOM   2282  CD1 LEU B 792      37.633  65.100  97.126  1.00  0.00           C  
ATOM   2283  CD2 LEU B 792      38.454  64.540  99.442  1.00  0.00           C  
ATOM   2284  N   ASN B 793      34.689  68.360  99.141  1.00  0.00           N  
ATOM   2285  CA  ASN B 793      33.681  69.089  99.891  1.00  0.00           C  
ATOM   2286  C   ASN B 793      32.673  68.137 100.474  1.00  0.00           C  
ATOM   2287  O   ASN B 793      32.512  66.926  99.851  1.00  0.00           O  
ATOM   2288  CB  ASN B 793      32.932  70.059  98.924  1.00  0.00           C  
ATOM   2289  CG  ASN B 793      33.861  70.839  98.057  1.00  0.00           C  
ATOM   2290  OD1 ASN B 793      33.838  70.609  96.708  1.00  0.00           O  
ATOM   2291  ND2 ASN B 793      34.696  71.732  98.502  1.00  0.00           N  
ATOM   2292  N   THR B 794      31.911  68.421 101.491  1.00  0.00           N  
ATOM   2293  CA  THR B 794      30.877  67.529 101.998  1.00  0.00           C  
ATOM   2294  C   THR B 794      29.522  67.870 101.435  1.00  0.00           C  
ATOM   2295  O   THR B 794      28.601  66.856 101.393  1.00  0.00           O  
ATOM   2296  CB  THR B 794      30.852  67.541 103.546  1.00  0.00           C  
ATOM   2297  OG1 THR B 794      30.096  66.337 103.989  1.00  0.00           O  
ATOM   2298  CG2 THR B 794      30.205  68.770 104.163  1.00  0.00           C  
ATOM   2299  N   ASP B 795      29.208  69.063 101.020  1.00  0.00           N  
ATOM   2300  CA  ASP B 795      27.970  69.503 100.377  1.00  0.00           C  
ATOM   2301  C   ASP B 795      26.824  69.685 101.348  1.00  0.00           C  
ATOM   2302  O   ASP B 795      26.182  70.896 101.342  1.00  0.00           O  
ATOM   2303  CB  ASP B 795      27.565  68.554  99.232  1.00  0.00           C  
ATOM   2304  CG  ASP B 795      26.698  69.183  98.211  1.00  0.00           C  
ATOM   2305  OD1 ASP B 795      26.581  70.490  98.090  1.00  0.00           O  
ATOM   2306  OD2 ASP B 795      26.035  68.427  97.352  1.00  0.00           O  
ATOM   2307  N   ASP B 796      26.378  68.761 102.149  1.00  0.00           N  
ATOM   2308  CA  ASP B 796      25.245  68.933 103.052  1.00  0.00           C  
ATOM   2309  C   ASP B 796      25.461  68.061 104.265  1.00  0.00           C  
ATOM   2310  O   ASP B 796      24.945  66.780 104.253  1.00  0.00           O  
ATOM   2311  CB  ASP B 796      23.898  68.582 102.351  1.00  0.00           C  
ATOM   2312  CG  ASP B 796      23.633  69.483 101.202  1.00  0.00           C  
ATOM   2313  OD1 ASP B 796      24.078  69.199  99.991  1.00  0.00           O  
ATOM   2314  OD2 ASP B 796      22.943  70.600 101.352  1.00  0.00           O  
ATOM   2315  N   PRO B 797      26.122  68.431 105.324  1.00  0.00           N  
ATOM   2316  CA  PRO B 797      26.332  67.562 106.485  1.00  0.00           C  
ATOM   2317  C   PRO B 797      25.048  67.021 107.049  1.00  0.00           C  
ATOM   2318  O   PRO B 797      25.085  65.814 107.696  1.00  0.00           O  
ATOM   2319  CB  PRO B 797      27.050  68.457 107.522  1.00  0.00           C  
ATOM   2320  CG  PRO B 797      27.622  69.629 106.723  1.00  0.00           C  
ATOM   2321  CD  PRO B 797      26.750  69.735 105.471  1.00  0.00           C  
ATOM   2322  N   LEU B 798      23.926  67.680 107.025  1.00  0.00           N  
ATOM   2323  CA  LEU B 798      22.695  67.250 107.681  1.00  0.00           C  
ATOM   2324  C   LEU B 798      21.951  66.222 106.861  1.00  0.00           C  
ATOM   2325  O   LEU B 798      21.376  65.171 107.532  1.00  0.00           O  
ATOM   2326  CB  LEU B 798      21.816  68.497 107.923  1.00  0.00           C  
ATOM   2327  CG  LEU B 798      20.411  68.189 108.481  1.00  0.00           C  
ATOM   2328  CD1 LEU B 798      20.465  67.573 109.886  1.00  0.00           C  
ATOM   2329  CD2 LEU B 798      19.550  69.459 108.466  1.00  0.00           C  
ATOM   2330  N   ILE B 799      21.792  66.295 105.571  1.00  0.00           N  
ATOM   2331  CA  ILE B 799      21.040  65.314 104.799  1.00  0.00           C  
ATOM   2332  C   ILE B 799      21.892  64.099 104.536  1.00  0.00           C  
ATOM   2333  O   ILE B 799      21.258  62.913 104.267  1.00  0.00           O  
ATOM   2334  CB  ILE B 799      20.504  65.931 103.470  1.00  0.00           C  
ATOM   2335  CG1 ILE B 799      19.427  67.017 103.713  1.00  0.00           C  
ATOM   2336  CG2 ILE B 799      19.923  64.843 102.560  1.00  0.00           C  
ATOM   2337  CD1 ILE B 799      19.968  68.349 104.211  1.00  0.00           C  
ATOM   2338  N   PHE B 800      23.191  64.115 104.562  1.00  0.00           N  
ATOM   2339  CA  PHE B 800      24.037  62.959 104.325  1.00  0.00           C  
ATOM   2340  C   PHE B 800      24.603  62.435 105.616  1.00  0.00           C  
ATOM   2341  O   PHE B 800      25.580  61.477 105.543  1.00  0.00           O  
ATOM   2342  CB  PHE B 800      25.147  63.308 103.305  1.00  0.00           C  
ATOM   2343  CG  PHE B 800      24.602  63.894 102.021  1.00  0.00           C  
ATOM   2344  CD1 PHE B 800      23.552  63.275 101.321  1.00  0.00           C  
ATOM   2345  CD2 PHE B 800      25.144  65.081 101.503  1.00  0.00           C  
ATOM   2346  CE1 PHE B 800      23.060  63.829 100.138  1.00  0.00           C  
ATOM   2347  CE2 PHE B 800      24.646  65.640 100.324  1.00  0.00           C  
ATOM   2348  CZ  PHE B 800      23.604  65.014  99.636  1.00  0.00           C  
ATOM   2349  N   LYS B 801      24.191  62.822 106.789  1.00  0.00           N  
ATOM   2350  CA  LYS B 801      24.689  62.311 108.069  1.00  0.00           C  
ATOM   2351  C   LYS B 801      26.191  62.189 108.004  1.00  0.00           C  
ATOM   2352  O   LYS B 801      26.779  60.959 108.150  1.00  0.00           O  
ATOM   2353  CB  LYS B 801      24.012  60.980 108.456  1.00  0.00           C  
ATOM   2354  CG  LYS B 801      22.487  61.096 108.545  1.00  0.00           C  
ATOM   2355  CD  LYS B 801      21.828  59.892 109.229  1.00  0.00           C  
ATOM   2356  CE  LYS B 801      22.024  58.569 108.487  1.00  0.00           C  
ATOM   2357  NZ  LYS B 801      21.280  57.504 109.144  1.00  0.00           N  
ATOM   2358  N   SER B 802      26.947  63.229 107.803  1.00  0.00           N  
ATOM   2359  CA  SER B 802      28.376  63.176 107.555  1.00  0.00           C  
ATOM   2360  C   SER B 802      29.082  64.390 108.081  1.00  0.00           C  
ATOM   2361  O   SER B 802      28.372  65.535 108.316  1.00  0.00           O  
ATOM   2362  CB  SER B 802      28.623  63.068 106.029  1.00  0.00           C  
ATOM   2363  OG  SER B 802      28.023  64.209 105.339  1.00  0.00           O  
ATOM   2364  N   THR B 803      30.374  64.390 108.242  1.00  0.00           N  
ATOM   2365  CA  THR B 803      31.211  65.548 108.518  1.00  0.00           C  
ATOM   2366  C   THR B 803      32.110  65.767 107.330  1.00  0.00           C  
ATOM   2367  O   THR B 803      31.927  64.950 106.241  1.00  0.00           O  
ATOM   2368  CB  THR B 803      32.035  65.343 109.815  1.00  0.00           C  
ATOM   2369  OG1 THR B 803      32.951  64.184 109.615  1.00  0.00           O  
ATOM   2370  CG2 THR B 803      31.181  65.078 111.042  1.00  0.00           C  
ATOM   2371  N   LEU B 804      33.064  66.652 107.262  1.00  0.00           N  
ATOM   2372  CA  LEU B 804      33.976  66.706 106.124  1.00  0.00           C  
ATOM   2373  C   LEU B 804      34.898  65.513 106.161  1.00  0.00           C  
ATOM   2374  O   LEU B 804      35.490  65.122 104.988  1.00  0.00           O  
ATOM   2375  CB  LEU B 804      34.729  68.051 106.097  1.00  0.00           C  
ATOM   2376  CG  LEU B 804      35.617  68.260 104.848  1.00  0.00           C  
ATOM   2377  CD1 LEU B 804      34.824  68.186 103.536  1.00  0.00           C  
ATOM   2378  CD2 LEU B 804      36.350  69.603 104.946  1.00  0.00           C  
ATOM   2379  N   ASP B 805      35.133  64.814 107.234  1.00  0.00           N  
ATOM   2380  CA  ASP B 805      35.961  63.618 107.251  1.00  0.00           C  
ATOM   2381  C   ASP B 805      35.272  62.457 106.586  1.00  0.00           C  
ATOM   2382  O   ASP B 805      36.041  61.354 106.322  1.00  0.00           O  
ATOM   2383  CB  ASP B 805      36.361  63.250 108.695  1.00  0.00           C  
ATOM   2384  CG  ASP B 805      37.362  62.152 108.727  1.00  0.00           C  
ATOM   2385  OD1 ASP B 805      38.460  62.210 107.992  1.00  0.00           O  
ATOM   2386  OD2 ASP B 805      37.207  61.098 109.504  1.00  0.00           O  
ATOM   2387  N   THR B 806      34.016  62.428 106.245  1.00  0.00           N  
ATOM   2388  CA  THR B 806      33.408  61.324 105.512  1.00  0.00           C  
ATOM   2389  C   THR B 806      33.792  61.400 104.057  1.00  0.00           C  
ATOM   2390  O   THR B 806      33.727  60.262 103.298  1.00  0.00           O  
ATOM   2391  CB  THR B 806      31.875  61.379 105.673  1.00  0.00           C  
ATOM   2392  OG1 THR B 806      31.573  61.452 107.130  1.00  0.00           O  
ATOM   2393  CG2 THR B 806      31.141  60.186 105.086  1.00  0.00           C  
ATOM   2394  N   ASP B 807      34.173  62.512 103.500  1.00  0.00           N  
ATOM   2395  CA  ASP B 807      34.588  62.660 102.116  1.00  0.00           C  
ATOM   2396  C   ASP B 807      36.071  62.426 101.985  1.00  0.00           C  
ATOM   2397  O   ASP B 807      36.564  62.126 100.742  1.00  0.00           O  
ATOM   2398  CB  ASP B 807      34.212  64.076 101.605  1.00  0.00           C  
ATOM   2399  CG  ASP B 807      32.756  64.319 101.770  1.00  0.00           C  
ATOM   2400  OD1 ASP B 807      32.238  64.556 102.963  1.00  0.00           O  
ATOM   2401  OD2 ASP B 807      31.929  64.295 100.743  1.00  0.00           O  
ATOM   2402  N   TYR B 808      36.884  62.493 102.999  1.00  0.00           N  
ATOM   2403  CA  TYR B 808      38.301  62.174 102.965  1.00  0.00           C  
ATOM   2404  C   TYR B 808      38.509  60.719 103.312  1.00  0.00           C  
ATOM   2405  O   TYR B 808      39.667  60.125 102.881  1.00  0.00           O  
ATOM   2406  CB  TYR B 808      39.098  63.100 103.926  1.00  0.00           C  
ATOM   2407  CG  TYR B 808      39.301  64.498 103.375  1.00  0.00           C  
ATOM   2408  CD1 TYR B 808      38.214  65.370 103.186  1.00  0.00           C  
ATOM   2409  CD2 TYR B 808      40.589  64.948 103.039  1.00  0.00           C  
ATOM   2410  CE1 TYR B 808      38.403  66.654 102.674  1.00  0.00           C  
ATOM   2411  CE2 TYR B 808      40.797  66.230 102.525  1.00  0.00           C  
ATOM   2412  CZ  TYR B 808      39.697  67.076 102.343  1.00  0.00           C  
ATOM   2413  OH  TYR B 808      39.895  68.340 101.825  1.00  0.00           O  
ATOM   2414  N   GLN B 809      37.641  60.006 103.969  1.00  0.00           N  
ATOM   2415  CA  GLN B 809      37.741  58.570 104.205  1.00  0.00           C  
ATOM   2416  C   GLN B 809      37.162  57.818 103.032  1.00  0.00           C  
ATOM   2417  O   GLN B 809      37.624  56.553 102.782  1.00  0.00           O  
ATOM   2418  CB  GLN B 809      36.977  58.180 105.491  1.00  0.00           C  
ATOM   2419  CG  GLN B 809      37.562  58.795 106.771  1.00  0.00           C  
ATOM   2420  CD  GLN B 809      38.648  57.990 107.393  1.00  0.00           C  
ATOM   2421  OE1 GLN B 809      39.545  57.344 106.591  1.00  0.00           O  
ATOM   2422  NE2 GLN B 809      38.798  57.889 108.683  1.00  0.00           N  
ATOM   2423  N   MET B 810      36.236  58.312 102.263  1.00  0.00           N  
ATOM   2424  CA  MET B 810      35.700  57.648 101.080  1.00  0.00           C  
ATOM   2425  C   MET B 810      36.703  57.725  99.955  1.00  0.00           C  
ATOM   2426  O   MET B 810      36.732  56.712  99.033  1.00  0.00           O  
ATOM   2427  CB  MET B 810      34.373  58.333 100.686  1.00  0.00           C  
ATOM   2428  CG  MET B 810      33.735  57.720  99.448  1.00  0.00           C  
ATOM   2429  SD  MET B 810      32.276  58.741  98.926  1.00  0.00           S  
ATOM   2430  CE  MET B 810      31.632  57.757  97.518  1.00  0.00           C  
ATOM   2431  N   THR B 811      37.525  58.725  99.824  1.00  0.00           N  
ATOM   2432  CA  THR B 811      38.522  58.849  98.777  1.00  0.00           C  
ATOM   2433  C   THR B 811      39.852  58.293  99.207  1.00  0.00           C  
ATOM   2434  O   THR B 811      40.826  58.241  98.244  1.00  0.00           O  
ATOM   2435  CB  THR B 811      38.667  60.315  98.310  1.00  0.00           C  
ATOM   2436  OG1 THR B 811      39.093  61.149  99.472  1.00  0.00           O  
ATOM   2437  CG2 THR B 811      37.392  60.899  97.730  1.00  0.00           C  
ATOM   2438  N   LYS B 812      40.117  57.859 100.404  1.00  0.00           N  
ATOM   2439  CA  LYS B 812      41.373  57.233 100.818  1.00  0.00           C  
ATOM   2440  C   LYS B 812      41.160  55.734 100.874  1.00  0.00           C  
ATOM   2441  O   LYS B 812      41.848  54.939  99.997  1.00  0.00           O  
ATOM   2442  CB  LYS B 812      41.815  57.788 102.188  1.00  0.00           C  
ATOM   2443  CG  LYS B 812      43.107  57.138 102.696  1.00  0.00           C  
ATOM   2444  CD  LYS B 812      43.416  57.528 104.144  1.00  0.00           C  
ATOM   2445  CE  LYS B 812      44.663  56.835 104.692  1.00  0.00           C  
ATOM   2446  NZ  LYS B 812      44.868  57.175 106.092  1.00  0.00           N  
ATOM   2447  N   LYS B 813      40.324  55.179 101.702  1.00  0.00           N  
ATOM   2448  CA  LYS B 813      40.030  53.748 101.762  1.00  0.00           C  
ATOM   2449  C   LYS B 813      39.744  53.235 100.371  1.00  0.00           C  
ATOM   2450  O   LYS B 813      40.359  52.089  99.945  1.00  0.00           O  
ATOM   2451  CB  LYS B 813      38.825  53.545 102.701  1.00  0.00           C  
ATOM   2452  CG  LYS B 813      38.493  52.076 102.972  1.00  0.00           C  
ATOM   2453  CD  LYS B 813      37.189  51.903 103.763  1.00  0.00           C  
ATOM   2454  CE  LYS B 813      37.224  52.549 105.150  1.00  0.00           C  
ATOM   2455  NZ  LYS B 813      35.963  52.350 105.848  1.00  0.00           N  
ATOM   2456  N   ASP B 814      38.926  53.858  99.575  1.00  0.00           N  
ATOM   2457  CA  ASP B 814      38.670  53.531  98.179  1.00  0.00           C  
ATOM   2458  C   ASP B 814      39.320  54.587  97.319  1.00  0.00           C  
ATOM   2459  O   ASP B 814      39.603  55.785  97.916  1.00  0.00           O  
ATOM   2460  CB  ASP B 814      37.140  53.496  97.917  1.00  0.00           C  
ATOM   2461  CG  ASP B 814      36.420  52.737  98.974  1.00  0.00           C  
ATOM   2462  OD1 ASP B 814      36.858  51.567  99.400  1.00  0.00           O  
ATOM   2463  OD2 ASP B 814      35.326  53.221  99.530  1.00  0.00           O  
ATOM   2464  N   MET B 815      39.607  54.429  96.058  1.00  0.00           N  
ATOM   2465  CA  MET B 815      40.166  55.442  95.167  1.00  0.00           C  
ATOM   2466  C   MET B 815      41.627  55.711  95.414  1.00  0.00           C  
ATOM   2467  O   MET B 815      42.276  56.478  94.476  1.00  0.00           O  
ATOM   2468  CB  MET B 815      39.359  56.771  95.173  1.00  0.00           C  
ATOM   2469  CG  MET B 815      37.868  56.529  94.977  1.00  0.00           C  
ATOM   2470  SD  MET B 815      36.931  58.132  95.026  1.00  0.00           S  
ATOM   2471  CE  MET B 815      35.299  57.572  95.655  1.00  0.00           C  
ATOM   2472  N   GLY B 816      42.323  55.258  96.416  1.00  0.00           N  
ATOM   2473  CA  GLY B 816      43.765  55.382  96.528  1.00  0.00           C  
ATOM   2474  C   GLY B 816      44.289  56.780  96.661  1.00  0.00           C  
ATOM   2475  O   GLY B 816      45.493  57.047  96.052  1.00  0.00           O  
ATOM   2476  N   PHE B 817      43.733  57.732  97.354  1.00  0.00           N  
ATOM   2477  CA  PHE B 817      44.356  59.038  97.564  1.00  0.00           C  
ATOM   2478  C   PHE B 817      45.435  58.930  98.619  1.00  0.00           C  
ATOM   2479  O   PHE B 817      45.469  57.813  99.412  1.00  0.00           O  
ATOM   2480  CB  PHE B 817      43.325  60.110  97.986  1.00  0.00           C  
ATOM   2481  CG  PHE B 817      42.423  60.633  96.886  1.00  0.00           C  
ATOM   2482  CD1 PHE B 817      41.944  59.820  95.846  1.00  0.00           C  
ATOM   2483  CD2 PHE B 817      42.010  61.976  96.929  1.00  0.00           C  
ATOM   2484  CE1 PHE B 817      41.077  60.336  94.880  1.00  0.00           C  
ATOM   2485  CE2 PHE B 817      41.139  62.490  95.967  1.00  0.00           C  
ATOM   2486  CZ  PHE B 817      40.670  61.670  94.938  1.00  0.00           C  
ATOM   2487  N   THR B 818      46.322  59.864  98.803  1.00  0.00           N  
ATOM   2488  CA  THR B 818      47.400  59.829  99.777  1.00  0.00           C  
ATOM   2489  C   THR B 818      47.501  61.147 100.492  1.00  0.00           C  
ATOM   2490  O   THR B 818      46.724  62.190 100.064  1.00  0.00           O  
ATOM   2491  CB  THR B 818      48.756  59.501  99.086  1.00  0.00           C  
ATOM   2492  OG1 THR B 818      49.056  60.583  98.105  1.00  0.00           O  
ATOM   2493  CG2 THR B 818      48.768  58.168  98.358  1.00  0.00           C  
ATOM   2494  N   GLU B 819      48.326  61.364 101.479  1.00  0.00           N  
ATOM   2495  CA  GLU B 819      48.514  62.678 102.087  1.00  0.00           C  
ATOM   2496  C   GLU B 819      49.063  63.640 101.061  1.00  0.00           C  
ATOM   2497  O   GLU B 819      48.721  64.964 101.156  1.00  0.00           O  
ATOM   2498  CB  GLU B 819      49.453  62.561 103.305  1.00  0.00           C  
ATOM   2499  CG  GLU B 819      49.640  63.894 104.027  1.00  0.00           C  
ATOM   2500  CD  GLU B 819      50.578  63.836 105.175  1.00  0.00           C  
ATOM   2501  OE1 GLU B 819      51.148  62.714 105.561  1.00  0.00           O  
ATOM   2502  OE2 GLU B 819      50.873  64.937 105.850  1.00  0.00           O  
ATOM   2503  N   GLU B 820      49.853  63.271 100.095  1.00  0.00           N  
ATOM   2504  CA  GLU B 820      50.382  64.173  99.077  1.00  0.00           C  
ATOM   2505  C   GLU B 820      49.266  64.685  98.200  1.00  0.00           C  
ATOM   2506  O   GLU B 820      49.324  65.985  97.766  1.00  0.00           O  
ATOM   2507  CB  GLU B 820      51.442  63.429  98.241  1.00  0.00           C  
ATOM   2508  CG  GLU B 820      52.098  64.319  97.188  1.00  0.00           C  
ATOM   2509  CD  GLU B 820      53.090  63.605  96.345  1.00  0.00           C  
ATOM   2510  OE1 GLU B 820      53.285  62.306  96.446  1.00  0.00           O  
ATOM   2511  OE2 GLU B 820      53.807  64.263  95.449  1.00  0.00           O  
ATOM   2512  N   GLU B 821      48.265  63.945  97.822  1.00  0.00           N  
ATOM   2513  CA  GLU B 821      47.169  64.426  96.990  1.00  0.00           C  
ATOM   2514  C   GLU B 821      46.205  65.245  97.809  1.00  0.00           C  
ATOM   2515  O   GLU B 821      45.419  66.140  97.133  1.00  0.00           O  
ATOM   2516  CB  GLU B 821      46.491  63.229  96.286  1.00  0.00           C  
ATOM   2517  CG  GLU B 821      45.376  63.609  95.310  1.00  0.00           C  
ATOM   2518  CD  GLU B 821      45.816  64.328  94.086  1.00  0.00           C  
ATOM   2519  OE1 GLU B 821      47.075  64.635  93.852  1.00  0.00           O  
ATOM   2520  OE2 GLU B 821      44.928  64.677  93.164  1.00  0.00           O  
ATOM   2521  N   PHE B 822      46.097  65.177  99.106  1.00  0.00           N  
ATOM   2522  CA  PHE B 822      45.241  66.054  99.896  1.00  0.00           C  
ATOM   2523  C   PHE B 822      45.899  67.395 100.108  1.00  0.00           C  
ATOM   2524  O   PHE B 822      45.086  68.455 100.422  1.00  0.00           O  
ATOM   2525  CB  PHE B 822      44.907  65.430 101.269  1.00  0.00           C  
ATOM   2526  CG  PHE B 822      44.064  64.173 101.234  1.00  0.00           C  
ATOM   2527  CD1 PHE B 822      42.914  64.069 100.433  1.00  0.00           C  
ATOM   2528  CD2 PHE B 822      44.386  63.104 102.087  1.00  0.00           C  
ATOM   2529  CE1 PHE B 822      42.111  62.927 100.488  1.00  0.00           C  
ATOM   2530  CE2 PHE B 822      43.584  61.962 102.141  1.00  0.00           C  
ATOM   2531  CZ  PHE B 822      42.442  61.871 101.341  1.00  0.00           C  
ATOM   2532  N   LYS B 823      47.183  67.593 100.027  1.00  0.00           N  
ATOM   2533  CA  LYS B 823      47.819  68.903 100.142  1.00  0.00           C  
ATOM   2534  C   LYS B 823      47.715  69.624  98.821  1.00  0.00           C  
ATOM   2535  O   LYS B 823      47.417  70.958  98.822  1.00  0.00           O  
ATOM   2536  CB  LYS B 823      49.305  68.768 100.525  1.00  0.00           C  
ATOM   2537  CG  LYS B 823      49.533  68.266 101.952  1.00  0.00           C  
ATOM   2538  CD  LYS B 823      51.029  68.174 102.266  1.00  0.00           C  
ATOM   2539  CE  LYS B 823      51.317  67.691 103.685  1.00  0.00           C  
ATOM   2540  NZ  LYS B 823      52.751  67.561 103.896  1.00  0.00           N  
ATOM   2541  N   ARG B 824      47.908  69.023  97.683  1.00  0.00           N  
ATOM   2542  CA  ARG B 824      47.724  69.649  96.380  1.00  0.00           C  
ATOM   2543  C   ARG B 824      46.264  69.977  96.172  1.00  0.00           C  
ATOM   2544  O   ARG B 824      45.926  70.933  95.253  1.00  0.00           O  
ATOM   2545  CB  ARG B 824      48.253  68.682  95.298  1.00  0.00           C  
ATOM   2546  CG  ARG B 824      48.077  69.208  93.877  1.00  0.00           C  
ATOM   2547  CD  ARG B 824      48.529  68.198  92.801  1.00  0.00           C  
ATOM   2548  NE  ARG B 824      47.992  68.560  91.492  1.00  0.00           N  
ATOM   2549  CZ  ARG B 824      46.690  68.391  91.154  1.00  0.00           C  
ATOM   2550  NH1 ARG B 824      45.859  67.587  91.872  1.00  0.00           N  
ATOM   2551  NH2 ARG B 824      46.208  69.033  90.069  1.00  0.00           N  
ATOM   2552  N   LEU B 825      45.320  69.371  96.829  1.00  0.00           N  
ATOM   2553  CA  LEU B 825      43.882  69.563  96.671  1.00  0.00           C  
ATOM   2554  C   LEU B 825      43.399  70.727  97.499  1.00  0.00           C  
ATOM   2555  O   LEU B 825      42.340  71.456  97.014  1.00  0.00           O  
ATOM   2556  CB  LEU B 825      43.234  68.205  97.033  1.00  0.00           C  
ATOM   2557  CG  LEU B 825      41.712  68.143  97.259  1.00  0.00           C  
ATOM   2558  CD1 LEU B 825      41.273  66.674  97.159  1.00  0.00           C  
ATOM   2559  CD2 LEU B 825      41.316  68.716  98.626  1.00  0.00           C  
ATOM   2560  N   ASN B 826      43.945  71.084  98.625  1.00  0.00           N  
ATOM   2561  CA  ASN B 826      43.545  72.247  99.406  1.00  0.00           C  
ATOM   2562  C   ASN B 826      44.335  73.458  98.983  1.00  0.00           C  
ATOM   2563  O   ASN B 826      43.794  74.694  99.229  1.00  0.00           O  
ATOM   2564  CB  ASN B 826      43.724  71.968 100.912  1.00  0.00           C  
ATOM   2565  CG  ASN B 826      42.754  70.966 101.439  1.00  0.00           C  
ATOM   2566  OD1 ASN B 826      43.224  69.953 102.228  1.00  0.00           O  
ATOM   2567  ND2 ASN B 826      41.474  71.014 101.213  1.00  0.00           N  
ATOM   2568  N   ILE B 827      45.485  73.379  98.380  1.00  0.00           N  
ATOM   2569  CA  ILE B 827      46.189  74.507  97.785  1.00  0.00           C  
ATOM   2570  C   ILE B 827      45.531  74.835  96.468  1.00  0.00           C  
ATOM   2571  O   ILE B 827      45.537  76.135  96.038  1.00  0.00           O  
ATOM   2572  CB  ILE B 827      47.700  74.156  97.634  1.00  0.00           C  
ATOM   2573  CG1 ILE B 827      48.346  74.020  99.035  1.00  0.00           C  
ATOM   2574  CG2 ILE B 827      48.437  75.184  96.772  1.00  0.00           C  
ATOM   2575  CD1 ILE B 827      49.698  73.317  99.014  1.00  0.00           C  
ATOM   2576  N   ASN B 828      44.923  73.937  95.748  1.00  0.00           N  
ATOM   2577  CA  ASN B 828      44.159  74.212  94.540  1.00  0.00           C  
ATOM   2578  C   ASN B 828      42.804  74.775  94.889  1.00  0.00           C  
ATOM   2579  O   ASN B 828      42.136  75.474  93.916  1.00  0.00           O  
ATOM   2580  CB  ASN B 828      44.016  72.928  93.701  1.00  0.00           C  
ATOM   2581  CG  ASN B 828      45.236  72.592  92.914  1.00  0.00           C  
ATOM   2582  OD1 ASN B 828      46.443  73.109  93.292  1.00  0.00           O  
ATOM   2583  ND2 ASN B 828      45.210  71.809  91.874  1.00  0.00           N  
ATOM   2584  N   ALA B 829      42.252  74.640  96.059  1.00  0.00           N  
ATOM   2585  CA  ALA B 829      41.010  75.281  96.468  1.00  0.00           C  
ATOM   2586  C   ALA B 829      41.298  76.666  96.994  1.00  0.00           C  
ATOM   2587  O   ALA B 829      40.255  77.550  97.081  1.00  0.00           O  
ATOM   2588  CB  ALA B 829      40.291  74.423  97.513  1.00  0.00           C  
ATOM   2589  N   ALA B 830      42.486  77.052  97.353  1.00  0.00           N  
ATOM   2590  CA  ALA B 830      42.835  78.401  97.778  1.00  0.00           C  
ATOM   2591  C   ALA B 830      43.272  79.220  96.587  1.00  0.00           C  
ATOM   2592  O   ALA B 830      43.094  80.578  96.647  1.00  0.00           O  
ATOM   2593  CB  ALA B 830      43.928  78.346  98.851  1.00  0.00           C  
ATOM   2594  N   LYS B 831      43.797  78.709  95.512  1.00  0.00           N  
ATOM   2595  CA  LYS B 831      44.109  79.474  94.310  1.00  0.00           C  
ATOM   2596  C   LYS B 831      42.852  79.712  93.513  1.00  0.00           C  
ATOM   2597  O   LYS B 831      42.839  80.762  92.631  1.00  0.00           O  
ATOM   2598  CB  LYS B 831      45.151  78.736  93.442  1.00  0.00           C  
ATOM   2599  CG  LYS B 831      46.530  78.661  94.105  1.00  0.00           C  
ATOM   2600  CD  LYS B 831      47.575  77.920  93.260  1.00  0.00           C  
ATOM   2601  CE  LYS B 831      47.236  76.446  93.026  1.00  0.00           C  
ATOM   2602  NZ  LYS B 831      48.334  75.755  92.366  1.00  0.00           N  
ATOM   2603  N   SER B 832      41.796  78.960  93.622  1.00  0.00           N  
ATOM   2604  CA  SER B 832      40.538  79.170  92.927  1.00  0.00           C  
ATOM   2605  C   SER B 832      39.544  79.857  93.823  1.00  0.00           C  
ATOM   2606  O   SER B 832      38.325  80.181  93.284  1.00  0.00           O  
ATOM   2607  CB  SER B 832      39.973  77.833  92.428  1.00  0.00           C  
ATOM   2608  OG  SER B 832      40.930  77.200  91.520  1.00  0.00           O  
ATOM   2609  N   SER B 833      39.777  80.160  95.067  1.00  0.00           N  
ATOM   2610  CA  SER B 833      38.819  80.834  95.932  1.00  0.00           C  
ATOM   2611  C   SER B 833      38.396  82.155  95.342  1.00  0.00           C  
ATOM   2612  O   SER B 833      39.218  82.763  94.428  1.00  0.00           O  
ATOM   2613  CB  SER B 833      39.392  81.010  97.346  1.00  0.00           C  
ATOM   2614  OG  SER B 833      40.567  81.887  97.341  1.00  0.00           O  
ATOM   2615  N   PHE B 834      37.285  82.744  95.680  1.00  0.00           N  
ATOM   2616  CA  PHE B 834      36.843  84.049  95.201  1.00  0.00           C  
ATOM   2617  C   PHE B 834      37.263  85.112  96.190  1.00  0.00           C  
ATOM   2618  O   PHE B 834      36.415  86.146  96.481  1.00  0.00           O  
ATOM   2619  CB  PHE B 834      35.323  84.047  94.970  1.00  0.00           C  
ATOM   2620  CG  PHE B 834      34.853  83.053  93.930  1.00  0.00           C  
ATOM   2621  CD1 PHE B 834      35.521  82.895  92.705  1.00  0.00           C  
ATOM   2622  CD2 PHE B 834      33.693  82.297  94.165  1.00  0.00           C  
ATOM   2623  CE1 PHE B 834      35.034  82.012  91.739  1.00  0.00           C  
ATOM   2624  CE2 PHE B 834      33.198  81.424  93.194  1.00  0.00           C  
ATOM   2625  CZ  PHE B 834      33.866  81.282  91.976  1.00  0.00           C  
ATOM   2626  N   LEU B 835      38.424  85.062  96.773  1.00  0.00           N  
ATOM   2627  CA  LEU B 835      38.892  85.968  97.815  1.00  0.00           C  
ATOM   2628  C   LEU B 835      39.716  87.064  97.188  1.00  0.00           C  
ATOM   2629  O   LEU B 835      40.506  86.703  96.106  1.00  0.00           O  
ATOM   2630  CB  LEU B 835      39.703  85.112  98.831  1.00  0.00           C  
ATOM   2631  CG  LEU B 835      39.640  85.557 100.308  1.00  0.00           C  
ATOM   2632  CD1 LEU B 835      38.201  85.695 100.824  1.00  0.00           C  
ATOM   2633  CD2 LEU B 835      40.419  84.549 101.167  1.00  0.00           C  
ATOM   2634  N   PRO B 836      39.742  88.316  97.546  1.00  0.00           N  
ATOM   2635  CA  PRO B 836      40.568  89.317  96.859  1.00  0.00           C  
ATOM   2636  C   PRO B 836      42.000  88.877  96.802  1.00  0.00           C  
ATOM   2637  O   PRO B 836      42.441  88.013  97.772  1.00  0.00           O  
ATOM   2638  CB  PRO B 836      40.379  90.610  97.683  1.00  0.00           C  
ATOM   2639  CG  PRO B 836      39.066  90.399  98.435  1.00  0.00           C  
ATOM   2640  CD  PRO B 836      38.985  88.888  98.649  1.00  0.00           C  
ATOM   2641  N   GLU B 837      42.861  89.282  95.913  1.00  0.00           N  
ATOM   2642  CA  GLU B 837      44.236  88.801  95.890  1.00  0.00           C  
ATOM   2643  C   GLU B 837      44.948  89.062  97.190  1.00  0.00           C  
ATOM   2644  O   GLU B 837      45.877  88.128  97.571  1.00  0.00           O  
ATOM   2645  CB  GLU B 837      45.023  89.413  94.710  1.00  0.00           C  
ATOM   2646  CG  GLU B 837      44.670  88.755  93.374  1.00  0.00           C  
ATOM   2647  CD  GLU B 837      45.052  87.319  93.305  1.00  0.00           C  
ATOM   2648  OE1 GLU B 837      46.020  86.821  94.050  1.00  0.00           O  
ATOM   2649  OE2 GLU B 837      44.438  86.494  92.475  1.00  0.00           O  
ATOM   2650  N   GLU B 838      44.777  90.100  97.956  1.00  0.00           N  
ATOM   2651  CA  GLU B 838      45.550  90.317  99.178  1.00  0.00           C  
ATOM   2652  C   GLU B 838      45.184  89.287 100.220  1.00  0.00           C  
ATOM   2653  O   GLU B 838      46.169  88.776 101.022  1.00  0.00           O  
ATOM   2654  CB  GLU B 838      45.328  91.728  99.768  1.00  0.00           C  
ATOM   2655  CG  GLU B 838      45.340  92.851  98.725  1.00  0.00           C  
ATOM   2656  CD  GLU B 838      44.028  93.043  98.053  1.00  0.00           C  
ATOM   2657  OE1 GLU B 838      42.890  92.863  98.700  1.00  0.00           O  
ATOM   2658  OE2 GLU B 838      43.955  93.425  96.791  1.00  0.00           O  
ATOM   2659  N   GLU B 839      43.956  88.899 100.401  1.00  0.00           N  
ATOM   2660  CA  GLU B 839      43.528  87.899 101.366  1.00  0.00           C  
ATOM   2661  C   GLU B 839      43.776  86.507 100.837  1.00  0.00           C  
ATOM   2662  O   GLU B 839      43.663  85.457 101.712  1.00  0.00           O  
ATOM   2663  CB  GLU B 839      42.039  88.103 101.702  1.00  0.00           C  
ATOM   2664  CG  GLU B 839      41.771  89.447 102.403  1.00  0.00           C  
ATOM   2665  CD  GLU B 839      40.327  89.550 102.738  1.00  0.00           C  
ATOM   2666  OE1 GLU B 839      39.842  88.972 103.821  1.00  0.00           O  
ATOM   2667  OE2 GLU B 839      39.477  90.174 101.945  1.00  0.00           O  
ATOM   2668  N   LYS B 840      44.098  86.274  99.599  1.00  0.00           N  
ATOM   2669  CA  LYS B 840      44.462  84.982  99.036  1.00  0.00           C  
ATOM   2670  C   LYS B 840      45.939  84.749  99.245  1.00  0.00           C  
ATOM   2671  O   LYS B 840      46.405  83.460  99.222  1.00  0.00           O  
ATOM   2672  CB  LYS B 840      44.052  84.959  97.545  1.00  0.00           C  
ATOM   2673  CG  LYS B 840      44.214  83.590  96.882  1.00  0.00           C  
ATOM   2674  CD  LYS B 840      43.932  83.610  95.372  1.00  0.00           C  
ATOM   2675  CE  LYS B 840      42.478  83.934  95.020  1.00  0.00           C  
ATOM   2676  NZ  LYS B 840      42.280  83.931  93.577  1.00  0.00           N  
ATOM   2677  N   LYS B 841      46.781  85.715  99.485  1.00  0.00           N  
ATOM   2678  CA  LYS B 841      48.164  85.511  99.898  1.00  0.00           C  
ATOM   2679  C   LYS B 841      48.186  85.132 101.360  1.00  0.00           C  
ATOM   2680  O   LYS B 841      49.242  84.402 101.828  1.00  0.00           O  
ATOM   2681  CB  LYS B 841      49.014  86.788  99.700  1.00  0.00           C  
ATOM   2682  CG  LYS B 841      48.973  87.382  98.288  1.00  0.00           C  
ATOM   2683  CD  LYS B 841      49.645  86.531  97.204  1.00  0.00           C  
ATOM   2684  CE  LYS B 841      49.364  87.050  95.789  1.00  0.00           C  
ATOM   2685  NZ  LYS B 841      49.774  88.436  95.618  1.00  0.00           N  
ATOM   2686  N   GLU B 842      47.250  85.494 102.190  1.00  0.00           N  
ATOM   2687  CA  GLU B 842      47.182  85.096 103.591  1.00  0.00           C  
ATOM   2688  C   GLU B 842      46.637  83.691 103.686  1.00  0.00           C  
ATOM   2689  O   GLU B 842      47.054  82.891 104.716  1.00  0.00           O  
ATOM   2690  CB  GLU B 842      46.277  86.072 104.373  1.00  0.00           C  
ATOM   2691  CG  GLU B 842      46.789  87.512 104.332  1.00  0.00           C  
ATOM   2692  CD  GLU B 842      45.811  88.507 104.840  1.00  0.00           C  
ATOM   2693  OE1 GLU B 842      44.589  88.171 105.201  1.00  0.00           O  
ATOM   2694  OE2 GLU B 842      46.141  89.785 104.920  1.00  0.00           O  
ATOM   2695  N   LEU B 843      45.785  83.216 102.825  1.00  0.00           N  
ATOM   2696  CA  LEU B 843      45.277  81.847 102.837  1.00  0.00           C  
ATOM   2697  C   LEU B 843      46.396  80.915 102.430  1.00  0.00           C  
ATOM   2698  O   LEU B 843      46.574  79.746 103.116  1.00  0.00           O  
ATOM   2699  CB  LEU B 843      44.072  81.740 101.867  1.00  0.00           C  
ATOM   2700  CG  LEU B 843      42.961  80.758 102.302  1.00  0.00           C  
ATOM   2701  CD1 LEU B 843      41.875  80.708 101.219  1.00  0.00           C  
ATOM   2702  CD2 LEU B 843      43.481  79.348 102.610  1.00  0.00           C  
ATOM   2703  N   LEU B 844      47.203  81.193 101.446  1.00  0.00           N  
ATOM   2704  CA  LEU B 844      48.300  80.337 101.012  1.00  0.00           C  
ATOM   2705  C   LEU B 844      49.476  80.434 101.950  1.00  0.00           C  
ATOM   2706  O   LEU B 844      50.348  79.374 101.971  1.00  0.00           O  
ATOM   2707  CB  LEU B 844      48.698  80.689  99.562  1.00  0.00           C  
ATOM   2708  CG  LEU B 844      47.616  80.284  98.530  1.00  0.00           C  
ATOM   2709  CD1 LEU B 844      47.813  81.039  97.208  1.00  0.00           C  
ATOM   2710  CD2 LEU B 844      47.608  78.768  98.292  1.00  0.00           C  
ATOM   2711  N   GLU B 845      49.697  81.434 102.754  1.00  0.00           N  
ATOM   2712  CA  GLU B 845      50.730  81.435 103.782  1.00  0.00           C  
ATOM   2713  C   GLU B 845      50.246  80.691 105.001  1.00  0.00           C  
ATOM   2714  O   GLU B 845      51.167  80.409 105.976  1.00  0.00           O  
ATOM   2715  CB  GLU B 845      51.145  82.871 104.163  1.00  0.00           C  
ATOM   2716  CG  GLU B 845      51.983  83.557 103.080  1.00  0.00           C  
ATOM   2717  CD  GLU B 845      52.310  84.967 103.420  1.00  0.00           C  
ATOM   2718  OE1 GLU B 845      52.486  85.348 104.671  1.00  0.00           O  
ATOM   2719  OE2 GLU B 845      52.445  85.881 102.477  1.00  0.00           O  
ATOM   2720  N   ARG B 846      49.013  80.311 105.164  1.00  0.00           N  
ATOM   2721  CA  ARG B 846      48.506  79.539 106.289  1.00  0.00           C  
ATOM   2722  C   ARG B 846      48.451  78.075 105.925  1.00  0.00           C  
ATOM   2723  O   ARG B 846      48.460  77.156 106.945  1.00  0.00           O  
ATOM   2724  CB  ARG B 846      47.108  80.075 106.687  1.00  0.00           C  
ATOM   2725  CG  ARG B 846      46.668  79.649 108.090  1.00  0.00           C  
ATOM   2726  CD  ARG B 846      45.177  79.975 108.333  1.00  0.00           C  
ATOM   2727  NE  ARG B 846      44.825  80.137 109.740  1.00  0.00           N  
ATOM   2728  CZ  ARG B 846      44.783  79.149 110.661  1.00  0.00           C  
ATOM   2729  NH1 ARG B 846      45.215  77.899 110.384  1.00  0.00           N  
ATOM   2730  NH2 ARG B 846      44.366  79.445 111.921  1.00  0.00           N  
ATOM   2731  N   LEU B 847      48.394  77.648 104.696  1.00  0.00           N  
ATOM   2732  CA  LEU B 847      48.423  76.241 104.308  1.00  0.00           C  
ATOM   2733  C   LEU B 847      49.859  75.785 104.192  1.00  0.00           C  
ATOM   2734  O   LEU B 847      50.230  74.646 104.852  1.00  0.00           O  
ATOM   2735  CB  LEU B 847      47.707  76.013 102.962  1.00  0.00           C  
ATOM   2736  CG  LEU B 847      46.204  76.371 102.949  1.00  0.00           C  
ATOM   2737  CD1 LEU B 847      45.654  76.193 101.527  1.00  0.00           C  
ATOM   2738  CD2 LEU B 847      45.392  75.545 103.955  1.00  0.00           C  
ATOM   2739  N   TYR B 848      50.761  76.417 103.496  1.00  0.00           N  
ATOM   2740  CA  TYR B 848      52.149  75.978 103.420  1.00  0.00           C  
ATOM   2741  C   TYR B 848      52.782  76.005 104.788  1.00  0.00           C  
ATOM   2742  O   TYR B 848      53.661  75.004 105.104  1.00  0.00           O  
ATOM   2743  CB  TYR B 848      52.962  76.864 102.435  1.00  0.00           C  
ATOM   2744  CG  TYR B 848      52.795  76.451 100.985  1.00  0.00           C  
ATOM   2745  CD1 TYR B 848      51.691  76.877 100.226  1.00  0.00           C  
ATOM   2746  CD2 TYR B 848      53.754  75.624 100.374  1.00  0.00           C  
ATOM   2747  CE1 TYR B 848      51.544  76.491  98.892  1.00  0.00           C  
ATOM   2748  CE2 TYR B 848      53.622  75.228  99.042  1.00  0.00           C  
ATOM   2749  CZ  TYR B 848      52.512  75.664  98.308  1.00  0.00           C  
ATOM   2750  OH  TYR B 848      52.384  75.262  96.993  1.00  0.00           O  
ATOM   2751  N   ARG B 849      52.549  76.927 105.677  1.00  0.00           N  
ATOM   2752  CA  ARG B 849      53.172  76.958 106.998  1.00  0.00           C  
ATOM   2753  C   ARG B 849      52.755  75.757 107.812  1.00  0.00           C  
ATOM   2754  O   ARG B 849      53.702  75.113 108.564  1.00  0.00           O  
ATOM   2755  CB  ARG B 849      52.751  78.253 107.723  1.00  0.00           C  
ATOM   2756  CG  ARG B 849      53.472  78.471 109.058  1.00  0.00           C  
ATOM   2757  CD  ARG B 849      52.731  79.470 109.969  1.00  0.00           C  
ATOM   2758  NE  ARG B 849      52.408  80.709 109.274  1.00  0.00           N  
ATOM   2759  CZ  ARG B 849      51.179  81.252 109.135  1.00  0.00           C  
ATOM   2760  NH1 ARG B 849      50.064  80.679 109.653  1.00  0.00           N  
ATOM   2761  NH2 ARG B 849      51.045  82.376 108.385  1.00  0.00           N  
ATOM   2762  N   GLU B 850      51.521  75.345 107.861  1.00  0.00           N  
ATOM   2763  CA  GLU B 850      51.038  74.249 108.686  1.00  0.00           C  
ATOM   2764  C   GLU B 850      51.060  72.942 107.936  1.00  0.00           C  
ATOM   2765  O   GLU B 850      50.495  71.847 108.540  1.00  0.00           O  
ATOM   2766  CB  GLU B 850      49.647  74.591 109.256  1.00  0.00           C  
ATOM   2767  CG  GLU B 850      49.683  75.865 110.104  1.00  0.00           C  
ATOM   2768  CD  GLU B 850      48.383  76.228 110.720  1.00  0.00           C  
ATOM   2769  OE1 GLU B 850      47.405  75.358 110.864  1.00  0.00           O  
ATOM   2770  OE2 GLU B 850      48.174  77.459 111.159  1.00  0.00           O  
ATOM   2771  N   TYR B 851      51.643  72.800 106.781  1.00  0.00           N  
ATOM   2772  CA  TYR B 851      51.879  71.542 106.091  1.00  0.00           C  
ATOM   2773  C   TYR B 851      53.328  71.146 106.231  1.00  0.00           C  
ATOM   2774  O   TYR B 851      53.734  69.998 105.598  1.00  0.00           O  
ATOM   2775  CB  TYR B 851      51.500  71.634 104.596  1.00  0.00           C  
ATOM   2776  CG  TYR B 851      50.016  71.720 104.278  1.00  0.00           C  
ATOM   2777  CD1 TYR B 851      49.006  71.594 105.245  1.00  0.00           C  
ATOM   2778  CD2 TYR B 851      49.637  71.922 102.937  1.00  0.00           C  
ATOM   2779  CE1 TYR B 851      47.656  71.676 104.890  1.00  0.00           C  
ATOM   2780  CE2 TYR B 851      48.296  72.004 102.565  1.00  0.00           C  
ATOM   2781  CZ  TYR B 851      47.309  71.883 103.551  1.00  0.00           C  
ATOM   2782  OH  TYR B 851      45.980  71.976 103.183  1.00  0.00           O  
ATOM   2783  N   GLN B 852      54.203  71.814 106.924  1.00  0.00           N  
ATOM   2784  CA  GLN B 852      55.601  71.414 107.093  1.00  0.00           C  
ATOM   2785  C   GLN B 852      55.710  70.305 108.154  1.00  0.00           C  
ATOM   2786  CB  GLN B 852      56.461  72.634 107.475  1.00  0.00           C  
ATOM   2787  CG  GLN B 852      56.451  73.751 106.425  1.00  0.00           C  
ATOM   2788  CD  GLN B 852      56.938  73.307 105.088  1.00  0.00           C  
ATOM   2789  OE1 GLN B 852      58.065  72.534 105.026  1.00  0.00           O  
ATOM   2790  NE2 GLN B 852      56.361  73.629 103.967  1.00  0.00           N  
TER    2791      GLN B 852
HETATM 2792 ZN    ZN B 853      25.656  72.435  96.065  1.00  0.00          ZN  
TER    2793       ZN B 853
HETATM 2794  N7  DCF B 853      21.764  71.106  98.003  1.00  0.00           N  
HETATM 2795  C8  DCF B 853      20.882  72.237  97.956  1.00  0.00           C  
HETATM 2796  N9  DCF B 853      20.494  72.523  96.719  1.00  0.00           N  
HETATM 2797  C5  DCF B 853      21.834  70.712  96.748  1.00  0.00           C  
HETATM 2798  C4  DCF B 853      21.061  71.606  95.878  1.00  0.00           C  
HETATM 2799  N1  DCF B 853      20.975  71.499  94.561  1.00  0.00           N  
HETATM 2800  C2  DCF B 853      21.664  70.387  94.041  1.00  0.00           C  
HETATM 2801  N1  DCF B 853      22.361  69.477  94.710  1.00  0.00           N  
HETATM 2802  C6  DCF B 853      22.481  69.570  96.117  1.00  0.00           C  
HETATM 2803  C8  DCF B 853      18.276  73.659  96.918  1.00  0.00           C  
HETATM 2804  C2S DCF B 853      18.302  74.265  98.330  1.00  0.00           C  
HETATM 2805  O3S DCF B 853      17.695  75.637  98.347  1.00  0.00           O  
HETATM 2806  O3S DCF B 853      21.392  73.165 100.145  1.00  0.00           O  
HETATM 2807  C5S DCF B 853      20.356  72.989  99.109  1.00  0.00           C  
HETATM 2808  C5S DCF B 853      19.776  74.345  98.695  1.00  0.00           C  
HETATM 2809  O4S DCF B 853      20.379  74.744  97.332  1.00  0.00           O  
HETATM 2810  C1S DCF B 853      19.735  73.706  96.419  1.00  0.00           C  
HETATM 2811  N6  DCF B 853      23.091  68.648  96.791  1.00  0.00           N  
TER    2812      DCF B 853
HETATM 2813  O2S DCF B 853      25.113  70.441  95.604  1.00  0.00           O  
TER    2814      DCF B 853
END
