# Supplementary material for: 5′,8-cyclo-dAdo and 8-oxo-dAdo DNA Lesions Are Both Substrates of Adenosine Deaminase: A Preliminary Study
Source: Cells. 2025 Oct 23;14(21):1665. doi: 10.3390/cells14211665 (PMC12607335; doi:10.3390/cells14211665)
Supplement: Supplementary file 1 [file cells-14-01665-s001.zip › (5S)cdAdo_ADA.pdb]

REMARK   Accelrys Discovery Studio PDB file
REMARK   Created:  Sun Jul 13 21:05:07 �rodkowoeuropejski czas letni 2025
ATOM      1  N   THR B 504      18.601  65.807 121.930  1.00  0.00           N  
ATOM      2  CA  THR B 504      18.343  67.246 121.962  1.00  0.00           C  
ATOM      3  C   THR B 504      19.184  67.918 120.915  1.00  0.00           C  
ATOM      4  O   THR B 504      20.529  67.587 120.902  1.00  0.00           O  
ATOM      5  CB  THR B 504      18.685  67.789 123.369  1.00  0.00           C  
ATOM      6  OG1 THR B 504      17.835  67.064 124.350  1.00  0.00           O  
ATOM      7  CG2 THR B 504      18.453  69.281 123.535  1.00  0.00           C  
ATOM      8  N   PRO B 505      18.781  68.782 120.029  1.00  0.00           N  
ATOM      9  CA  PRO B 505      19.694  69.369 119.041  1.00  0.00           C  
ATOM     10  C   PRO B 505      20.817  70.110 119.715  1.00  0.00           C  
ATOM     11  O   PRO B 505      20.600  70.657 120.952  1.00  0.00           O  
ATOM     12  CB  PRO B 505      18.799  70.292 118.182  1.00  0.00           C  
ATOM     13  CG  PRO B 505      17.556  70.540 119.036  1.00  0.00           C  
ATOM     14  CD  PRO B 505      17.419  69.282 119.895  1.00  0.00           C  
ATOM     15  N   ALA B 506      21.985  70.269 119.160  1.00  0.00           N  
ATOM     16  CA  ALA B 506      23.093  70.994 119.773  1.00  0.00           C  
ATOM     17  C   ALA B 506      22.870  72.485 119.731  1.00  0.00           C  
ATOM     18  O   ALA B 506      23.623  73.270 120.567  1.00  0.00           O  
ATOM     19  CB  ALA B 506      24.401  70.630 119.066  1.00  0.00           C  
ATOM     20  N   PHE B 507      22.014  73.052 118.935  1.00  0.00           N  
ATOM     21  CA  PHE B 507      21.723  74.480 118.875  1.00  0.00           C  
ATOM     22  C   PHE B 507      20.312  74.607 118.370  1.00  0.00           C  
ATOM     23  O   PHE B 507      20.012  73.963 117.195  1.00  0.00           O  
ATOM     24  CB  PHE B 507      22.749  75.193 117.945  1.00  0.00           C  
ATOM     25  CG  PHE B 507      22.647  76.701 117.949  1.00  0.00           C  
ATOM     26  CD1 PHE B 507      22.815  77.438 119.134  1.00  0.00           C  
ATOM     27  CD2 PHE B 507      22.431  77.399 116.750  1.00  0.00           C  
ATOM     28  CE1 PHE B 507      22.767  78.833 119.117  1.00  0.00           C  
ATOM     29  CE2 PHE B 507      22.384  78.795 116.733  1.00  0.00           C  
ATOM     30  CZ  PHE B 507      22.553  79.517 117.917  1.00  0.00           C  
ATOM     31  N   ASN B 508      19.368  75.232 119.006  1.00  0.00           N  
ATOM     32  CA  ASN B 508      17.968  75.259 118.605  1.00  0.00           C  
ATOM     33  C   ASN B 508      17.524  76.665 118.302  1.00  0.00           C  
ATOM     34  O   ASN B 508      16.211  76.995 118.513  1.00  0.00           O  
ATOM     35  CB  ASN B 508      17.102  74.581 119.686  1.00  0.00           C  
ATOM     36  CG  ASN B 508      15.711  74.295 119.236  1.00  0.00           C  
ATOM     37  OD1 ASN B 508      15.472  74.089 117.907  1.00  0.00           O  
ATOM     38  ND2 ASN B 508      14.705  74.182 120.055  1.00  0.00           N  
ATOM     39  N   LYS B 509      18.336  77.556 117.813  1.00  0.00           N  
ATOM     40  CA  LYS B 509      18.003  78.936 117.489  1.00  0.00           C  
ATOM     41  C   LYS B 509      18.269  79.205 116.031  1.00  0.00           C  
ATOM     42  O   LYS B 509      18.987  78.261 115.319  1.00  0.00           O  
ATOM     43  CB  LYS B 509      18.817  79.886 118.411  1.00  0.00           C  
ATOM     44  CG  LYS B 509      18.261  79.907 119.837  1.00  0.00           C  
ATOM     45  CD  LYS B 509      19.025  80.870 120.751  1.00  0.00           C  
ATOM     46  CE  LYS B 509      18.363  81.007 122.122  1.00  0.00           C  
ATOM     47  NZ  LYS B 509      19.079  81.961 122.955  1.00  0.00           N  
ATOM     48  N   PRO B 510      17.856  80.258 115.381  1.00  0.00           N  
ATOM     49  CA  PRO B 510      18.086  80.466 113.947  1.00  0.00           C  
ATOM     50  C   PRO B 510      19.496  80.198 113.514  1.00  0.00           C  
ATOM     51  O   PRO B 510      20.525  80.486 114.374  1.00  0.00           O  
ATOM     52  CB  PRO B 510      17.667  81.930 113.712  1.00  0.00           C  
ATOM     53  CG  PRO B 510      16.594  82.169 114.770  1.00  0.00           C  
ATOM     54  CD  PRO B 510      17.042  81.320 115.960  1.00  0.00           C  
ATOM     55  N   LYS B 511      19.766  79.753 112.321  1.00  0.00           N  
ATOM     56  CA  LYS B 511      21.093  79.487 111.794  1.00  0.00           C  
ATOM     57  C   LYS B 511      21.295  80.206 110.486  1.00  0.00           C  
ATOM     58  O   LYS B 511      20.242  80.869 109.914  1.00  0.00           O  
ATOM     59  CB  LYS B 511      21.301  77.960 111.589  1.00  0.00           C  
ATOM     60  CG  LYS B 511      21.109  77.163 112.880  1.00  0.00           C  
ATOM     61  CD  LYS B 511      21.215  75.650 112.654  1.00  0.00           C  
ATOM     62  CE  LYS B 511      20.867  74.826 113.896  1.00  0.00           C  
ATOM     63  NZ  LYS B 511      19.458  74.941 114.245  1.00  0.00           N  
ATOM     64  N   VAL B 512      22.441  80.190 109.871  1.00  0.00           N  
ATOM     65  CA  VAL B 512      22.728  80.766 108.567  1.00  0.00           C  
ATOM     66  C   VAL B 512      23.575  79.774 107.815  1.00  0.00           C  
ATOM     67  O   VAL B 512      24.520  79.075 108.525  1.00  0.00           O  
ATOM     68  CB  VAL B 512      23.450  82.151 108.723  1.00  0.00           C  
ATOM     69  CG1 VAL B 512      23.865  82.711 107.362  1.00  0.00           C  
ATOM     70  CG2 VAL B 512      22.555  83.149 109.464  1.00  0.00           C  
ATOM     71  N   GLU B 513      23.443  79.533 106.545  1.00  0.00           N  
ATOM     72  CA  GLU B 513      24.198  78.515 105.822  1.00  0.00           C  
ATOM     73  C   GLU B 513      24.654  79.080 104.503  1.00  0.00           C  
ATOM     74  O   GLU B 513      23.709  79.404 103.566  1.00  0.00           O  
ATOM     75  CB  GLU B 513      23.314  77.257 105.648  1.00  0.00           C  
ATOM     76  CG  GLU B 513      24.093  76.058 105.117  1.00  0.00           C  
ATOM     77  CD  GLU B 513      23.306  74.800 105.118  1.00  0.00           C  
ATOM     78  OE1 GLU B 513      22.023  74.778 105.421  1.00  0.00           O  
ATOM     79  OE2 GLU B 513      23.882  73.649 104.816  1.00  0.00           O  
ATOM     80  N   LEU B 514      25.908  79.290 104.236  1.00  0.00           N  
ATOM     81  CA  LEU B 514      26.430  79.854 103.003  1.00  0.00           C  
ATOM     82  C   LEU B 514      26.901  78.781 102.059  1.00  0.00           C  
ATOM     83  O   LEU B 514      27.230  79.192 100.791  1.00  0.00           O  
ATOM     84  CB  LEU B 514      27.604  80.821 103.323  1.00  0.00           C  
ATOM     85  CG  LEU B 514      27.194  82.299 103.537  1.00  0.00           C  
ATOM     86  CD1 LEU B 514      25.965  82.463 104.436  1.00  0.00           C  
ATOM     87  CD2 LEU B 514      28.382  83.088 104.109  1.00  0.00           C  
ATOM     88  N   HIS B 515      27.029  77.524 102.369  1.00  0.00           N  
ATOM     89  CA  HIS B 515      27.628  76.521 101.493  1.00  0.00           C  
ATOM     90  C   HIS B 515      26.829  75.241 101.501  1.00  0.00           C  
ATOM     91  O   HIS B 515      27.054  74.312 102.484  1.00  0.00           O  
ATOM     92  CB  HIS B 515      29.090  76.280 101.942  1.00  0.00           C  
ATOM     93  CG  HIS B 515      29.884  75.440 100.986  1.00  0.00           C  
ATOM     94  ND1 HIS B 515      31.194  75.707 100.705  1.00  0.00           N  
ATOM     95  CD2 HIS B 515      29.548  74.318 100.242  1.00  0.00           C  
ATOM     96  CE1 HIS B 515      31.652  74.802  99.830  1.00  0.00           C  
ATOM     97  NE2 HIS B 515      30.667  73.922  99.521  1.00  0.00           N  
ATOM     98  N   VAL B 516      25.962  74.959 100.575  1.00  0.00           N  
ATOM     99  CA  VAL B 516      25.237  73.700 100.471  1.00  0.00           C  
ATOM    100  C   VAL B 516      24.832  73.518  99.038  1.00  0.00           C  
ATOM    101  O   VAL B 516      24.433  74.627  98.343  1.00  0.00           O  
ATOM    102  CB  VAL B 516      24.025  73.668 101.466  1.00  0.00           C  
ATOM    103  CG1 VAL B 516      23.103  74.877 101.291  1.00  0.00           C  
ATOM    104  CG2 VAL B 516      23.255  72.349 101.358  1.00  0.00           C  
ATOM    105  N   HIS B 517      24.879  72.376  98.415  1.00  0.00           N  
ATOM    106  CA  HIS B 517      24.632  72.217  96.988  1.00  0.00           C  
ATOM    107  C   HIS B 517      23.209  71.804  96.706  1.00  0.00           C  
ATOM    108  O   HIS B 517      22.639  70.834  97.488  1.00  0.00           O  
ATOM    109  CB  HIS B 517      25.622  71.169  96.402  1.00  0.00           C  
ATOM    110  CG  HIS B 517      27.055  71.622  96.460  1.00  0.00           C  
ATOM    111  ND1 HIS B 517      27.697  72.185  95.393  1.00  0.00           N  
ATOM    112  CD2 HIS B 517      27.987  71.570  97.488  1.00  0.00           C  
ATOM    113  CE1 HIS B 517      28.964  72.461  95.732  1.00  0.00           C  
ATOM    114  NE2 HIS B 517      29.185  72.096  97.021  1.00  0.00           N  
ATOM    115  N   LEU B 518      22.510  72.320  95.736  1.00  0.00           N  
ATOM    116  CA  LEU B 518      21.143  71.924  95.404  1.00  0.00           C  
ATOM    117  C   LEU B 518      21.136  70.571  94.740  1.00  0.00           C  
ATOM    118  O   LEU B 518      20.140  69.686  95.062  1.00  0.00           O  
ATOM    119  CB  LEU B 518      20.512  72.978  94.469  1.00  0.00           C  
ATOM    120  CG  LEU B 518      19.085  72.622  94.003  1.00  0.00           C  
ATOM    121  CD1 LEU B 518      18.108  72.506  95.180  1.00  0.00           C  
ATOM    122  CD2 LEU B 518      18.585  73.652  92.982  1.00  0.00           C  
ATOM    123  N   ASP B 519      22.025  70.219  93.857  1.00  0.00           N  
ATOM    124  CA  ASP B 519      22.065  68.909  93.227  1.00  0.00           C  
ATOM    125  C   ASP B 519      22.541  67.854  94.191  1.00  0.00           C  
ATOM    126  O   ASP B 519      22.520  66.555  93.751  1.00  0.00           O  
ATOM    127  CB  ASP B 519      22.905  68.947  91.940  1.00  0.00           C  
ATOM    128  CG  ASP B 519      24.325  69.339  92.127  1.00  0.00           C  
ATOM    129  OD1 ASP B 519      24.914  69.315  93.304  1.00  0.00           O  
ATOM    130  OD2 ASP B 519      25.057  69.709  91.086  1.00  0.00           O  
ATOM    131  N   GLY B 520      22.919  68.110  95.409  1.00  0.00           N  
ATOM    132  CA  GLY B 520      23.304  67.143  96.410  1.00  0.00           C  
ATOM    133  C   GLY B 520      22.431  67.236  97.623  1.00  0.00           C  
ATOM    134  O   GLY B 520      22.902  66.679  98.784  1.00  0.00           O  
ATOM    135  N   ALA B 521      21.260  67.803  97.615  1.00  0.00           N  
ATOM    136  CA  ALA B 521      20.363  67.952  98.755  1.00  0.00           C  
ATOM    137  C   ALA B 521      18.985  67.468  98.387  1.00  0.00           C  
ATOM    138  O   ALA B 521      17.901  68.010  99.030  1.00  0.00           O  
ATOM    139  CB  ALA B 521      20.332  69.417  99.215  1.00  0.00           C  
ATOM    140  N   ILE B 522      18.778  66.565  97.474  1.00  0.00           N  
ATOM    141  CA  ILE B 522      17.465  66.145  96.996  1.00  0.00           C  
ATOM    142  C   ILE B 522      16.908  65.052  97.873  1.00  0.00           C  
ATOM    143  O   ILE B 522      17.772  64.099  98.351  1.00  0.00           O  
ATOM    144  CB  ILE B 522      17.602  65.678  95.512  1.00  0.00           C  
ATOM    145  CG1 ILE B 522      18.177  66.827  94.648  1.00  0.00           C  
ATOM    146  CG2 ILE B 522      16.262  65.178  94.966  1.00  0.00           C  
ATOM    147  CD1 ILE B 522      18.644  66.380  93.269  1.00  0.00           C  
ATOM    148  N   LYS B 523      15.651  64.966  98.202  1.00  0.00           N  
ATOM    149  CA  LYS B 523      15.118  63.922  99.072  1.00  0.00           C  
ATOM    150  C   LYS B 523      15.190  62.566  98.419  1.00  0.00           C  
ATOM    151  O   LYS B 523      15.039  62.506  97.044  1.00  0.00           O  
ATOM    152  CB  LYS B 523      13.640  64.198  99.426  1.00  0.00           C  
ATOM    153  CG  LYS B 523      13.422  65.484 100.235  1.00  0.00           C  
ATOM    154  CD  LYS B 523      12.074  65.494 100.969  1.00  0.00           C  
ATOM    155  CE  LYS B 523      10.864  65.434 100.035  1.00  0.00           C  
ATOM    156  NZ  LYS B 523       9.624  65.432 100.797  1.00  0.00           N  
ATOM    157  N   PRO B 524      15.293  61.434  99.058  1.00  0.00           N  
ATOM    158  CA  PRO B 524      15.211  60.131  98.391  1.00  0.00           C  
ATOM    159  C   PRO B 524      13.827  59.851  97.872  1.00  0.00           C  
ATOM    160  O   PRO B 524      13.689  58.828  96.968  1.00  0.00           O  
ATOM    161  CB  PRO B 524      15.627  59.098  99.468  1.00  0.00           C  
ATOM    162  CG  PRO B 524      16.191  59.926 100.624  1.00  0.00           C  
ATOM    163  CD  PRO B 524      15.529  61.296 100.486  1.00  0.00           C  
ATOM    164  N   GLU B 525      12.761  60.492  98.259  1.00  0.00           N  
ATOM    165  CA  GLU B 525      11.421  60.260  97.736  1.00  0.00           C  
ATOM    166  C   GLU B 525      11.240  60.976  96.422  1.00  0.00           C  
ATOM    167  O   GLU B 525      10.206  60.587  95.609  1.00  0.00           O  
ATOM    168  CB  GLU B 525      10.348  60.738  98.739  1.00  0.00           C  
ATOM    169  CG  GLU B 525      10.327  59.925 100.041  1.00  0.00           C  
ATOM    170  CD  GLU B 525      11.533  60.133 100.884  1.00  0.00           C  
ATOM    171  OE1 GLU B 525      11.938  61.351 101.207  1.00  0.00           O  
ATOM    172  OE2 GLU B 525      12.226  59.116 101.358  1.00  0.00           O  
ATOM    173  N   THR B 526      12.011  61.954  96.048  1.00  0.00           N  
ATOM    174  CA  THR B 526      11.918  62.679  94.789  1.00  0.00           C  
ATOM    175  C   THR B 526      12.744  61.989  93.735  1.00  0.00           C  
ATOM    176  O   THR B 526      12.333  62.051  92.430  1.00  0.00           O  
ATOM    177  CB  THR B 526      12.408  64.124  95.027  1.00  0.00           C  
ATOM    178  OG1 THR B 526      11.581  64.688  96.129  1.00  0.00           O  
ATOM    179  CG2 THR B 526      12.306  65.027  93.813  1.00  0.00           C  
ATOM    180  N   ILE B 527      13.828  61.329  94.021  1.00  0.00           N  
ATOM    181  CA  ILE B 527      14.603  60.559  93.058  1.00  0.00           C  
ATOM    182  C   ILE B 527      13.862  59.288  92.723  1.00  0.00           C  
ATOM    183  O   ILE B 527      14.018  58.744  91.474  1.00  0.00           O  
ATOM    184  CB  ILE B 527      16.011  60.271  93.657  1.00  0.00           C  
ATOM    185  CG1 ILE B 527      16.786  61.596  93.844  1.00  0.00           C  
ATOM    186  CG2 ILE B 527      16.792  59.274  92.800  1.00  0.00           C  
ATOM    187  CD1 ILE B 527      17.986  61.468  94.772  1.00  0.00           C  
ATOM    188  N   LEU B 528      13.071  58.698  93.571  1.00  0.00           N  
ATOM    189  CA  LEU B 528      12.293  57.502  93.282  1.00  0.00           C  
ATOM    190  C   LEU B 528      11.036  57.857  92.528  1.00  0.00           C  
ATOM    191  O   LEU B 528      10.355  56.841  91.908  1.00  0.00           O  
ATOM    192  CB  LEU B 528      11.946  56.757  94.601  1.00  0.00           C  
ATOM    193  CG  LEU B 528      12.057  55.219  94.490  1.00  0.00           C  
ATOM    194  CD1 LEU B 528      13.524  54.771  94.431  1.00  0.00           C  
ATOM    195  CD2 LEU B 528      11.327  54.544  95.659  1.00  0.00           C  
ATOM    196  N   TYR B 529      10.566  59.069  92.457  1.00  0.00           N  
ATOM    197  CA  TYR B 529       9.374  59.465  91.721  1.00  0.00           C  
ATOM    198  C   TYR B 529       9.721  59.815  90.295  1.00  0.00           C  
ATOM    199  O   TYR B 529       8.802  59.517  89.321  1.00  0.00           O  
ATOM    200  CB  TYR B 529       8.705  60.674  92.433  1.00  0.00           C  
ATOM    201  CG  TYR B 529       7.560  61.256  91.631  1.00  0.00           C  
ATOM    202  CD1 TYR B 529       6.278  60.681  91.676  1.00  0.00           C  
ATOM    203  CD2 TYR B 529       7.772  62.367  90.797  1.00  0.00           C  
ATOM    204  CE1 TYR B 529       5.231  61.198  90.910  1.00  0.00           C  
ATOM    205  CE2 TYR B 529       6.738  62.896  90.022  1.00  0.00           C  
ATOM    206  CZ  TYR B 529       5.471  62.304  90.083  1.00  0.00           C  
ATOM    207  OH  TYR B 529       4.454  62.829  89.310  1.00  0.00           O  
ATOM    208  N   PHE B 530      10.835  60.393  89.951  1.00  0.00           N  
ATOM    209  CA  PHE B 530      11.209  60.709  88.582  1.00  0.00           C  
ATOM    210  C   PHE B 530      11.937  59.559  87.940  1.00  0.00           C  
ATOM    211  O   PHE B 530      12.268  59.687  86.613  1.00  0.00           O  
ATOM    212  CB  PHE B 530      12.030  62.022  88.528  1.00  0.00           C  
ATOM    213  CG  PHE B 530      11.174  63.244  88.785  1.00  0.00           C  
ATOM    214  CD1 PHE B 530      10.179  63.615  87.866  1.00  0.00           C  
ATOM    215  CD2 PHE B 530      11.351  64.025  89.938  1.00  0.00           C  
ATOM    216  CE1 PHE B 530       9.378  64.733  88.097  1.00  0.00           C  
ATOM    217  CE2 PHE B 530      10.549  65.146  90.169  1.00  0.00           C  
ATOM    218  CZ  PHE B 530       9.559  65.502  89.251  1.00  0.00           C  
ATOM    219  N   GLY B 531      12.218  58.447  88.553  1.00  0.00           N  
ATOM    220  CA  GLY B 531      12.786  57.276  87.918  1.00  0.00           C  
ATOM    221  C   GLY B 531      11.718  56.328  87.464  1.00  0.00           C  
ATOM    222  O   GLY B 531      12.019  55.454  86.451  1.00  0.00           O  
ATOM    223  N   LYS B 532      10.523  56.312  87.980  1.00  0.00           N  
ATOM    224  CA  LYS B 532       9.407  55.531  87.471  1.00  0.00           C  
ATOM    225  C   LYS B 532       8.606  56.357  86.494  1.00  0.00           C  
ATOM    226  O   LYS B 532       7.679  55.706  85.722  1.00  0.00           O  
ATOM    227  CB  LYS B 532       8.493  55.043  88.618  1.00  0.00           C  
ATOM    228  CG  LYS B 532       9.197  54.089  89.589  1.00  0.00           C  
ATOM    229  CD  LYS B 532       8.228  53.533  90.639  1.00  0.00           C  
ATOM    230  CE  LYS B 532       8.912  52.599  91.638  1.00  0.00           C  
ATOM    231  NZ  LYS B 532       7.947  52.053  92.581  1.00  0.00           N  
ATOM    232  N   LYS B 533       8.750  57.643  86.362  1.00  0.00           N  
ATOM    233  CA  LYS B 533       8.014  58.485  85.430  1.00  0.00           C  
ATOM    234  C   LYS B 533       8.828  58.739  84.187  1.00  0.00           C  
ATOM    235  O   LYS B 533       8.167  59.197  83.075  1.00  0.00           O  
ATOM    236  CB  LYS B 533       7.617  59.801  86.146  1.00  0.00           C  
ATOM    237  CG  LYS B 533       6.692  60.692  85.313  1.00  0.00           C  
ATOM    238  CD  LYS B 533       6.173  61.899  86.104  1.00  0.00           C  
ATOM    239  CE  LYS B 533       5.219  62.758  85.274  1.00  0.00           C  
ATOM    240  NZ  LYS B 533       4.670  63.848  86.065  1.00  0.00           N  
ATOM    241  N   ARG B 534      10.112  58.540  84.117  1.00  0.00           N  
ATOM    242  CA  ARG B 534      10.936  58.754  82.939  1.00  0.00           C  
ATOM    243  C   ARG B 534      11.552  57.466  82.468  1.00  0.00           C  
ATOM    244  O   ARG B 534      12.401  57.529  81.390  1.00  0.00           O  
ATOM    245  CB  ARG B 534      12.037  59.808  83.218  1.00  0.00           C  
ATOM    246  CG  ARG B 534      11.465  61.171  83.622  1.00  0.00           C  
ATOM    247  CD  ARG B 534      12.561  62.218  83.851  1.00  0.00           C  
ATOM    248  NE  ARG B 534      13.238  62.538  82.601  1.00  0.00           N  
ATOM    249  CZ  ARG B 534      14.483  63.056  82.507  1.00  0.00           C  
ATOM    250  NH1 ARG B 534      15.280  63.191  83.592  1.00  0.00           N  
ATOM    251  NH2 ARG B 534      14.978  63.361  81.279  1.00  0.00           N  
ATOM    252  N   GLY B 535      11.333  56.302  83.009  1.00  0.00           N  
ATOM    253  CA  GLY B 535      11.920  55.065  82.538  1.00  0.00           C  
ATOM    254  C   GLY B 535      13.384  54.954  82.826  1.00  0.00           C  
ATOM    255  O   GLY B 535      14.049  53.878  82.288  1.00  0.00           O  
ATOM    256  N   ILE B 536      14.056  55.806  83.544  1.00  0.00           N  
ATOM    257  CA  ILE B 536      15.491  55.732  83.797  1.00  0.00           C  
ATOM    258  C   ILE B 536      15.737  54.921  85.045  1.00  0.00           C  
ATOM    259  O   ILE B 536      14.911  55.115  86.123  1.00  0.00           O  
ATOM    260  CB  ILE B 536      16.072  57.176  83.901  1.00  0.00           C  
ATOM    261  CG1 ILE B 536      15.788  57.956  82.593  1.00  0.00           C  
ATOM    262  CG2 ILE B 536      17.569  57.139  84.222  1.00  0.00           C  
ATOM    263  CD1 ILE B 536      16.060  59.450  82.703  1.00  0.00           C  
ATOM    264  N   ALA B 537      16.670  54.018  85.134  1.00  0.00           N  
ATOM    265  CA  ALA B 537      16.848  53.131  86.278  1.00  0.00           C  
ATOM    266  C   ALA B 537      17.568  53.793  87.428  1.00  0.00           C  
ATOM    267  O   ALA B 537      18.433  54.824  87.176  1.00  0.00           O  
ATOM    268  CB  ALA B 537      17.624  51.882  85.839  1.00  0.00           C  
ATOM    269  N   LEU B 538      17.412  53.364  88.648  1.00  0.00           N  
ATOM    270  CA  LEU B 538      18.172  53.781  89.816  1.00  0.00           C  
ATOM    271  C   LEU B 538      18.867  52.579  90.402  1.00  0.00           C  
ATOM    272  O   LEU B 538      18.332  51.329  90.150  1.00  0.00           O  
ATOM    273  CB  LEU B 538      17.255  54.397  90.916  1.00  0.00           C  
ATOM    274  CG  LEU B 538      16.848  55.877  90.724  1.00  0.00           C  
ATOM    275  CD1 LEU B 538      18.059  56.800  90.541  1.00  0.00           C  
ATOM    276  CD2 LEU B 538      15.830  56.065  89.596  1.00  0.00           C  
ATOM    277  N   PRO B 539      19.914  52.639  91.176  1.00  0.00           N  
ATOM    278  CA  PRO B 539      20.532  51.460  91.785  1.00  0.00           C  
ATOM    279  C   PRO B 539      19.684  50.875  92.884  1.00  0.00           C  
ATOM    280  O   PRO B 539      20.193  49.784  93.547  1.00  0.00           O  
ATOM    281  CB  PRO B 539      21.883  51.980  92.313  1.00  0.00           C  
ATOM    282  CG  PRO B 539      21.625  53.460  92.586  1.00  0.00           C  
ATOM    283  CD  PRO B 539      20.612  53.872  91.519  1.00  0.00           C  
ATOM    284  N   ALA B 540      18.518  51.329  93.234  1.00  0.00           N  
ATOM    285  CA  ALA B 540      17.675  50.758  94.275  1.00  0.00           C  
ATOM    286  C   ALA B 540      16.223  50.984  93.949  1.00  0.00           C  
ATOM    287  O   ALA B 540      15.893  51.953  93.040  1.00  0.00           O  
ATOM    288  CB  ALA B 540      18.016  51.372  95.647  1.00  0.00           C  
ATOM    289  N   ASP B 541      15.271  50.305  94.524  1.00  0.00           N  
ATOM    290  CA  ASP B 541      13.851  50.448  94.244  1.00  0.00           C  
ATOM    291  C   ASP B 541      13.075  50.865  95.463  1.00  0.00           C  
ATOM    292  O   ASP B 541      11.716  51.010  95.312  1.00  0.00           O  
ATOM    293  CB  ASP B 541      13.287  49.136  93.657  1.00  0.00           C  
ATOM    294  CG  ASP B 541      13.878  48.771  92.345  1.00  0.00           C  
ATOM    295  OD1 ASP B 541      14.619  49.611  91.650  1.00  0.00           O  
ATOM    296  OD2 ASP B 541      13.660  47.575  91.825  1.00  0.00           O  
ATOM    297  N   THR B 542      13.610  51.118  96.622  1.00  0.00           N  
ATOM    298  CA  THR B 542      12.892  51.564  97.806  1.00  0.00           C  
ATOM    299  C   THR B 542      13.550  52.791  98.374  1.00  0.00           C  
ATOM    300  O   THR B 542      14.754  53.185  97.852  1.00  0.00           O  
ATOM    301  CB  THR B 542      12.809  50.441  98.877  1.00  0.00           C  
ATOM    302  OG1 THR B 542      14.189  50.112  99.330  1.00  0.00           O  
ATOM    303  CG2 THR B 542      12.142  49.171  98.378  1.00  0.00           C  
ATOM    304  N   VAL B 543      13.034  53.501  99.338  1.00  0.00           N  
ATOM    305  CA  VAL B 543      13.661  54.700  99.875  1.00  0.00           C  
ATOM    306  C   VAL B 543      14.708  54.378 100.906  1.00  0.00           C  
ATOM    307  O   VAL B 543      15.560  55.398 101.252  1.00  0.00           O  
ATOM    308  CB  VAL B 543      12.609  55.694 100.456  1.00  0.00           C  
ATOM    309  CG1 VAL B 543      11.602  56.113  99.381  1.00  0.00           C  
ATOM    310  CG2 VAL B 543      11.905  55.141 101.700  1.00  0.00           C  
ATOM    311  N   GLU B 544      14.851  53.219 101.480  1.00  0.00           N  
ATOM    312  CA  GLU B 544      15.906  52.908 102.438  1.00  0.00           C  
ATOM    313  C   GLU B 544      17.097  52.320 101.724  1.00  0.00           C  
ATOM    314  O   GLU B 544      18.345  52.632 102.205  1.00  0.00           O  
ATOM    315  CB  GLU B 544      15.372  51.971 103.545  1.00  0.00           C  
ATOM    316  CG  GLU B 544      16.463  51.539 104.530  1.00  0.00           C  
ATOM    317  CD  GLU B 544      17.185  52.675 105.162  1.00  0.00           C  
ATOM    318  OE1 GLU B 544      16.574  53.808 105.457  1.00  0.00           O  
ATOM    319  OE2 GLU B 544      18.468  52.580 105.463  1.00  0.00           O  
ATOM    320  N   GLU B 545      17.007  51.559 100.673  1.00  0.00           N  
ATOM    321  CA  GLU B 545      18.156  51.097  99.911  1.00  0.00           C  
ATOM    322  C   GLU B 545      18.631  52.169  98.967  1.00  0.00           C  
ATOM    323  O   GLU B 545      19.846  51.976  98.359  1.00  0.00           O  
ATOM    324  CB  GLU B 545      17.845  49.774  99.181  1.00  0.00           C  
ATOM    325  CG  GLU B 545      17.753  48.597 100.159  1.00  0.00           C  
ATOM    326  CD  GLU B 545      19.043  48.365 100.862  1.00  0.00           C  
ATOM    327  OE1 GLU B 545      20.190  48.397 100.206  1.00  0.00           O  
ATOM    328  OE2 GLU B 545      19.088  48.125 102.158  1.00  0.00           O  
ATOM    329  N   LEU B 546      17.978  53.271  98.740  1.00  0.00           N  
ATOM    330  CA  LEU B 546      18.489  54.392  97.962  1.00  0.00           C  
ATOM    331  C   LEU B 546      19.313  55.282  98.862  1.00  0.00           C  
ATOM    332  O   LEU B 546      20.350  55.987  98.307  1.00  0.00           O  
ATOM    333  CB  LEU B 546      17.314  55.152  97.309  1.00  0.00           C  
ATOM    334  CG  LEU B 546      17.760  56.158  96.225  1.00  0.00           C  
ATOM    335  CD1 LEU B 546      18.157  55.447  94.923  1.00  0.00           C  
ATOM    336  CD2 LEU B 546      16.661  57.195  95.963  1.00  0.00           C  
ATOM    337  N   ARG B 547      19.106  55.386 100.144  1.00  0.00           N  
ATOM    338  CA  ARG B 547      19.990  56.107 101.051  1.00  0.00           C  
ATOM    339  C   ARG B 547      21.272  55.336 101.244  1.00  0.00           C  
ATOM    340  O   ARG B 547      22.396  56.037 101.584  1.00  0.00           O  
ATOM    341  CB  ARG B 547      19.338  56.297 102.440  1.00  0.00           C  
ATOM    342  CG  ARG B 547      18.138  57.246 102.450  1.00  0.00           C  
ATOM    343  CD  ARG B 547      17.566  57.397 103.876  1.00  0.00           C  
ATOM    344  NE  ARG B 547      16.359  58.212 103.907  1.00  0.00           N  
ATOM    345  CZ  ARG B 547      15.093  57.761 104.040  1.00  0.00           C  
ATOM    346  NH1 ARG B 547      14.800  56.446 104.193  1.00  0.00           N  
ATOM    347  NH2 ARG B 547      14.071  58.653 103.948  1.00  0.00           N  
ATOM    348  N   ASN B 548      21.344  54.038 101.171  1.00  0.00           N  
ATOM    349  CA  ASN B 548      22.541  53.269 101.481  1.00  0.00           C  
ATOM    350  C   ASN B 548      23.477  53.174 100.306  1.00  0.00           C  
ATOM    351  O   ASN B 548      24.767  52.791 100.579  1.00  0.00           O  
ATOM    352  CB  ASN B 548      22.157  51.861 101.975  1.00  0.00           C  
ATOM    353  CG  ASN B 548      21.335  51.873 103.221  1.00  0.00           C  
ATOM    354  OD1 ASN B 548      21.295  53.003 103.988  1.00  0.00           O  
ATOM    355  ND2 ASN B 548      20.652  50.841 103.628  1.00  0.00           N  
ATOM    356  N   ILE B 549      23.138  53.425  99.075  1.00  0.00           N  
ATOM    357  CA  ILE B 549      24.040  53.321  97.938  1.00  0.00           C  
ATOM    358  C   ILE B 549      24.349  54.680  97.366  1.00  0.00           C  
ATOM    359  O   ILE B 549      25.528  54.811  96.671  1.00  0.00           O  
ATOM    360  CB  ILE B 549      23.478  52.305  96.889  1.00  0.00           C  
ATOM    361  CG1 ILE B 549      24.586  51.872  95.899  1.00  0.00           C  
ATOM    362  CG2 ILE B 549      22.246  52.853  96.164  1.00  0.00           C  
ATOM    363  CD1 ILE B 549      24.292  50.538  95.224  1.00  0.00           C  
ATOM    364  N   ILE B 550      23.607  55.737  97.536  1.00  0.00           N  
ATOM    365  CA  ILE B 550      24.036  57.099  97.230  1.00  0.00           C  
ATOM    366  C   ILE B 550      24.768  57.644  98.433  1.00  0.00           C  
ATOM    367  O   ILE B 550      25.776  58.555  98.245  1.00  0.00           O  
ATOM    368  CB  ILE B 550      22.812  58.002  96.881  1.00  0.00           C  
ATOM    369  CG1 ILE B 550      22.103  57.489  95.605  1.00  0.00           C  
ATOM    370  CG2 ILE B 550      23.237  59.468  96.742  1.00  0.00           C  
ATOM    371  CD1 ILE B 550      20.785  58.201  95.326  1.00  0.00           C  
ATOM    372  N   GLY B 551      24.469  57.285  99.647  1.00  0.00           N  
ATOM    373  CA  GLY B 551      25.112  57.784 100.841  1.00  0.00           C  
ATOM    374  C   GLY B 551      26.470  57.192 101.069  1.00  0.00           C  
ATOM    375  O   GLY B 551      26.915  56.196 100.240  1.00  0.00           O  
ATOM    376  N   MET B 552      27.232  57.611 102.037  1.00  0.00           N  
ATOM    377  CA  MET B 552      28.575  57.146 102.346  1.00  0.00           C  
ATOM    378  C   MET B 552      28.645  56.828 103.815  1.00  0.00           C  
ATOM    379  O   MET B 552      28.207  57.791 104.690  1.00  0.00           O  
ATOM    380  CB  MET B 552      29.617  58.256 102.020  1.00  0.00           C  
ATOM    381  CG  MET B 552      29.658  58.573 100.530  1.00  0.00           C  
ATOM    382  SD  MET B 552      30.709  60.051 100.134  1.00  0.00           S  
ATOM    383  CE  MET B 552      32.395  59.334 100.215  1.00  0.00           C  
ATOM    384  N   ASP B 553      29.111  55.709 104.283  1.00  0.00           N  
ATOM    385  CA  ASP B 553      29.237  55.399 105.695  1.00  0.00           C  
ATOM    386  C   ASP B 553      30.671  55.464 106.145  1.00  0.00           C  
ATOM    387  O   ASP B 553      30.891  55.507 107.501  1.00  0.00           O  
ATOM    388  CB  ASP B 553      28.656  53.988 105.987  1.00  0.00           C  
ATOM    389  CG  ASP B 553      28.685  53.691 107.441  1.00  0.00           C  
ATOM    390  OD1 ASP B 553      27.994  54.424 108.296  1.00  0.00           O  
ATOM    391  OD2 ASP B 553      29.399  52.695 107.927  1.00  0.00           O  
ATOM    392  N   LYS B 554      31.691  55.460 105.339  1.00  0.00           N  
ATOM    393  CA  LYS B 554      33.083  55.454 105.762  1.00  0.00           C  
ATOM    394  C   LYS B 554      33.909  56.302 104.835  1.00  0.00           C  
ATOM    395  O   LYS B 554      33.423  56.554 103.565  1.00  0.00           O  
ATOM    396  CB  LYS B 554      33.636  54.000 105.816  1.00  0.00           C  
ATOM    397  CG  LYS B 554      32.825  53.117 106.770  1.00  0.00           C  
ATOM    398  CD  LYS B 554      33.432  51.721 106.956  1.00  0.00           C  
ATOM    399  CE  LYS B 554      32.506  50.765 107.713  1.00  0.00           C  
ATOM    400  NZ  LYS B 554      32.181  51.253 109.045  1.00  0.00           N  
ATOM    401  N   PRO B 555      35.064  56.824 105.141  1.00  0.00           N  
ATOM    402  CA  PRO B 555      35.803  57.697 104.224  1.00  0.00           C  
ATOM    403  C   PRO B 555      36.108  57.061 102.898  1.00  0.00           C  
ATOM    404  O   PRO B 555      36.573  55.773 102.882  1.00  0.00           O  
ATOM    405  CB  PRO B 555      37.111  58.032 104.976  1.00  0.00           C  
ATOM    406  CG  PRO B 555      36.791  57.777 106.449  1.00  0.00           C  
ATOM    407  CD  PRO B 555      35.723  56.683 106.431  1.00  0.00           C  
ATOM    408  N   LEU B 556      36.038  57.731 101.784  1.00  0.00           N  
ATOM    409  CA  LEU B 556      36.580  57.318 100.491  1.00  0.00           C  
ATOM    410  C   LEU B 556      37.550  58.406 100.092  1.00  0.00           C  
ATOM    411  O   LEU B 556      38.486  58.760 101.039  1.00  0.00           O  
ATOM    412  CB  LEU B 556      35.480  57.069  99.438  1.00  0.00           C  
ATOM    413  CG  LEU B 556      34.476  55.946  99.794  1.00  0.00           C  
ATOM    414  CD1 LEU B 556      33.402  55.841  98.700  1.00  0.00           C  
ATOM    415  CD2 LEU B 556      35.159  54.586  99.995  1.00  0.00           C  
ATOM    416  N   SER B 557      37.534  59.056  98.968  1.00  0.00           N  
ATOM    417  CA  SER B 557      38.419  60.161  98.623  1.00  0.00           C  
ATOM    418  C   SER B 557      37.620  61.248  97.960  1.00  0.00           C  
ATOM    419  O   SER B 557      36.261  61.080  97.867  1.00  0.00           O  
ATOM    420  CB  SER B 557      39.586  59.668  97.747  1.00  0.00           C  
ATOM    421  OG  SER B 557      39.078  59.107  96.493  1.00  0.00           O  
ATOM    422  N   LEU B 558      38.126  62.350  97.480  1.00  0.00           N  
ATOM    423  CA  LEU B 558      37.298  63.361  96.822  1.00  0.00           C  
ATOM    424  C   LEU B 558      36.831  62.846  95.477  1.00  0.00           C  
ATOM    425  O   LEU B 558      35.480  62.997  95.202  1.00  0.00           O  
ATOM    426  CB  LEU B 558      38.031  64.713  96.752  1.00  0.00           C  
ATOM    427  CG  LEU B 558      37.207  65.826  96.063  1.00  0.00           C  
ATOM    428  CD1 LEU B 558      35.864  66.084  96.762  1.00  0.00           C  
ATOM    429  CD2 LEU B 558      38.024  67.122  95.987  1.00  0.00           C  
ATOM    430  N   PRO B 559      37.542  62.221  94.582  1.00  0.00           N  
ATOM    431  CA  PRO B 559      36.943  61.643  93.373  1.00  0.00           C  
ATOM    432  C   PRO B 559      35.953  60.559  93.706  1.00  0.00           C  
ATOM    433  O   PRO B 559      34.945  60.319  92.807  1.00  0.00           O  
ATOM    434  CB  PRO B 559      38.140  61.107  92.552  1.00  0.00           C  
ATOM    435  CG  PRO B 559      39.367  61.793  93.155  1.00  0.00           C  
ATOM    436  CD  PRO B 559      38.985  62.037  94.615  1.00  0.00           C  
ATOM    437  N   GLY B 560      36.019  59.819  94.777  1.00  0.00           N  
ATOM    438  CA  GLY B 560      35.059  58.784  95.113  1.00  0.00           C  
ATOM    439  C   GLY B 560      33.782  59.356  95.650  1.00  0.00           C  
ATOM    440  O   GLY B 560      32.659  58.569  95.632  1.00  0.00           O  
ATOM    441  N   PHE B 561      33.700  60.567  96.120  1.00  0.00           N  
ATOM    442  CA  PHE B 561      32.470  61.253  96.489  1.00  0.00           C  
ATOM    443  C   PHE B 561      31.836  61.835  95.246  1.00  0.00           C  
ATOM    444  O   PHE B 561      30.472  61.967  95.208  1.00  0.00           O  
ATOM    445  CB  PHE B 561      32.788  62.362  97.539  1.00  0.00           C  
ATOM    446  CG  PHE B 561      31.785  63.490  97.497  1.00  0.00           C  
ATOM    447  CD1 PHE B 561      30.657  63.503  98.328  1.00  0.00           C  
ATOM    448  CD2 PHE B 561      31.944  64.525  96.560  1.00  0.00           C  
ATOM    449  CE1 PHE B 561      29.696  64.512  98.210  1.00  0.00           C  
ATOM    450  CE2 PHE B 561      30.978  65.520  96.429  1.00  0.00           C  
ATOM    451  CZ  PHE B 561      29.846  65.515  97.251  1.00  0.00           C  
ATOM    452  N   LEU B 562      32.532  62.213  94.213  1.00  0.00           N  
ATOM    453  CA  LEU B 562      31.970  62.736  92.976  1.00  0.00           C  
ATOM    454  C   LEU B 562      31.404  61.617  92.142  1.00  0.00           C  
ATOM    455  O   LEU B 562      30.533  61.939  91.133  1.00  0.00           O  
ATOM    456  CB  LEU B 562      33.054  63.507  92.192  1.00  0.00           C  
ATOM    457  CG  LEU B 562      33.585  64.748  92.948  1.00  0.00           C  
ATOM    458  CD1 LEU B 562      34.910  65.226  92.342  1.00  0.00           C  
ATOM    459  CD2 LEU B 562      32.557  65.884  92.967  1.00  0.00           C  
ATOM    460  N   ALA B 563      31.697  60.365  92.345  1.00  0.00           N  
ATOM    461  CA  ALA B 563      31.109  59.251  91.618  1.00  0.00           C  
ATOM    462  C   ALA B 563      29.756  58.906  92.188  1.00  0.00           C  
ATOM    463  O   ALA B 563      28.945  58.084  91.447  1.00  0.00           O  
ATOM    464  CB  ALA B 563      32.063  58.052  91.626  1.00  0.00           C  
ATOM    465  N   LYS B 564      29.299  59.378  93.312  1.00  0.00           N  
ATOM    466  CA  LYS B 564      27.936  59.178  93.784  1.00  0.00           C  
ATOM    467  C   LYS B 564      26.969  59.983  92.950  1.00  0.00           C  
ATOM    468  O   LYS B 564      25.630  59.723  93.092  1.00  0.00           O  
ATOM    469  CB  LYS B 564      27.801  59.577  95.268  1.00  0.00           C  
ATOM    470  CG  LYS B 564      28.676  58.767  96.230  1.00  0.00           C  
ATOM    471  CD  LYS B 564      28.347  57.268  96.268  1.00  0.00           C  
ATOM    472  CE  LYS B 564      28.967  56.595  97.493  1.00  0.00           C  
ATOM    473  NZ  LYS B 564      28.697  55.166  97.522  1.00  0.00           N  
ATOM    474  N   PHE B 565      27.350  60.907  92.117  1.00  0.00           N  
ATOM    475  CA  PHE B 565      26.478  61.682  91.253  1.00  0.00           C  
ATOM    476  C   PHE B 565      26.273  60.984  89.937  1.00  0.00           C  
ATOM    477  O   PHE B 565      25.516  61.622  88.989  1.00  0.00           O  
ATOM    478  CB  PHE B 565      27.045  63.114  91.069  1.00  0.00           C  
ATOM    479  CG  PHE B 565      26.958  63.902  92.357  1.00  0.00           C  
ATOM    480  CD1 PHE B 565      27.853  63.663  93.411  1.00  0.00           C  
ATOM    481  CD2 PHE B 565      25.956  64.869  92.534  1.00  0.00           C  
ATOM    482  CE1 PHE B 565      27.728  64.345  94.623  1.00  0.00           C  
ATOM    483  CE2 PHE B 565      25.841  65.562  93.744  1.00  0.00           C  
ATOM    484  CZ  PHE B 565      26.715  65.291  94.798  1.00  0.00           C  
ATOM    485  N   ASP B 566      26.739  59.798  89.679  1.00  0.00           N  
ATOM    486  CA  ASP B 566      26.450  59.036  88.475  1.00  0.00           C  
ATOM    487  C   ASP B 566      25.208  58.204  88.673  1.00  0.00           C  
ATOM    488  O   ASP B 566      24.704  57.540  87.586  1.00  0.00           O  
ATOM    489  CB  ASP B 566      27.637  58.118  88.121  1.00  0.00           C  
ATOM    490  CG  ASP B 566      28.949  58.812  88.104  1.00  0.00           C  
ATOM    491  OD1 ASP B 566      29.055  60.123  88.019  1.00  0.00           O  
ATOM    492  OD2 ASP B 566      30.069  58.113  88.181  1.00  0.00           O  
ATOM    493  N   TYR B 567      24.618  58.071  89.825  1.00  0.00           N  
ATOM    494  CA  TYR B 567      23.465  57.219  90.078  1.00  0.00           C  
ATOM    495  C   TYR B 567      22.155  57.940  89.878  1.00  0.00           C  
ATOM    496  O   TYR B 567      21.103  57.199  89.400  1.00  0.00           O  
ATOM    497  CB  TYR B 567      23.498  56.709  91.541  1.00  0.00           C  
ATOM    498  CG  TYR B 567      24.565  55.676  91.845  1.00  0.00           C  
ATOM    499  CD1 TYR B 567      24.686  54.506  91.072  1.00  0.00           C  
ATOM    500  CD2 TYR B 567      25.388  55.825  92.974  1.00  0.00           C  
ATOM    501  CE1 TYR B 567      25.590  53.502  91.423  1.00  0.00           C  
ATOM    502  CE2 TYR B 567      26.295  54.829  93.342  1.00  0.00           C  
ATOM    503  CZ  TYR B 567      26.382  53.665  92.568  1.00  0.00           C  
ATOM    504  OH  TYR B 567      27.258  52.671  92.954  1.00  0.00           O  
ATOM    505  N   TYR B 568      21.958  59.184  90.205  1.00  0.00           N  
ATOM    506  CA  TYR B 568      20.664  59.841  90.192  1.00  0.00           C  
ATOM    507  C   TYR B 568      20.683  61.138  89.442  1.00  0.00           C  
ATOM    508  O   TYR B 568      19.469  61.754  89.245  1.00  0.00           O  
ATOM    509  CB  TYR B 568      20.154  60.067  91.650  1.00  0.00           C  
ATOM    510  CG  TYR B 568      20.984  61.094  92.386  1.00  0.00           C  
ATOM    511  CD1 TYR B 568      22.149  60.720  93.078  1.00  0.00           C  
ATOM    512  CD2 TYR B 568      20.630  62.453  92.332  1.00  0.00           C  
ATOM    513  CE1 TYR B 568      22.945  61.679  93.706  1.00  0.00           C  
ATOM    514  CE2 TYR B 568      21.417  63.424  92.950  1.00  0.00           C  
ATOM    515  CZ  TYR B 568      22.572  63.027  93.634  1.00  0.00           C  
ATOM    516  OH  TYR B 568      23.346  63.990  94.245  1.00  0.00           O  
ATOM    517  N   MET B 569      21.745  61.717  88.963  1.00  0.00           N  
ATOM    518  CA  MET B 569      21.691  62.922  88.146  1.00  0.00           C  
ATOM    519  C   MET B 569      21.087  62.640  86.790  1.00  0.00           C  
ATOM    520  O   MET B 569      20.375  63.688  86.224  1.00  0.00           O  
ATOM    521  CB  MET B 569      23.082  63.567  88.022  1.00  0.00           C  
ATOM    522  CG  MET B 569      23.617  64.111  89.344  1.00  0.00           C  
ATOM    523  SD  MET B 569      22.727  65.631  89.934  1.00  0.00           S  
ATOM    524  CE  MET B 569      23.390  66.901  88.783  1.00  0.00           C  
ATOM    525  N   PRO B 570      21.126  61.530  86.107  1.00  0.00           N  
ATOM    526  CA  PRO B 570      20.373  61.368  84.858  1.00  0.00           C  
ATOM    527  C   PRO B 570      18.889  61.475  85.092  1.00  0.00           C  
ATOM    528  O   PRO B 570      18.082  61.673  84.003  1.00  0.00           O  
ATOM    529  CB  PRO B 570      20.754  59.961  84.334  1.00  0.00           C  
ATOM    530  CG  PRO B 570      21.978  59.541  85.150  1.00  0.00           C  
ATOM    531  CD  PRO B 570      21.873  60.329  86.455  1.00  0.00           C  
ATOM    532  N   VAL B 571      18.347  61.329  86.266  1.00  0.00           N  
ATOM    533  CA  VAL B 571      16.923  61.306  86.570  1.00  0.00           C  
ATOM    534  C   VAL B 571      16.392  62.690  86.838  1.00  0.00           C  
ATOM    535  O   VAL B 571      15.029  62.871  86.780  1.00  0.00           O  
ATOM    536  CB  VAL B 571      16.719  60.343  87.787  1.00  0.00           C  
ATOM    537  CG1 VAL B 571      15.305  60.390  88.369  1.00  0.00           C  
ATOM    538  CG2 VAL B 571      17.091  58.911  87.384  1.00  0.00           C  
ATOM    539  N   ILE B 572      17.149  63.713  87.105  1.00  0.00           N  
ATOM    540  CA  ILE B 572      16.675  65.064  87.376  1.00  0.00           C  
ATOM    541  C   ILE B 572      17.043  65.984  86.237  1.00  0.00           C  
ATOM    542  O   ILE B 572      16.076  66.811  85.724  1.00  0.00           O  
ATOM    543  CB  ILE B 572      17.303  65.576  88.712  1.00  0.00           C  
ATOM    544  CG1 ILE B 572      16.934  64.666  89.909  1.00  0.00           C  
ATOM    545  CG2 ILE B 572      16.942  67.041  88.966  1.00  0.00           C  
ATOM    546  CD1 ILE B 572      15.454  64.644  90.275  1.00  0.00           C  
ATOM    547  N   ALA B 573      18.240  66.038  85.730  1.00  0.00           N  
ATOM    548  CA  ALA B 573      18.643  66.933  84.651  1.00  0.00           C  
ATOM    549  C   ALA B 573      17.764  66.755  83.439  1.00  0.00           C  
ATOM    550  O   ALA B 573      17.381  65.483  83.099  1.00  0.00           O  
ATOM    551  CB  ALA B 573      20.104  66.646  84.285  1.00  0.00           C  
ATOM    552  N   GLY B 574      17.408  67.741  82.668  1.00  0.00           N  
ATOM    553  CA  GLY B 574      16.681  67.593  81.424  1.00  0.00           C  
ATOM    554  C   GLY B 574      15.195  67.525  81.584  1.00  0.00           C  
ATOM    555  O   GLY B 574      14.454  67.483  80.426  1.00  0.00           O  
ATOM    556  N   CYS B 575      14.583  67.489  82.730  1.00  0.00           N  
ATOM    557  CA  CYS B 575      13.136  67.431  82.921  1.00  0.00           C  
ATOM    558  C   CYS B 575      12.700  68.738  83.536  1.00  0.00           C  
ATOM    559  O   CYS B 575      13.289  69.120  84.714  1.00  0.00           O  
ATOM    560  CB  CYS B 575      12.811  66.221  83.818  1.00  0.00           C  
ATOM    561  SG  CYS B 575      10.998  66.004  84.096  1.00  0.00           S  
ATOM    562  N   ARG B 576      11.840  69.544  82.985  1.00  0.00           N  
ATOM    563  CA  ARG B 576      11.545  70.877  83.499  1.00  0.00           C  
ATOM    564  C   ARG B 576      10.852  70.844  84.836  1.00  0.00           C  
ATOM    565  O   ARG B 576      11.147  71.864  85.709  1.00  0.00           O  
ATOM    566  CB  ARG B 576      10.704  71.673  82.478  1.00  0.00           C  
ATOM    567  CG  ARG B 576      11.500  72.029  81.220  1.00  0.00           C  
ATOM    568  CD  ARG B 576      10.663  72.851  80.218  1.00  0.00           C  
ATOM    569  NE  ARG B 576      11.445  73.287  79.067  1.00  0.00           N  
ATOM    570  CZ  ARG B 576      12.275  74.354  79.062  1.00  0.00           C  
ATOM    571  NH1 ARG B 576      12.420  75.149  80.149  1.00  0.00           N  
ATOM    572  NH2 ARG B 576      12.972  74.640  77.934  1.00  0.00           N  
ATOM    573  N   GLU B 577       9.985  69.947  85.205  1.00  0.00           N  
ATOM    574  CA  GLU B 577       9.345  69.950  86.513  1.00  0.00           C  
ATOM    575  C   GLU B 577      10.212  69.273  87.543  1.00  0.00           C  
ATOM    576  O   GLU B 577       9.839  69.398  88.857  1.00  0.00           O  
ATOM    577  CB  GLU B 577       7.937  69.323  86.471  1.00  0.00           C  
ATOM    578  CG  GLU B 577       7.963  67.800  86.276  1.00  0.00           C  
ATOM    579  CD  GLU B 577       6.610  67.201  86.411  1.00  0.00           C  
ATOM    580  OE1 GLU B 577       5.603  67.603  85.661  1.00  0.00           O  
ATOM    581  OE2 GLU B 577       6.375  66.244  87.290  1.00  0.00           O  
ATOM    582  N   ALA B 578      11.286  68.597  87.255  1.00  0.00           N  
ATOM    583  CA  ALA B 578      12.205  68.045  88.241  1.00  0.00           C  
ATOM    584  C   ALA B 578      13.256  69.066  88.595  1.00  0.00           C  
ATOM    585  O   ALA B 578      14.072  68.795  89.663  1.00  0.00           O  
ATOM    586  CB  ALA B 578      12.837  66.746  87.730  1.00  0.00           C  
ATOM    587  N   ILE B 579      13.407  70.182  87.946  1.00  0.00           N  
ATOM    588  CA  ILE B 579      14.311  71.262  88.316  1.00  0.00           C  
ATOM    589  C   ILE B 579      13.546  72.280  89.128  1.00  0.00           C  
ATOM    590  O   ILE B 579      14.235  73.027  90.050  1.00  0.00           O  
ATOM    591  CB  ILE B 579      14.954  71.870  87.030  1.00  0.00           C  
ATOM    592  CG1 ILE B 579      15.742  70.777  86.266  1.00  0.00           C  
ATOM    593  CG2 ILE B 579      15.847  73.065  87.369  1.00  0.00           C  
ATOM    594  CD1 ILE B 579      16.044  71.155  84.822  1.00  0.00           C  
ATOM    595  N   LYS B 580      12.258  72.445  89.024  1.00  0.00           N  
ATOM    596  CA  LYS B 580      11.458  73.294  89.894  1.00  0.00           C  
ATOM    597  C   LYS B 580      11.061  72.552  91.145  1.00  0.00           C  
ATOM    598  O   LYS B 580      10.721  73.315  92.235  1.00  0.00           O  
ATOM    599  CB  LYS B 580      10.164  73.789  89.187  1.00  0.00           C  
ATOM    600  CG  LYS B 580      10.268  75.218  88.640  1.00  0.00           C  
ATOM    601  CD  LYS B 580       8.910  75.800  88.221  1.00  0.00           C  
ATOM    602  CE  LYS B 580       7.998  76.103  89.414  1.00  0.00           C  
ATOM    603  NZ  LYS B 580       6.748  76.706  88.978  1.00  0.00           N  
ATOM    604  N   ARG B 581      10.969  71.256  91.236  1.00  0.00           N  
ATOM    605  CA  ARG B 581      10.533  70.568  92.444  1.00  0.00           C  
ATOM    606  C   ARG B 581      11.705  70.279  93.345  1.00  0.00           C  
ATOM    607  O   ARG B 581      11.450  70.163  94.689  1.00  0.00           O  
ATOM    608  CB  ARG B 581       9.753  69.274  92.104  1.00  0.00           C  
ATOM    609  CG  ARG B 581       8.984  68.739  93.331  1.00  0.00           C  
ATOM    610  CD  ARG B 581       9.084  67.217  93.545  1.00  0.00           C  
ATOM    611  NE  ARG B 581       7.962  66.502  92.956  1.00  0.00           N  
ATOM    612  CZ  ARG B 581       7.460  65.341  93.432  1.00  0.00           C  
ATOM    613  NH1 ARG B 581       7.999  64.712  94.508  1.00  0.00           N  
ATOM    614  NH2 ARG B 581       6.399  64.779  92.806  1.00  0.00           N  
ATOM    615  N   ILE B 582      12.937  70.146  92.944  1.00  0.00           N  
ATOM    616  CA  ILE B 582      14.044  70.002  93.882  1.00  0.00           C  
ATOM    617  C   ILE B 582      14.374  71.339  94.489  1.00  0.00           C  
ATOM    618  O   ILE B 582      15.034  71.347  95.690  1.00  0.00           O  
ATOM    619  CB  ILE B 582      15.303  69.346  93.243  1.00  0.00           C  
ATOM    620  CG1 ILE B 582      15.946  70.231  92.148  1.00  0.00           C  
ATOM    621  CG2 ILE B 582      14.967  67.941  92.733  1.00  0.00           C  
ATOM    622  CD1 ILE B 582      17.367  69.805  91.798  1.00  0.00           C  
ATOM    623  N   ALA B 583      14.061  72.472  93.930  1.00  0.00           N  
ATOM    624  CA  ALA B 583      14.312  73.784  94.510  1.00  0.00           C  
ATOM    625  C   ALA B 583      13.163  74.178  95.407  1.00  0.00           C  
ATOM    626  O   ALA B 583      13.444  74.950  96.505  1.00  0.00           O  
ATOM    627  CB  ALA B 583      14.541  74.813  93.397  1.00  0.00           C  
ATOM    628  N   TYR B 584      11.931  73.809  95.207  1.00  0.00           N  
ATOM    629  CA  TYR B 584      10.839  74.113  96.125  1.00  0.00           C  
ATOM    630  C   TYR B 584      10.914  73.208  97.331  1.00  0.00           C  
ATOM    631  O   TYR B 584      10.528  73.710  98.547  1.00  0.00           O  
ATOM    632  CB  TYR B 584       9.479  73.973  95.393  1.00  0.00           C  
ATOM    633  CG  TYR B 584       8.316  74.279  96.314  1.00  0.00           C  
ATOM    634  CD1 TYR B 584       7.836  75.592  96.449  1.00  0.00           C  
ATOM    635  CD2 TYR B 584       7.741  73.263  97.097  1.00  0.00           C  
ATOM    636  CE1 TYR B 584       6.811  75.893  97.349  1.00  0.00           C  
ATOM    637  CE2 TYR B 584       6.719  73.546  98.005  1.00  0.00           C  
ATOM    638  CZ  TYR B 584       6.266  74.866  98.131  1.00  0.00           C  
ATOM    639  OH  TYR B 584       5.274  75.145  99.051  1.00  0.00           O  
ATOM    640  N   GLU B 585      11.338  71.980  97.263  1.00  0.00           N  
ATOM    641  CA  GLU B 585      11.518  71.102  98.410  1.00  0.00           C  
ATOM    642  C   GLU B 585      12.811  71.408  99.115  1.00  0.00           C  
ATOM    643  O   GLU B 585      12.978  70.891 100.374  1.00  0.00           O  
ATOM    644  CB  GLU B 585      11.508  69.625  97.975  1.00  0.00           C  
ATOM    645  CG  GLU B 585      10.123  69.132  97.548  1.00  0.00           C  
ATOM    646  CD  GLU B 585      10.182  67.776  96.947  1.00  0.00           C  
ATOM    647  OE1 GLU B 585      11.206  67.415  96.194  1.00  0.00           O  
ATOM    648  OE2 GLU B 585       9.214  66.897  97.123  1.00  0.00           O  
ATOM    649  N   PHE B 586      13.772  72.114  98.596  1.00  0.00           N  
ATOM    650  CA  PHE B 586      14.985  72.478  99.312  1.00  0.00           C  
ATOM    651  C   PHE B 586      14.690  73.599 100.275  1.00  0.00           C  
ATOM    652  O   PHE B 586      15.396  73.653 101.450  1.00  0.00           O  
ATOM    653  CB  PHE B 586      16.093  72.886  98.308  1.00  0.00           C  
ATOM    654  CG  PHE B 586      17.313  73.396  99.034  1.00  0.00           C  
ATOM    655  CD1 PHE B 586      18.338  72.515  99.410  1.00  0.00           C  
ATOM    656  CD2 PHE B 586      17.401  74.744  99.415  1.00  0.00           C  
ATOM    657  CE1 PHE B 586      19.425  72.970 100.159  1.00  0.00           C  
ATOM    658  CE2 PHE B 586      18.478  75.196 100.177  1.00  0.00           C  
ATOM    659  CZ  PHE B 586      19.491  74.309 100.552  1.00  0.00           C  
ATOM    660  N   VAL B 587      13.797  74.516 100.040  1.00  0.00           N  
ATOM    661  CA  VAL B 587      13.453  75.568 100.986  1.00  0.00           C  
ATOM    662  C   VAL B 587      12.619  74.984 102.100  1.00  0.00           C  
ATOM    663  O   VAL B 587      12.579  75.639 103.303  1.00  0.00           O  
ATOM    664  CB  VAL B 587      12.745  76.745 100.251  1.00  0.00           C  
ATOM    665  CG1 VAL B 587      12.455  77.898 101.216  1.00  0.00           C  
ATOM    666  CG2 VAL B 587      13.592  77.235  99.070  1.00  0.00           C  
ATOM    667  N   GLU B 588      11.968  73.864 101.973  1.00  0.00           N  
ATOM    668  CA  GLU B 588      11.259  73.180 103.047  1.00  0.00           C  
ATOM    669  C   GLU B 588      12.238  72.372 103.867  1.00  0.00           C  
ATOM    670  O   GLU B 588      12.001  72.228 105.210  1.00  0.00           O  
ATOM    671  CB  GLU B 588      10.155  72.293 102.433  1.00  0.00           C  
ATOM    672  CG  GLU B 588       9.298  71.594 103.483  1.00  0.00           C  
ATOM    673  CD  GLU B 588       8.254  70.710 102.905  1.00  0.00           C  
ATOM    674  OE1 GLU B 588       8.071  70.601 101.605  1.00  0.00           O  
ATOM    675  OE2 GLU B 588       7.469  69.997 103.697  1.00  0.00           O  
ATOM    676  N   MET B 589      13.305  71.822 103.363  1.00  0.00           N  
ATOM    677  CA  MET B 589      14.316  71.132 104.155  1.00  0.00           C  
ATOM    678  C   MET B 589      15.029  72.105 105.057  1.00  0.00           C  
ATOM    679  O   MET B 589      15.541  71.628 106.234  1.00  0.00           O  
ATOM    680  CB  MET B 589      15.369  70.462 103.242  1.00  0.00           C  
ATOM    681  CG  MET B 589      14.852  69.194 102.572  1.00  0.00           C  
ATOM    682  SD  MET B 589      16.071  68.498 101.354  1.00  0.00           S  
ATOM    683  CE  MET B 589      17.553  68.222 102.406  1.00  0.00           C  
ATOM    684  N   LYS B 590      15.226  73.351 104.738  1.00  0.00           N  
ATOM    685  CA  LYS B 590      15.953  74.309 105.555  1.00  0.00           C  
ATOM    686  C   LYS B 590      15.012  75.124 106.399  1.00  0.00           C  
ATOM    687  O   LYS B 590      15.564  75.881 107.400  1.00  0.00           O  
ATOM    688  CB  LYS B 590      16.860  75.197 104.673  1.00  0.00           C  
ATOM    689  CG  LYS B 590      17.861  74.397 103.829  1.00  0.00           C  
ATOM    690  CD  LYS B 590      18.853  73.566 104.651  1.00  0.00           C  
ATOM    691  CE  LYS B 590      19.821  72.783 103.763  1.00  0.00           C  
ATOM    692  NZ  LYS B 590      20.693  71.934 104.559  1.00  0.00           N  
ATOM    693  N   ALA B 591      13.717  75.114 106.267  1.00  0.00           N  
ATOM    694  CA  ALA B 591      12.798  75.762 107.195  1.00  0.00           C  
ATOM    695  C   ALA B 591      12.485  74.826 108.338  1.00  0.00           C  
ATOM    696  O   ALA B 591      12.014  75.376 109.502  1.00  0.00           O  
ATOM    697  CB  ALA B 591      11.524  76.213 106.474  1.00  0.00           C  
ATOM    698  N   LYS B 592      12.661  73.538 108.271  1.00  0.00           N  
ATOM    699  CA  LYS B 592      12.496  72.609 109.378  1.00  0.00           C  
ATOM    700  C   LYS B 592      13.810  72.400 110.089  1.00  0.00           C  
ATOM    701  O   LYS B 592      13.795  71.675 111.252  1.00  0.00           O  
ATOM    702  CB  LYS B 592      11.924  71.262 108.883  1.00  0.00           C  
ATOM    703  CG  LYS B 592      10.524  71.404 108.277  1.00  0.00           C  
ATOM    704  CD  LYS B 592       9.955  70.059 107.814  1.00  0.00           C  
ATOM    705  CE  LYS B 592       8.568  70.199 107.186  1.00  0.00           C  
ATOM    706  NZ  LYS B 592       8.047  68.904 106.778  1.00  0.00           N  
ATOM    707  N   GLU B 593      14.938  72.881 109.654  1.00  0.00           N  
ATOM    708  CA  GLU B 593      16.221  72.805 110.333  1.00  0.00           C  
ATOM    709  C   GLU B 593      16.522  74.115 111.017  1.00  0.00           C  
ATOM    710  O   GLU B 593      17.776  74.292 111.544  1.00  0.00           O  
ATOM    711  CB  GLU B 593      17.336  72.430 109.331  1.00  0.00           C  
ATOM    712  CG  GLU B 593      17.224  70.987 108.838  1.00  0.00           C  
ATOM    713  CD  GLU B 593      18.143  70.676 107.714  1.00  0.00           C  
ATOM    714  OE1 GLU B 593      19.099  71.506 107.345  1.00  0.00           O  
ATOM    715  OE2 GLU B 593      18.033  69.539 107.045  1.00  0.00           O  
ATOM    716  N   GLY B 594      15.652  75.075 111.143  1.00  0.00           N  
ATOM    717  CA  GLY B 594      15.905  76.337 111.804  1.00  0.00           C  
ATOM    718  C   GLY B 594      16.668  77.304 110.956  1.00  0.00           C  
ATOM    719  O   GLY B 594      16.891  78.556 111.473  1.00  0.00           O  
ATOM    720  N   VAL B 595      17.151  77.029 109.780  1.00  0.00           N  
ATOM    721  CA  VAL B 595      17.949  77.961 108.988  1.00  0.00           C  
ATOM    722  C   VAL B 595      17.073  79.079 108.477  1.00  0.00           C  
ATOM    723  O   VAL B 595      15.882  78.738 107.889  1.00  0.00           O  
ATOM    724  CB  VAL B 595      18.628  77.205 107.809  1.00  0.00           C  
ATOM    725  CG1 VAL B 595      19.483  78.161 106.973  1.00  0.00           C  
ATOM    726  CG2 VAL B 595      19.475  76.032 108.310  1.00  0.00           C  
ATOM    727  N   VAL B 596      17.401  80.335 108.569  1.00  0.00           N  
ATOM    728  CA  VAL B 596      16.589  81.450 108.111  1.00  0.00           C  
ATOM    729  C   VAL B 596      17.213  82.141 106.931  1.00  0.00           C  
ATOM    730  O   VAL B 596      16.470  83.114 106.306  1.00  0.00           O  
ATOM    731  CB  VAL B 596      16.294  82.446 109.278  1.00  0.00           C  
ATOM    732  CG1 VAL B 596      15.576  81.721 110.421  1.00  0.00           C  
ATOM    733  CG2 VAL B 596      17.560  83.157 109.770  1.00  0.00           C  
ATOM    734  N   TYR B 597      18.383  81.842 106.448  1.00  0.00           N  
ATOM    735  CA  TYR B 597      18.953  82.386 105.225  1.00  0.00           C  
ATOM    736  C   TYR B 597      19.799  81.322 104.582  1.00  0.00           C  
ATOM    737  O   TYR B 597      20.642  80.607 105.395  1.00  0.00           O  
ATOM    738  CB  TYR B 597      19.804  83.662 105.506  1.00  0.00           C  
ATOM    739  CG  TYR B 597      20.495  84.141 104.247  1.00  0.00           C  
ATOM    740  CD1 TYR B 597      19.754  84.679 103.180  1.00  0.00           C  
ATOM    741  CD2 TYR B 597      21.885  84.004 104.102  1.00  0.00           C  
ATOM    742  CE1 TYR B 597      20.381  85.069 101.996  1.00  0.00           C  
ATOM    743  CE2 TYR B 597      22.530  84.393 102.927  1.00  0.00           C  
ATOM    744  CZ  TYR B 597      21.770  84.918 101.875  1.00  0.00           C  
ATOM    745  OH  TYR B 597      22.415  85.286 100.710  1.00  0.00           O  
ATOM    746  N   VAL B 598      19.778  81.059 103.308  1.00  0.00           N  
ATOM    747  CA  VAL B 598      20.538  79.993 102.682  1.00  0.00           C  
ATOM    748  C   VAL B 598      21.134  80.446 101.378  1.00  0.00           C  
ATOM    749  O   VAL B 598      20.537  81.483 100.711  1.00  0.00           O  
ATOM    750  CB  VAL B 598      19.634  78.717 102.400  1.00  0.00           C  
ATOM    751  CG1 VAL B 598      20.469  77.443 102.553  1.00  0.00           C  
ATOM    752  CG2 VAL B 598      18.391  78.661 103.293  1.00  0.00           C  
ATOM    753  N   GLU B 599      22.153  79.846 100.832  1.00  0.00           N  
ATOM    754  CA  GLU B 599      22.667  80.080  99.484  1.00  0.00           C  
ATOM    755  C   GLU B 599      22.861  78.719  98.859  1.00  0.00           C  
ATOM    756  O   GLU B 599      23.642  77.821  99.545  1.00  0.00           O  
ATOM    757  CB  GLU B 599      23.989  80.888  99.510  1.00  0.00           C  
ATOM    758  CG  GLU B 599      23.794  82.286 100.095  1.00  0.00           C  
ATOM    759  CD  GLU B 599      25.014  83.131 100.065  1.00  0.00           C  
ATOM    760  OE1 GLU B 599      26.065  82.820  99.333  1.00  0.00           O  
ATOM    761  OE2 GLU B 599      25.076  84.253 100.766  1.00  0.00           O  
ATOM    762  N   VAL B 600      22.286  78.349  97.753  1.00  0.00           N  
ATOM    763  CA  VAL B 600      22.324  76.995  97.214  1.00  0.00           C  
ATOM    764  C   VAL B 600      23.086  76.973  95.910  1.00  0.00           C  
ATOM    765  O   VAL B 600      22.528  77.570  94.810  1.00  0.00           O  
ATOM    766  CB  VAL B 600      20.882  76.394  97.024  1.00  0.00           C  
ATOM    767  CG1 VAL B 600      20.896  74.924  97.456  1.00  0.00           C  
ATOM    768  CG2 VAL B 600      19.791  77.167  97.772  1.00  0.00           C  
ATOM    769  N   ARG B 601      24.250  76.403  95.803  1.00  0.00           N  
ATOM    770  CA  ARG B 601      25.107  76.421  94.624  1.00  0.00           C  
ATOM    771  C   ARG B 601      24.930  75.185  93.776  1.00  0.00           C  
ATOM    772  O   ARG B 601      24.841  73.961  94.381  1.00  0.00           O  
ATOM    773  CB  ARG B 601      26.579  76.607  95.067  1.00  0.00           C  
ATOM    774  CG  ARG B 601      27.133  75.482  95.948  1.00  0.00           C  
ATOM    775  CD  ARG B 601      28.485  75.834  96.575  1.00  0.00           C  
ATOM    776  NE  ARG B 601      28.368  77.024  97.407  1.00  0.00           N  
ATOM    777  CZ  ARG B 601      29.421  77.740  97.853  1.00  0.00           C  
ATOM    778  NH1 ARG B 601      30.693  77.330  97.640  1.00  0.00           N  
ATOM    779  NH2 ARG B 601      29.201  78.935  98.459  1.00  0.00           N  
ATOM    780  N   TYR B 602      24.881  75.232  92.476  1.00  0.00           N  
ATOM    781  CA  TYR B 602      24.719  74.074  91.610  1.00  0.00           C  
ATOM    782  C   TYR B 602      25.279  74.380  90.254  1.00  0.00           C  
ATOM    783  O   TYR B 602      25.125  75.654  89.770  1.00  0.00           O  
ATOM    784  CB  TYR B 602      23.208  73.681  91.477  1.00  0.00           C  
ATOM    785  CG  TYR B 602      22.382  74.771  90.828  1.00  0.00           C  
ATOM    786  CD1 TYR B 602      21.999  75.909  91.559  1.00  0.00           C  
ATOM    787  CD2 TYR B 602      22.034  74.692  89.468  1.00  0.00           C  
ATOM    788  CE1 TYR B 602      21.305  76.954  90.948  1.00  0.00           C  
ATOM    789  CE2 TYR B 602      21.329  75.724  88.844  1.00  0.00           C  
ATOM    790  CZ  TYR B 602      20.977  76.856  89.589  1.00  0.00           C  
ATOM    791  OH  TYR B 602      20.294  77.883  88.967  1.00  0.00           O  
ATOM    792  N   SER B 603      25.860  73.498  89.496  1.00  0.00           N  
ATOM    793  CA  SER B 603      26.378  73.800  88.162  1.00  0.00           C  
ATOM    794  C   SER B 603      25.230  73.950  87.194  1.00  0.00           C  
ATOM    795  O   SER B 603      24.420  72.839  87.014  1.00  0.00           O  
ATOM    796  CB  SER B 603      27.322  72.670  87.735  1.00  0.00           C  
ATOM    797  OG  SER B 603      28.066  73.058  86.539  1.00  0.00           O  
ATOM    798  N   PRO B 604      24.929  75.021  86.519  1.00  0.00           N  
ATOM    799  CA  PRO B 604      23.798  75.071  85.591  1.00  0.00           C  
ATOM    800  C   PRO B 604      24.098  74.310  84.328  1.00  0.00           C  
ATOM    801  O   PRO B 604      23.067  74.109  83.446  1.00  0.00           O  
ATOM    802  CB  PRO B 604      23.584  76.575  85.336  1.00  0.00           C  
ATOM    803  CG  PRO B 604      24.965  77.191  85.550  1.00  0.00           C  
ATOM    804  CD  PRO B 604      25.643  76.291  86.588  1.00  0.00           C  
ATOM    805  N   HIS B 605      25.274  73.841  84.030  1.00  0.00           N  
ATOM    806  CA  HIS B 605      25.568  73.050  82.847  1.00  0.00           C  
ATOM    807  C   HIS B 605      25.279  71.588  83.093  1.00  0.00           C  
ATOM    808  O   HIS B 605      25.069  70.794  81.995  1.00  0.00           O  
ATOM    809  CB  HIS B 605      27.056  73.181  82.448  1.00  0.00           C  
ATOM    810  CG  HIS B 605      27.479  74.501  81.923  1.00  0.00           C  
ATOM    811  ND1 HIS B 605      27.010  75.655  82.320  1.00  0.00           N  
ATOM    812  CD2 HIS B 605      28.402  74.763  80.775  1.00  0.00           C  
ATOM    813  CE1 HIS B 605      27.556  76.674  81.568  1.00  0.00           C  
ATOM    814  NE2 HIS B 605      28.389  76.242  80.641  1.00  0.00           N  
ATOM    815  N   LEU B 606      25.261  71.046  84.276  1.00  0.00           N  
ATOM    816  CA  LEU B 606      24.982  69.641  84.541  1.00  0.00           C  
ATOM    817  C   LEU B 606      23.504  69.401  84.695  1.00  0.00           C  
ATOM    818  O   LEU B 606      23.082  68.100  84.798  1.00  0.00           O  
ATOM    819  CB  LEU B 606      25.713  69.162  85.813  1.00  0.00           C  
ATOM    820  CG  LEU B 606      27.255  69.189  85.722  1.00  0.00           C  
ATOM    821  CD1 LEU B 606      27.851  68.860  87.097  1.00  0.00           C  
ATOM    822  CD2 LEU B 606      27.801  68.230  84.656  1.00  0.00           C  
ATOM    823  N   LEU B 607      22.625  70.358  84.742  1.00  0.00           N  
ATOM    824  CA  LEU B 607      21.189  70.179  84.872  1.00  0.00           C  
ATOM    825  C   LEU B 607      20.512  70.411  83.547  1.00  0.00           C  
ATOM    826  O   LEU B 607      19.140  70.391  83.521  1.00  0.00           O  
ATOM    827  CB  LEU B 607      20.635  71.105  85.995  1.00  0.00           C  
ATOM    828  CG  LEU B 607      19.853  70.368  87.108  1.00  0.00           C  
ATOM    829  CD1 LEU B 607      20.702  69.307  87.822  1.00  0.00           C  
ATOM    830  CD2 LEU B 607      19.315  71.385  88.124  1.00  0.00           C  
ATOM    831  N   ALA B 608      21.170  70.597  82.440  1.00  0.00           N  
ATOM    832  CA  ALA B 608      20.590  70.850  81.129  1.00  0.00           C  
ATOM    833  C   ALA B 608      20.961  69.759  80.155  1.00  0.00           C  
ATOM    834  O   ALA B 608      22.046  68.970  80.428  1.00  0.00           O  
ATOM    835  CB  ALA B 608      21.081  72.213  80.605  1.00  0.00           C  
ATOM    836  N   ASN B 609      20.301  69.573  79.047  1.00  0.00           N  
ATOM    837  CA  ASN B 609      20.617  68.575  78.037  1.00  0.00           C  
ATOM    838  C   ASN B 609      20.632  69.180  76.660  1.00  0.00           C  
ATOM    839  O   ASN B 609      20.536  68.328  75.587  1.00  0.00           O  
ATOM    840  CB  ASN B 609      19.691  67.343  78.137  1.00  0.00           C  
ATOM    841  CG  ASN B 609      18.236  67.574  77.935  1.00  0.00           C  
ATOM    842  OD1 ASN B 609      17.400  66.530  78.249  1.00  0.00           O  
ATOM    843  ND2 ASN B 609      17.685  68.658  77.477  1.00  0.00           N  
ATOM    844  N   SER B 610      20.794  70.451  76.437  1.00  0.00           N  
ATOM    845  CA  SER B 610      20.856  71.077  75.125  1.00  0.00           C  
ATOM    846  C   SER B 610      21.876  72.179  75.140  1.00  0.00           C  
ATOM    847  O   SER B 610      22.042  72.891  76.298  1.00  0.00           O  
ATOM    848  CB  SER B 610      19.466  71.640  74.741  1.00  0.00           C  
ATOM    849  OG  SER B 610      19.470  72.067  73.347  1.00  0.00           O  
ATOM    850  N   LYS B 611      22.592  72.500  74.100  1.00  0.00           N  
ATOM    851  CA  LYS B 611      23.611  73.545  74.084  1.00  0.00           C  
ATOM    852  C   LYS B 611      24.676  73.287  75.122  1.00  0.00           C  
ATOM    853  O   LYS B 611      25.405  74.354  75.578  1.00  0.00           O  
ATOM    854  CB  LYS B 611      23.008  74.966  74.183  1.00  0.00           C  
ATOM    855  CG  LYS B 611      22.144  75.322  72.968  1.00  0.00           C  
ATOM    856  CD  LYS B 611      21.660  76.775  73.009  1.00  0.00           C  
ATOM    857  CE  LYS B 611      20.831  77.156  71.782  1.00  0.00           C  
ATOM    858  NZ  LYS B 611      20.397  78.542  71.862  1.00  0.00           N  
ATOM    859  N   VAL B 612      24.975  72.089  75.538  1.00  0.00           N  
ATOM    860  CA  VAL B 612      26.107  71.736  76.390  1.00  0.00           C  
ATOM    861  C   VAL B 612      27.021  70.882  75.546  1.00  0.00           C  
ATOM    862  O   VAL B 612      26.474  69.748  74.995  1.00  0.00           O  
ATOM    863  CB  VAL B 612      25.649  70.952  77.667  1.00  0.00           C  
ATOM    864  CG1 VAL B 612      26.801  70.876  78.675  1.00  0.00           C  
ATOM    865  CG2 VAL B 612      24.404  71.570  78.310  1.00  0.00           C  
ATOM    866  N   ASP B 613      28.257  71.169  75.259  1.00  0.00           N  
ATOM    867  CA  ASP B 613      29.060  70.379  74.322  1.00  0.00           C  
ATOM    868  C   ASP B 613      29.311  68.997  74.897  1.00  0.00           C  
ATOM    869  O   ASP B 613      28.617  67.968  74.270  1.00  0.00           O  
ATOM    870  CB  ASP B 613      30.299  71.176  73.894  1.00  0.00           C  
ATOM    871  CG  ASP B 613      31.263  70.399  73.078  1.00  0.00           C  
ATOM    872  OD1 ASP B 613      31.186  69.089  72.961  1.00  0.00           O  
ATOM    873  OD2 ASP B 613      32.252  71.011  72.449  1.00  0.00           O  
ATOM    874  N   PRO B 614      30.015  68.659  75.939  1.00  0.00           N  
ATOM    875  CA  PRO B 614      30.001  67.279  76.466  1.00  0.00           C  
ATOM    876  C   PRO B 614      28.625  67.017  77.020  1.00  0.00           C  
ATOM    877  O   PRO B 614      28.191  67.848  78.024  1.00  0.00           O  
ATOM    878  CB  PRO B 614      31.090  67.253  77.560  1.00  0.00           C  
ATOM    879  CG  PRO B 614      31.841  68.580  77.424  1.00  0.00           C  
ATOM    880  CD  PRO B 614      30.852  69.528  76.747  1.00  0.00           C  
ATOM    881  N   MET B 615      27.813  66.101  76.584  1.00  0.00           N  
ATOM    882  CA  MET B 615      26.443  65.944  77.076  1.00  0.00           C  
ATOM    883  C   MET B 615      26.476  65.361  78.468  1.00  0.00           C  
ATOM    884  O   MET B 615      27.038  64.100  78.603  1.00  0.00           O  
ATOM    885  CB  MET B 615      25.651  65.054  76.103  1.00  0.00           C  
ATOM    886  CG  MET B 615      24.168  64.948  76.440  1.00  0.00           C  
ATOM    887  SD  MET B 615      23.260  66.570  76.382  1.00  0.00           S  
ATOM    888  CE  MET B 615      23.458  67.068  74.625  1.00  0.00           C  
ATOM    889  N   PRO B 616      26.060  65.938  79.558  1.00  0.00           N  
ATOM    890  CA  PRO B 616      26.214  65.311  80.875  1.00  0.00           C  
ATOM    891  C   PRO B 616      25.447  64.025  80.983  1.00  0.00           C  
ATOM    892  O   PRO B 616      24.218  63.956  80.385  1.00  0.00           O  
ATOM    893  CB  PRO B 616      25.663  66.351  81.879  1.00  0.00           C  
ATOM    894  CG  PRO B 616      25.605  67.665  81.102  1.00  0.00           C  
ATOM    895  CD  PRO B 616      25.434  67.250  79.642  1.00  0.00           C  
ATOM    896  N   TRP B 617      25.863  63.016  81.694  1.00  0.00           N  
ATOM    897  CA  TRP B 617      25.056  61.859  82.055  1.00  0.00           C  
ATOM    898  C   TRP B 617      24.510  61.127  80.860  1.00  0.00           C  
ATOM    899  O   TRP B 617      23.371  60.386  81.030  1.00  0.00           O  
ATOM    900  CB  TRP B 617      23.900  62.267  83.029  1.00  0.00           C  
ATOM    901  CG  TRP B 617      24.306  63.268  84.046  1.00  0.00           C  
ATOM    902  CD1 TRP B 617      23.680  64.545  84.240  1.00  0.00           C  
ATOM    903  CD2 TRP B 617      25.383  63.219  84.987  1.00  0.00           C  
ATOM    904  NE1 TRP B 617      24.310  65.209  85.193  1.00  0.00           N  
ATOM    905  CE2 TRP B 617      25.364  64.460  85.690  1.00  0.00           C  
ATOM    906  CE3 TRP B 617      26.363  62.258  85.309  1.00  0.00           C  
ATOM    907  CZ2 TRP B 617      26.287  64.767  86.684  1.00  0.00           C  
ATOM    908  CZ3 TRP B 617      27.294  62.565  86.310  1.00  0.00           C  
ATOM    909  CH2 TRP B 617      27.258  63.794  86.986  1.00  0.00           C  
ATOM    910  N   ASN B 618      25.083  61.126  79.689  1.00  0.00           N  
ATOM    911  CA  ASN B 618      24.618  60.363  78.534  1.00  0.00           C  
ATOM    912  C   ASN B 618      23.198  60.713  78.170  1.00  0.00           C  
ATOM    913  O   ASN B 618      22.424  59.766  77.555  1.00  0.00           O  
ATOM    914  CB  ASN B 618      24.793  58.836  78.749  1.00  0.00           C  
ATOM    915  CG  ASN B 618      26.192  58.513  79.150  1.00  0.00           C  
ATOM    916  OD1 ASN B 618      26.447  58.256  80.468  1.00  0.00           O  
ATOM    917  ND2 ASN B 618      27.193  58.487  78.319  1.00  0.00           N  
ATOM    918  N   GLN B 619      22.687  61.893  78.374  1.00  0.00           N  
ATOM    919  CA  GLN B 619      21.329  62.284  78.018  1.00  0.00           C  
ATOM    920  C   GLN B 619      21.156  62.398  76.521  1.00  0.00           C  
ATOM    921  O   GLN B 619      22.236  62.176  75.710  1.00  0.00           O  
ATOM    922  CB  GLN B 619      20.985  63.619  78.709  1.00  0.00           C  
ATOM    923  CG  GLN B 619      20.899  63.486  80.239  1.00  0.00           C  
ATOM    924  CD  GLN B 619      20.746  64.831  80.863  1.00  0.00           C  
ATOM    925  OE1 GLN B 619      21.871  65.542  81.177  1.00  0.00           O  
ATOM    926  NE2 GLN B 619      19.592  65.386  81.090  1.00  0.00           N  
ATOM    927  N   THR B 620      20.010  62.705  75.983  1.00  0.00           N  
ATOM    928  CA  THR B 620      19.753  62.885  74.560  1.00  0.00           C  
ATOM    929  C   THR B 620      19.392  64.323  74.298  1.00  0.00           C  
ATOM    930  O   THR B 620      18.676  64.993  75.258  1.00  0.00           O  
ATOM    931  CB  THR B 620      18.599  61.940  74.129  1.00  0.00           C  
ATOM    932  OG1 THR B 620      19.002  60.555  74.493  1.00  0.00           O  
ATOM    933  CG2 THR B 620      18.282  61.979  72.644  1.00  0.00           C  
ATOM    934  N   GLU B 621      19.718  64.961  73.211  1.00  0.00           N  
ATOM    935  CA  GLU B 621      19.387  66.358  72.952  1.00  0.00           C  
ATOM    936  C   GLU B 621      17.957  66.663  73.314  1.00  0.00           C  
ATOM    937  O   GLU B 621      16.977  65.771  72.964  1.00  0.00           O  
ATOM    938  CB  GLU B 621      19.639  66.701  71.463  1.00  0.00           C  
ATOM    939  CG  GLU B 621      21.117  66.947  71.159  1.00  0.00           C  
ATOM    940  CD  GLU B 621      21.640  68.220  71.722  1.00  0.00           C  
ATOM    941  OE1 GLU B 621      20.844  69.152  72.207  1.00  0.00           O  
ATOM    942  OE2 GLU B 621      22.940  68.463  71.736  1.00  0.00           O  
ATOM    943  N   GLY B 622      17.621  67.779  73.893  1.00  0.00           N  
ATOM    944  CA  GLY B 622      16.272  68.190  74.216  1.00  0.00           C  
ATOM    945  C   GLY B 622      16.140  69.673  74.089  1.00  0.00           C  
ATOM    946  O   GLY B 622      16.898  70.300  73.131  1.00  0.00           O  
ATOM    947  N   ASP B 623      15.351  70.388  74.839  1.00  0.00           N  
ATOM    948  CA  ASP B 623      15.172  71.828  74.734  1.00  0.00           C  
ATOM    949  C   ASP B 623      15.585  72.529  76.000  1.00  0.00           C  
ATOM    950  O   ASP B 623      15.321  73.875  76.089  1.00  0.00           O  
ATOM    951  CB  ASP B 623      13.713  72.172  74.362  1.00  0.00           C  
ATOM    952  CG  ASP B 623      12.712  71.827  75.404  1.00  0.00           C  
ATOM    953  OD1 ASP B 623      13.057  71.497  76.633  1.00  0.00           O  
ATOM    954  OD2 ASP B 623      11.420  71.875  75.128  1.00  0.00           O  
ATOM    955  N   VAL B 624      16.178  71.945  77.000  1.00  0.00           N  
ATOM    956  CA  VAL B 624      16.540  72.605  78.253  1.00  0.00           C  
ATOM    957  C   VAL B 624      17.936  73.174  78.129  1.00  0.00           C  
ATOM    958  O   VAL B 624      18.971  72.311  77.885  1.00  0.00           O  
ATOM    959  CB  VAL B 624      16.426  71.592  79.427  1.00  0.00           C  
ATOM    960  CG1 VAL B 624      16.832  72.250  80.749  1.00  0.00           C  
ATOM    961  CG2 VAL B 624      15.009  71.013  79.520  1.00  0.00           C  
ATOM    962  N   THR B 625      18.177  74.448  78.206  1.00  0.00           N  
ATOM    963  CA  THR B 625      19.459  75.112  77.977  1.00  0.00           C  
ATOM    964  C   THR B 625      20.116  75.443  79.293  1.00  0.00           C  
ATOM    965  O   THR B 625      19.271  75.541  80.388  1.00  0.00           O  
ATOM    966  CB  THR B 625      19.135  76.396  77.160  1.00  0.00           C  
ATOM    967  OG1 THR B 625      18.337  75.961  75.978  1.00  0.00           O  
ATOM    968  CG2 THR B 625      20.323  77.195  76.661  1.00  0.00           C  
ATOM    969  N   PRO B 626      21.382  75.667  79.518  1.00  0.00           N  
ATOM    970  CA  PRO B 626      21.875  76.060  80.846  1.00  0.00           C  
ATOM    971  C   PRO B 626      21.292  77.368  81.301  1.00  0.00           C  
ATOM    972  O   PRO B 626      21.303  77.634  82.646  1.00  0.00           O  
ATOM    973  CB  PRO B 626      23.412  76.117  80.699  1.00  0.00           C  
ATOM    974  CG  PRO B 626      23.705  75.292  79.447  1.00  0.00           C  
ATOM    975  CD  PRO B 626      22.471  75.496  78.568  1.00  0.00           C  
ATOM    976  N   ASP B 627      20.802  78.263  80.492  1.00  0.00           N  
ATOM    977  CA  ASP B 627      20.149  79.493  80.920  1.00  0.00           C  
ATOM    978  C   ASP B 627      18.736  79.196  81.362  1.00  0.00           C  
ATOM    979  O   ASP B 627      18.163  79.997  82.315  1.00  0.00           O  
ATOM    980  CB  ASP B 627      20.176  80.508  79.747  1.00  0.00           C  
ATOM    981  CG  ASP B 627      19.500  81.783  80.100  1.00  0.00           C  
ATOM    982  OD1 ASP B 627      18.185  81.891  80.063  1.00  0.00           O  
ATOM    983  OD2 ASP B 627      20.189  82.847  80.466  1.00  0.00           O  
ATOM    984  N   ASP B 628      18.050  78.204  80.876  1.00  0.00           N  
ATOM    985  CA  ASP B 628      16.710  77.826  81.300  1.00  0.00           C  
ATOM    986  C   ASP B 628      16.741  77.068  82.602  1.00  0.00           C  
ATOM    987  O   ASP B 628      15.558  76.980  83.291  1.00  0.00           O  
ATOM    988  CB  ASP B 628      16.023  76.972  80.220  1.00  0.00           C  
ATOM    989  CG  ASP B 628      15.955  77.616  78.884  1.00  0.00           C  
ATOM    990  OD1 ASP B 628      16.294  78.873  78.689  1.00  0.00           O  
ATOM    991  OD2 ASP B 628      15.541  76.921  77.835  1.00  0.00           O  
ATOM    992  N   VAL B 629      17.797  76.491  83.101  1.00  0.00           N  
ATOM    993  CA  VAL B 629      17.816  75.864  84.416  1.00  0.00           C  
ATOM    994  C   VAL B 629      18.125  76.897  85.464  1.00  0.00           C  
ATOM    995  O   VAL B 629      17.915  76.563  86.776  1.00  0.00           O  
ATOM    996  CB  VAL B 629      18.789  74.651  84.501  1.00  0.00           C  
ATOM    997  CG1 VAL B 629      18.596  73.711  83.311  1.00  0.00           C  
ATOM    998  CG2 VAL B 629      20.253  75.077  84.641  1.00  0.00           C  
ATOM    999  N   VAL B 630      18.552  78.092  85.174  1.00  0.00           N  
ATOM   1000  CA  VAL B 630      18.626  79.188  86.127  1.00  0.00           C  
ATOM   1001  C   VAL B 630      17.270  79.847  86.180  1.00  0.00           C  
ATOM   1002  O   VAL B 630      16.890  80.456  87.342  1.00  0.00           O  
ATOM   1003  CB  VAL B 630      19.766  80.178  85.743  1.00  0.00           C  
ATOM   1004  CG1 VAL B 630      19.875  81.314  86.764  1.00  0.00           C  
ATOM   1005  CG2 VAL B 630      21.103  79.436  85.618  1.00  0.00           C  
ATOM   1006  N   ASP B 631      16.418  79.816  85.195  1.00  0.00           N  
ATOM   1007  CA  ASP B 631      15.057  80.318  85.291  1.00  0.00           C  
ATOM   1008  C   ASP B 631      14.159  79.312  85.968  1.00  0.00           C  
ATOM   1009  O   ASP B 631      12.940  79.755  86.414  1.00  0.00           O  
ATOM   1010  CB  ASP B 631      14.514  80.662  83.888  1.00  0.00           C  
ATOM   1011  CG  ASP B 631      13.170  81.289  83.948  1.00  0.00           C  
ATOM   1012  OD1 ASP B 631      12.904  82.257  84.809  1.00  0.00           O  
ATOM   1013  OD2 ASP B 631      12.200  80.910  83.139  1.00  0.00           O  
ATOM   1014  N   LEU B 632      14.473  78.060  86.129  1.00  0.00           N  
ATOM   1015  CA  LEU B 632      13.650  77.063  86.802  1.00  0.00           C  
ATOM   1016  C   LEU B 632      14.126  76.871  88.220  1.00  0.00           C  
ATOM   1017  O   LEU B 632      13.187  76.525  89.160  1.00  0.00           O  
ATOM   1018  CB  LEU B 632      13.678  75.726  86.020  1.00  0.00           C  
ATOM   1019  CG  LEU B 632      12.578  75.569  84.940  1.00  0.00           C  
ATOM   1020  CD1 LEU B 632      12.343  76.829  84.095  1.00  0.00           C  
ATOM   1021  CD2 LEU B 632      12.922  74.373  84.042  1.00  0.00           C  
ATOM   1022  N   VAL B 633      15.357  77.036  88.610  1.00  0.00           N  
ATOM   1023  CA  VAL B 633      15.756  77.035  90.012  1.00  0.00           C  
ATOM   1024  C   VAL B 633      15.375  78.357  90.627  1.00  0.00           C  
ATOM   1025  O   VAL B 633      15.112  78.389  91.971  1.00  0.00           O  
ATOM   1026  CB  VAL B 633      17.276  76.731  90.151  1.00  0.00           C  
ATOM   1027  CG1 VAL B 633      17.779  77.006  91.572  1.00  0.00           C  
ATOM   1028  CG2 VAL B 633      17.571  75.284  89.743  1.00  0.00           C  
ATOM   1029  N   ASN B 634      15.252  79.461  89.948  1.00  0.00           N  
ATOM   1030  CA  ASN B 634      14.805  80.717  90.536  1.00  0.00           C  
ATOM   1031  C   ASN B 634      13.309  80.696  90.731  1.00  0.00           C  
ATOM   1032  O   ASN B 634      12.785  81.494  91.713  1.00  0.00           O  
ATOM   1033  CB  ASN B 634      15.226  81.911  89.665  1.00  0.00           C  
ATOM   1034  CG  ASN B 634      16.697  82.067  89.490  1.00  0.00           C  
ATOM   1035  OD1 ASN B 634      17.117  83.109  88.701  1.00  0.00           O  
ATOM   1036  ND2 ASN B 634      17.613  81.304  90.010  1.00  0.00           N  
ATOM   1037  N   GLN B 635      12.500  79.953  90.032  1.00  0.00           N  
ATOM   1038  CA  GLN B 635      11.070  79.839  90.288  1.00  0.00           C  
ATOM   1039  C   GLN B 635      10.809  78.885  91.426  1.00  0.00           C  
ATOM   1040  O   GLN B 635       9.560  78.915  91.995  1.00  0.00           O  
ATOM   1041  CB  GLN B 635      10.318  79.375  89.025  1.00  0.00           C  
ATOM   1042  CG  GLN B 635      10.204  80.470  87.959  1.00  0.00           C  
ATOM   1043  CD  GLN B 635       9.576  79.965  86.704  1.00  0.00           C  
ATOM   1044  OE1 GLN B 635       8.546  79.070  86.803  1.00  0.00           O  
ATOM   1045  NE2 GLN B 635       9.949  80.329  85.512  1.00  0.00           N  
ATOM   1046  N   GLY B 636      11.689  78.044  91.885  1.00  0.00           N  
ATOM   1047  CA  GLY B 636      11.481  77.173  93.023  1.00  0.00           C  
ATOM   1048  C   GLY B 636      12.102  77.734  94.266  1.00  0.00           C  
ATOM   1049  O   GLY B 636      11.612  77.302  95.474  1.00  0.00           O  
ATOM   1050  N   LEU B 637      13.067  78.607  94.256  1.00  0.00           N  
ATOM   1051  CA  LEU B 637      13.614  79.253  95.439  1.00  0.00           C  
ATOM   1052  C   LEU B 637      12.869  80.532  95.727  1.00  0.00           C  
ATOM   1053  O   LEU B 637      13.147  81.167  96.911  1.00  0.00           O  
ATOM   1054  CB  LEU B 637      15.124  79.538  95.289  1.00  0.00           C  
ATOM   1055  CG  LEU B 637      16.007  78.286  95.079  1.00  0.00           C  
ATOM   1056  CD1 LEU B 637      17.463  78.717  94.859  1.00  0.00           C  
ATOM   1057  CD2 LEU B 637      15.909  77.278  96.229  1.00  0.00           C  
ATOM   1058  N   GLN B 638      11.979  81.038  94.924  1.00  0.00           N  
ATOM   1059  CA  GLN B 638      11.125  82.181  95.219  1.00  0.00           C  
ATOM   1060  C   GLN B 638       9.742  81.692  95.577  1.00  0.00           C  
ATOM   1061  O   GLN B 638       9.058  82.388  96.540  1.00  0.00           O  
ATOM   1062  CB  GLN B 638      11.080  83.170  94.032  1.00  0.00           C  
ATOM   1063  CG  GLN B 638      12.430  83.864  93.816  1.00  0.00           C  
ATOM   1064  CD  GLN B 638      12.474  84.700  92.582  1.00  0.00           C  
ATOM   1065  OE1 GLN B 638      11.930  84.203  91.429  1.00  0.00           O  
ATOM   1066  NE2 GLN B 638      13.039  85.870  92.525  1.00  0.00           N  
ATOM   1067  N   GLU B 639       9.170  80.645  95.055  1.00  0.00           N  
ATOM   1068  CA  GLU B 639       7.886  80.126  95.518  1.00  0.00           C  
ATOM   1069  C   GLU B 639       8.048  79.485  96.873  1.00  0.00           C  
ATOM   1070  O   GLU B 639       6.942  79.418  97.682  1.00  0.00           O  
ATOM   1071  CB  GLU B 639       7.298  79.132  94.498  1.00  0.00           C  
ATOM   1072  CG  GLU B 639       6.847  79.822  93.211  1.00  0.00           C  
ATOM   1073  CD  GLU B 639       6.527  78.881  92.108  1.00  0.00           C  
ATOM   1074  OE1 GLU B 639       6.637  77.575  92.246  1.00  0.00           O  
ATOM   1075  OE2 GLU B 639       6.134  79.338  90.931  1.00  0.00           O  
ATOM   1076  N   GLY B 640       9.177  79.010  97.313  1.00  0.00           N  
ATOM   1077  CA  GLY B 640       9.393  78.536  98.664  1.00  0.00           C  
ATOM   1078  C   GLY B 640       9.781  79.666  99.569  1.00  0.00           C  
ATOM   1079  O   GLY B 640       9.632  79.499 100.922  1.00  0.00           O  
ATOM   1080  N   GLU B 641      10.241  80.801  99.128  1.00  0.00           N  
ATOM   1081  CA  GLU B 641      10.546  81.956  99.965  1.00  0.00           C  
ATOM   1082  C   GLU B 641       9.264  82.610 100.423  1.00  0.00           C  
ATOM   1083  O   GLU B 641       9.264  83.245 101.637  1.00  0.00           O  
ATOM   1084  CB  GLU B 641      11.458  82.911  99.166  1.00  0.00           C  
ATOM   1085  CG  GLU B 641      11.882  84.165  99.927  1.00  0.00           C  
ATOM   1086  CD  GLU B 641      12.985  84.906  99.262  1.00  0.00           C  
ATOM   1087  OE1 GLU B 641      13.686  84.384  98.274  1.00  0.00           O  
ATOM   1088  OE2 GLU B 641      13.323  86.118  99.672  1.00  0.00           O  
ATOM   1089  N   GLN B 642       8.165  82.572  99.726  1.00  0.00           N  
ATOM   1090  CA  GLN B 642       6.874  83.082 100.159  1.00  0.00           C  
ATOM   1091  C   GLN B 642       6.045  81.993 100.794  1.00  0.00           C  
ATOM   1092  O   GLN B 642       4.839  82.373 101.329  1.00  0.00           O  
ATOM   1093  CB  GLN B 642       6.090  83.716  98.983  1.00  0.00           C  
ATOM   1094  CG  GLN B 642       6.525  85.152  98.640  1.00  0.00           C  
ATOM   1095  CD  GLN B 642       7.826  85.219  97.917  1.00  0.00           C  
ATOM   1096  OE1 GLN B 642       7.855  84.813  96.610  1.00  0.00           O  
ATOM   1097  NE2 GLN B 642       8.932  85.653  98.443  1.00  0.00           N  
ATOM   1098  N   ALA B 643       6.400  80.744 100.867  1.00  0.00           N  
ATOM   1099  CA  ALA B 643       5.605  79.685 101.470  1.00  0.00           C  
ATOM   1100  C   ALA B 643       6.247  79.146 102.721  1.00  0.00           C  
ATOM   1101  O   ALA B 643       5.503  78.257 103.458  1.00  0.00           O  
ATOM   1102  CB  ALA B 643       5.370  78.547 100.462  1.00  0.00           C  
ATOM   1103  N   PHE B 644       7.440  79.462 103.133  1.00  0.00           N  
ATOM   1104  CA  PHE B 644       8.080  78.914 104.317  1.00  0.00           C  
ATOM   1105  C   PHE B 644       8.726  79.988 105.143  1.00  0.00           C  
ATOM   1106  O   PHE B 644       9.436  79.591 106.250  1.00  0.00           O  
ATOM   1107  CB  PHE B 644       9.097  77.799 103.935  1.00  0.00           C  
ATOM   1108  CG  PHE B 644       8.448  76.652 103.191  1.00  0.00           C  
ATOM   1109  CD1 PHE B 644       7.442  75.877 103.793  1.00  0.00           C  
ATOM   1110  CD2 PHE B 644       8.840  76.341 101.879  1.00  0.00           C  
ATOM   1111  CE1 PHE B 644       6.839  74.828 103.097  1.00  0.00           C  
ATOM   1112  CE2 PHE B 644       8.240  75.289 101.184  1.00  0.00           C  
ATOM   1113  CZ  PHE B 644       7.234  74.531 101.789  1.00  0.00           C  
ATOM   1114  N   GLY B 645       8.617  81.265 104.911  1.00  0.00           N  
ATOM   1115  CA  GLY B 645       9.100  82.300 105.803  1.00  0.00           C  
ATOM   1116  C   GLY B 645      10.587  82.427 105.880  1.00  0.00           C  
ATOM   1117  O   GLY B 645      11.073  83.194 106.914  1.00  0.00           O  
ATOM   1118  N   ILE B 646      11.429  81.896 105.043  1.00  0.00           N  
ATOM   1119  CA  ILE B 646      12.873  82.065 105.113  1.00  0.00           C  
ATOM   1120  C   ILE B 646      13.387  82.667 103.832  1.00  0.00           C  
ATOM   1121  O   ILE B 646      12.724  82.400 102.663  1.00  0.00           O  
ATOM   1122  CB  ILE B 646      13.600  80.717 105.462  1.00  0.00           C  
ATOM   1123  CG1 ILE B 646      13.537  79.687 104.311  1.00  0.00           C  
ATOM   1124  CG2 ILE B 646      13.039  80.148 106.771  1.00  0.00           C  
ATOM   1125  CD1 ILE B 646      14.489  78.513 104.510  1.00  0.00           C  
ATOM   1126  N   LYS B 647      14.432  83.443 103.798  1.00  0.00           N  
ATOM   1127  CA  LYS B 647      14.968  84.080 102.597  1.00  0.00           C  
ATOM   1128  C   LYS B 647      15.939  83.150 101.915  1.00  0.00           C  
ATOM   1129  O   LYS B 647      16.762  82.397 102.717  1.00  0.00           O  
ATOM   1130  CB  LYS B 647      15.637  85.412 103.003  1.00  0.00           C  
ATOM   1131  CG  LYS B 647      16.117  86.231 101.801  1.00  0.00           C  
ATOM   1132  CD  LYS B 647      16.607  87.635 102.182  1.00  0.00           C  
ATOM   1133  CE  LYS B 647      15.484  88.551 102.673  1.00  0.00           C  
ATOM   1134  NZ  LYS B 647      15.990  89.882 102.965  1.00  0.00           N  
ATOM   1135  N   VAL B 648      16.034  83.020 100.624  1.00  0.00           N  
ATOM   1136  CA  VAL B 648      16.932  82.085  99.966  1.00  0.00           C  
ATOM   1137  C   VAL B 648      17.517  82.688  98.721  1.00  0.00           C  
ATOM   1138  O   VAL B 648      16.722  83.460  97.913  1.00  0.00           O  
ATOM   1139  CB  VAL B 648      16.183  80.747  99.612  1.00  0.00           C  
ATOM   1140  CG1 VAL B 648      17.164  79.713  99.051  1.00  0.00           C  
ATOM   1141  CG2 VAL B 648      15.455  80.184 100.836  1.00  0.00           C  
ATOM   1142  N   ARG B 649      18.748  82.449  98.375  1.00  0.00           N  
ATOM   1143  CA  ARG B 649      19.434  82.930  97.188  1.00  0.00           C  
ATOM   1144  C   ARG B 649      20.126  81.769  96.520  1.00  0.00           C  
ATOM   1145  O   ARG B 649      19.914  80.515  97.038  1.00  0.00           O  
ATOM   1146  CB  ARG B 649      20.420  84.069  97.573  1.00  0.00           C  
ATOM   1147  CG  ARG B 649      19.715  85.263  98.230  1.00  0.00           C  
ATOM   1148  CD  ARG B 649      18.868  86.104  97.253  1.00  0.00           C  
ATOM   1149  NE  ARG B 649      17.697  86.670  97.911  1.00  0.00           N  
ATOM   1150  CZ  ARG B 649      17.243  87.938  97.801  1.00  0.00           C  
ATOM   1151  NH1 ARG B 649      17.958  88.918  97.194  1.00  0.00           N  
ATOM   1152  NH2 ARG B 649      16.034  88.238  98.338  1.00  0.00           N  
ATOM   1153  N   SER B 650      20.890  81.882  95.472  1.00  0.00           N  
ATOM   1154  CA  SER B 650      21.539  80.773  94.792  1.00  0.00           C  
ATOM   1155  C   SER B 650      22.914  81.160  94.323  1.00  0.00           C  
ATOM   1156  O   SER B 650      23.283  82.476  94.344  1.00  0.00           O  
ATOM   1157  CB  SER B 650      20.692  80.266  93.600  1.00  0.00           C  
ATOM   1158  OG  SER B 650      20.654  81.262  92.524  1.00  0.00           O  
ATOM   1159  N   ILE B 651      23.750  80.274  93.865  1.00  0.00           N  
ATOM   1160  CA  ILE B 651      25.058  80.529  93.282  1.00  0.00           C  
ATOM   1161  C   ILE B 651      25.215  79.619  92.090  1.00  0.00           C  
ATOM   1162  O   ILE B 651      24.468  78.467  92.057  1.00  0.00           O  
ATOM   1163  CB  ILE B 651      26.193  80.286  94.345  1.00  0.00           C  
ATOM   1164  CG1 ILE B 651      26.036  81.258  95.537  1.00  0.00           C  
ATOM   1165  CG2 ILE B 651      27.587  80.390  93.721  1.00  0.00           C  
ATOM   1166  CD1 ILE B 651      26.968  80.933  96.698  1.00  0.00           C  
ATOM   1167  N   LEU B 652      26.014  79.866  91.093  1.00  0.00           N  
ATOM   1168  CA  LEU B 652      26.175  79.000  89.930  1.00  0.00           C  
ATOM   1169  C   LEU B 652      27.590  78.480  89.886  1.00  0.00           C  
ATOM   1170  O   LEU B 652      28.618  79.381  89.948  1.00  0.00           O  
ATOM   1171  CB  LEU B 652      25.816  79.777  88.645  1.00  0.00           C  
ATOM   1172  CG  LEU B 652      24.384  80.356  88.659  1.00  0.00           C  
ATOM   1173  CD1 LEU B 652      24.143  81.161  87.379  1.00  0.00           C  
ATOM   1174  CD2 LEU B 652      23.311  79.272  88.822  1.00  0.00           C  
ATOM   1175  N   CYS B 653      27.863  77.209  89.818  1.00  0.00           N  
ATOM   1176  CA  CYS B 653      29.197  76.635  89.909  1.00  0.00           C  
ATOM   1177  C   CYS B 653      29.902  76.556  88.577  1.00  0.00           C  
ATOM   1178  O   CYS B 653      29.169  76.491  87.425  1.00  0.00           O  
ATOM   1179  CB  CYS B 653      29.121  75.203  90.478  1.00  0.00           C  
ATOM   1180  SG  CYS B 653      28.217  75.115  92.090  1.00  0.00           S  
ATOM   1181  N   CYS B 654      31.200  76.485  88.529  1.00  0.00           N  
ATOM   1182  CA  CYS B 654      32.033  76.255  87.356  1.00  0.00           C  
ATOM   1183  C   CYS B 654      32.715  74.926  87.562  1.00  0.00           C  
ATOM   1184  O   CYS B 654      33.304  74.722  88.785  1.00  0.00           O  
ATOM   1185  CB  CYS B 654      33.107  77.359  87.239  1.00  0.00           C  
ATOM   1186  SG  CYS B 654      32.387  79.061  87.176  1.00  0.00           S  
ATOM   1187  N   MET B 655      32.760  73.962  86.692  1.00  0.00           N  
ATOM   1188  CA  MET B 655      33.380  72.670  86.972  1.00  0.00           C  
ATOM   1189  C   MET B 655      34.865  72.720  86.716  1.00  0.00           C  
ATOM   1190  O   MET B 655      35.329  73.409  85.627  1.00  0.00           O  
ATOM   1191  CB  MET B 655      32.694  71.562  86.146  1.00  0.00           C  
ATOM   1192  CG  MET B 655      31.246  71.318  86.567  1.00  0.00           C  
ATOM   1193  SD  MET B 655      31.071  70.598  88.276  1.00  0.00           S  
ATOM   1194  CE  MET B 655      30.807  72.074  89.344  1.00  0.00           C  
ATOM   1195  N   ARG B 656      35.721  72.133  87.503  1.00  0.00           N  
ATOM   1196  CA  ARG B 656      37.165  72.144  87.314  1.00  0.00           C  
ATOM   1197  C   ARG B 656      37.575  71.338  86.109  1.00  0.00           C  
ATOM   1198  O   ARG B 656      38.829  71.561  85.598  1.00  0.00           O  
ATOM   1199  CB  ARG B 656      37.869  71.573  88.562  1.00  0.00           C  
ATOM   1200  CG  ARG B 656      37.789  72.482  89.791  1.00  0.00           C  
ATOM   1201  CD  ARG B 656      38.475  71.805  90.994  1.00  0.00           C  
ATOM   1202  NE  ARG B 656      38.729  72.702  92.116  1.00  0.00           N  
ATOM   1203  CZ  ARG B 656      39.811  73.513  92.192  1.00  0.00           C  
ATOM   1204  NH1 ARG B 656      40.581  73.766  91.108  1.00  0.00           N  
ATOM   1205  NH2 ARG B 656      40.096  74.122  93.364  1.00  0.00           N  
ATOM   1206  N   HIS B 657      36.820  70.428  85.568  1.00  0.00           N  
ATOM   1207  CA  HIS B 657      37.167  69.640  84.400  1.00  0.00           C  
ATOM   1208  C   HIS B 657      36.569  70.240  83.156  1.00  0.00           C  
ATOM   1209  O   HIS B 657      36.807  69.601  81.965  1.00  0.00           O  
ATOM   1210  CB  HIS B 657      36.753  68.152  84.587  1.00  0.00           C  
ATOM   1211  CG  HIS B 657      35.282  67.945  84.812  1.00  0.00           C  
ATOM   1212  ND1 HIS B 657      34.669  68.117  86.022  1.00  0.00           N  
ATOM   1213  CD2 HIS B 657      34.284  67.565  83.928  1.00  0.00           C  
ATOM   1214  CE1 HIS B 657      33.360  67.861  85.891  1.00  0.00           C  
ATOM   1215  NE2 HIS B 657      33.059  67.513  84.605  1.00  0.00           N  
ATOM   1216  N   GLN B 658      35.879  71.343  83.159  1.00  0.00           N  
ATOM   1217  CA  GLN B 658      35.285  71.974  81.986  1.00  0.00           C  
ATOM   1218  C   GLN B 658      35.514  73.464  82.028  1.00  0.00           C  
ATOM   1219  O   GLN B 658      34.447  74.291  82.333  1.00  0.00           O  
ATOM   1220  CB  GLN B 658      33.780  71.625  81.888  1.00  0.00           C  
ATOM   1221  CG  GLN B 658      33.568  70.189  81.405  1.00  0.00           C  
ATOM   1222  CD  GLN B 658      34.080  69.988  80.020  1.00  0.00           C  
ATOM   1223  OE1 GLN B 658      33.775  70.931  79.075  1.00  0.00           O  
ATOM   1224  NE2 GLN B 658      34.792  68.964  79.649  1.00  0.00           N  
ATOM   1225  N   PRO B 659      36.650  74.035  81.745  1.00  0.00           N  
ATOM   1226  CA  PRO B 659      36.813  75.487  81.666  1.00  0.00           C  
ATOM   1227  C   PRO B 659      36.011  76.075  80.537  1.00  0.00           C  
ATOM   1228  O   PRO B 659      35.859  77.438  80.516  1.00  0.00           O  
ATOM   1229  CB  PRO B 659      38.333  75.713  81.476  1.00  0.00           C  
ATOM   1230  CG  PRO B 659      38.982  74.355  81.751  1.00  0.00           C  
ATOM   1231  CD  PRO B 659      37.888  73.326  81.468  1.00  0.00           C  
ATOM   1232  N   SER B 660      35.477  75.374  79.578  1.00  0.00           N  
ATOM   1233  CA  SER B 660      34.677  75.930  78.493  1.00  0.00           C  
ATOM   1234  C   SER B 660      33.302  76.319  78.973  1.00  0.00           C  
ATOM   1235  O   SER B 660      32.600  77.232  78.231  1.00  0.00           O  
ATOM   1236  CB  SER B 660      34.594  74.937  77.324  1.00  0.00           C  
ATOM   1237  OG  SER B 660      33.884  73.720  77.725  1.00  0.00           O  
ATOM   1238  N   TRP B 661      32.757  75.827  80.047  1.00  0.00           N  
ATOM   1239  CA  TRP B 661      31.493  76.268  80.621  1.00  0.00           C  
ATOM   1240  C   TRP B 661      31.709  77.477  81.495  1.00  0.00           C  
ATOM   1241  O   TRP B 661      30.598  78.155  81.919  1.00  0.00           O  
ATOM   1242  CB  TRP B 661      30.876  75.141  81.495  1.00  0.00           C  
ATOM   1243  CG  TRP B 661      29.889  74.178  80.775  1.00  0.00           C  
ATOM   1244  CD1 TRP B 661      30.184  73.876  79.321  1.00  0.00           C  
ATOM   1245  CD2 TRP B 661      29.938  72.773  81.357  1.00  0.00           C  
ATOM   1246  NE1 TRP B 661      30.203  72.603  79.107  1.00  0.00           N  
ATOM   1247  CE2 TRP B 661      30.064  71.870  80.288  1.00  0.00           C  
ATOM   1248  CE3 TRP B 661      29.947  72.298  82.668  1.00  0.00           C  
ATOM   1249  CZ2 TRP B 661      30.075  70.487  80.477  1.00  0.00           C  
ATOM   1250  CZ3 TRP B 661      29.977  70.910  82.875  1.00  0.00           C  
ATOM   1251  CH2 TRP B 661      30.010  70.018  81.795  1.00  0.00           C  
ATOM   1252  N   SER B 662      32.876  77.875  81.911  1.00  0.00           N  
ATOM   1253  CA  SER B 662      33.077  78.907  82.922  1.00  0.00           C  
ATOM   1254  C   SER B 662      32.747  80.288  82.424  1.00  0.00           C  
ATOM   1255  O   SER B 662      32.199  81.162  83.331  1.00  0.00           O  
ATOM   1256  CB  SER B 662      34.525  78.836  83.422  1.00  0.00           C  
ATOM   1257  OG  SER B 662      34.830  77.458  83.808  1.00  0.00           O  
ATOM   1258  N   LEU B 663      32.958  80.710  81.211  1.00  0.00           N  
ATOM   1259  CA  LEU B 663      32.563  82.037  80.752  1.00  0.00           C  
ATOM   1260  C   LEU B 663      31.074  82.095  80.529  1.00  0.00           C  
ATOM   1261  O   LEU B 663      30.480  83.332  80.527  1.00  0.00           O  
ATOM   1262  CB  LEU B 663      33.325  82.444  79.474  1.00  0.00           C  
ATOM   1263  CG  LEU B 663      34.799  82.845  79.726  1.00  0.00           C  
ATOM   1264  CD1 LEU B 663      35.554  82.955  78.393  1.00  0.00           C  
ATOM   1265  CD2 LEU B 663      34.904  84.159  80.512  1.00  0.00           C  
ATOM   1266  N   GLU B 664      30.330  81.041  80.359  1.00  0.00           N  
ATOM   1267  CA  GLU B 664      28.876  81.063  80.271  1.00  0.00           C  
ATOM   1268  C   GLU B 664      28.288  81.128  81.659  1.00  0.00           C  
ATOM   1269  O   GLU B 664      27.061  81.719  81.818  1.00  0.00           O  
ATOM   1270  CB  GLU B 664      28.390  79.829  79.485  1.00  0.00           C  
ATOM   1271  CG  GLU B 664      26.867  79.748  79.382  1.00  0.00           C  
ATOM   1272  CD  GLU B 664      26.397  78.638  78.515  1.00  0.00           C  
ATOM   1273  OE1 GLU B 664      27.155  78.137  77.557  1.00  0.00           O  
ATOM   1274  OE2 GLU B 664      25.189  78.128  78.667  1.00  0.00           O  
ATOM   1275  N   VAL B 665      28.899  80.678  82.717  1.00  0.00           N  
ATOM   1276  CA  VAL B 665      28.408  80.860  84.078  1.00  0.00           C  
ATOM   1277  C   VAL B 665      28.560  82.311  84.463  1.00  0.00           C  
ATOM   1278  O   VAL B 665      27.657  82.849  85.344  1.00  0.00           O  
ATOM   1279  CB  VAL B 665      29.168  79.902  85.043  1.00  0.00           C  
ATOM   1280  CG1 VAL B 665      28.828  80.182  86.509  1.00  0.00           C  
ATOM   1281  CG2 VAL B 665      28.868  78.437  84.702  1.00  0.00           C  
ATOM   1282  N   LEU B 666      29.485  83.086  83.974  1.00  0.00           N  
ATOM   1283  CA  LEU B 666      29.595  84.509  84.277  1.00  0.00           C  
ATOM   1284  C   LEU B 666      28.467  85.272  83.629  1.00  0.00           C  
ATOM   1285  O   LEU B 666      28.013  86.401  84.261  1.00  0.00           O  
ATOM   1286  CB  LEU B 666      30.964  85.037  83.797  1.00  0.00           C  
ATOM   1287  CG  LEU B 666      31.271  86.486  84.238  1.00  0.00           C  
ATOM   1288  CD1 LEU B 666      31.394  86.621  85.763  1.00  0.00           C  
ATOM   1289  CD2 LEU B 666      32.545  86.990  83.547  1.00  0.00           C  
ATOM   1290  N   GLU B 667      27.919  84.921  82.502  1.00  0.00           N  
ATOM   1291  CA  GLU B 667      26.808  85.628  81.879  1.00  0.00           C  
ATOM   1292  C   GLU B 667      25.495  85.168  82.459  1.00  0.00           C  
ATOM   1293  O   GLU B 667      24.379  85.924  82.206  1.00  0.00           O  
ATOM   1294  CB  GLU B 667      26.850  85.477  80.344  1.00  0.00           C  
ATOM   1295  CG  GLU B 667      28.181  85.956  79.750  1.00  0.00           C  
ATOM   1296  CD  GLU B 667      28.522  87.354  80.122  1.00  0.00           C  
ATOM   1297  OE1 GLU B 667      27.598  88.295  80.188  1.00  0.00           O  
ATOM   1298  OE2 GLU B 667      29.766  87.702  80.396  1.00  0.00           O  
ATOM   1299  N   LEU B 668      25.392  84.113  83.213  1.00  0.00           N  
ATOM   1300  CA  LEU B 668      24.223  83.718  83.982  1.00  0.00           C  
ATOM   1301  C   LEU B 668      24.332  84.293  85.376  1.00  0.00           C  
ATOM   1302  O   LEU B 668      23.259  84.148  86.216  1.00  0.00           O  
ATOM   1303  CB  LEU B 668      24.097  82.178  84.010  1.00  0.00           C  
ATOM   1304  CG  LEU B 668      23.453  81.517  82.758  1.00  0.00           C  
ATOM   1305  CD1 LEU B 668      23.740  82.239  81.436  1.00  0.00           C  
ATOM   1306  CD2 LEU B 668      23.897  80.049  82.671  1.00  0.00           C  
ATOM   1307  N   CYS B 669      25.378  84.950  85.788  1.00  0.00           N  
ATOM   1308  CA  CYS B 669      25.498  85.672  87.044  1.00  0.00           C  
ATOM   1309  C   CYS B 669      25.300  87.153  86.815  1.00  0.00           C  
ATOM   1310  O   CYS B 669      25.027  87.929  87.912  1.00  0.00           O  
ATOM   1311  CB  CYS B 669      26.874  85.418  87.689  1.00  0.00           C  
ATOM   1312  SG  CYS B 669      27.133  83.636  88.136  1.00  0.00           S  
ATOM   1313  N   LYS B 670      25.365  87.713  85.641  1.00  0.00           N  
ATOM   1314  CA  LYS B 670      25.040  89.107  85.354  1.00  0.00           C  
ATOM   1315  C   LYS B 670      23.573  89.203  84.998  1.00  0.00           C  
ATOM   1316  O   LYS B 670      22.810  90.175  85.584  1.00  0.00           O  
ATOM   1317  CB  LYS B 670      25.876  89.640  84.168  1.00  0.00           C  
ATOM   1318  CG  LYS B 670      27.381  89.713  84.441  1.00  0.00           C  
ATOM   1319  CD  LYS B 670      28.148  90.189  83.200  1.00  0.00           C  
ATOM   1320  CE  LYS B 670      29.664  90.146  83.386  1.00  0.00           C  
ATOM   1321  NZ  LYS B 670      30.349  90.544  82.165  1.00  0.00           N  
ATOM   1322  N   LYS B 671      23.012  88.395  84.145  1.00  0.00           N  
ATOM   1323  CA  LYS B 671      21.602  88.438  83.771  1.00  0.00           C  
ATOM   1324  C   LYS B 671      20.725  88.146  84.962  1.00  0.00           C  
ATOM   1325  O   LYS B 671      19.466  88.688  84.985  1.00  0.00           O  
ATOM   1326  CB  LYS B 671      21.358  87.418  82.638  1.00  0.00           C  
ATOM   1327  CG  LYS B 671      19.906  87.379  82.156  1.00  0.00           C  
ATOM   1328  CD  LYS B 671      19.698  86.372  81.020  1.00  0.00           C  
ATOM   1329  CE  LYS B 671      18.232  86.275  80.597  1.00  0.00           C  
ATOM   1330  NZ  LYS B 671      18.059  85.303  79.529  1.00  0.00           N  
ATOM   1331  N   TYR B 672      21.107  87.387  85.947  1.00  0.00           N  
ATOM   1332  CA  TYR B 672      20.310  87.042  87.111  1.00  0.00           C  
ATOM   1333  C   TYR B 672      20.916  87.641  88.354  1.00  0.00           C  
ATOM   1334  O   TYR B 672      20.679  87.029  89.556  1.00  0.00           O  
ATOM   1335  CB  TYR B 672      20.160  85.501  87.229  1.00  0.00           C  
ATOM   1336  CG  TYR B 672      19.437  84.886  86.046  1.00  0.00           C  
ATOM   1337  CD1 TYR B 672      18.036  84.771  86.046  1.00  0.00           C  
ATOM   1338  CD2 TYR B 672      20.152  84.411  84.933  1.00  0.00           C  
ATOM   1339  CE1 TYR B 672      17.361  84.188  84.972  1.00  0.00           C  
ATOM   1340  CE2 TYR B 672      19.493  83.825  83.850  1.00  0.00           C  
ATOM   1341  CZ  TYR B 672      18.098  83.715  83.878  1.00  0.00           C  
ATOM   1342  OH  TYR B 672      17.454  83.125  82.807  1.00  0.00           O  
ATOM   1343  N   ASN B 673      21.629  88.731  88.348  1.00  0.00           N  
ATOM   1344  CA  ASN B 673      22.203  89.336  89.552  1.00  0.00           C  
ATOM   1345  C   ASN B 673      21.088  89.779  90.473  1.00  0.00           C  
ATOM   1346  O   ASN B 673      20.110  90.591  89.960  1.00  0.00           O  
ATOM   1347  CB  ASN B 673      23.115  90.508  89.152  1.00  0.00           C  
ATOM   1348  CG  ASN B 673      24.006  90.981  90.251  1.00  0.00           C  
ATOM   1349  OD1 ASN B 673      23.783  90.560  91.531  1.00  0.00           O  
ATOM   1350  ND2 ASN B 673      25.006  91.790  90.050  1.00  0.00           N  
ATOM   1351  N   GLN B 674      21.015  89.399  91.715  1.00  0.00           N  
ATOM   1352  CA  GLN B 674      19.962  89.711  92.673  1.00  0.00           C  
ATOM   1353  C   GLN B 674      18.624  89.148  92.279  1.00  0.00           C  
ATOM   1354  O   GLN B 674      17.585  89.364  93.152  1.00  0.00           O  
ATOM   1355  CB  GLN B 674      19.909  91.213  93.039  1.00  0.00           C  
ATOM   1356  CG  GLN B 674      21.236  91.713  93.619  1.00  0.00           C  
ATOM   1357  CD  GLN B 674      21.688  90.956  94.822  1.00  0.00           C  
ATOM   1358  OE1 GLN B 674      20.749  90.482  95.698  1.00  0.00           O  
ATOM   1359  NE2 GLN B 674      22.941  90.737  95.099  1.00  0.00           N  
ATOM   1360  N   LYS B 675      18.426  88.394  91.237  1.00  0.00           N  
ATOM   1361  CA  LYS B 675      17.247  87.560  90.996  1.00  0.00           C  
ATOM   1362  C   LYS B 675      17.627  86.182  91.515  1.00  0.00           C  
ATOM   1363  O   LYS B 675      17.732  85.127  90.660  1.00  0.00           O  
ATOM   1364  CB  LYS B 675      16.860  87.595  89.509  1.00  0.00           C  
ATOM   1365  CG  LYS B 675      15.536  86.879  89.218  1.00  0.00           C  
ATOM   1366  CD  LYS B 675      15.115  87.023  87.749  1.00  0.00           C  
ATOM   1367  CE  LYS B 675      13.833  86.262  87.398  1.00  0.00           C  
ATOM   1368  NZ  LYS B 675      14.033  84.821  87.419  1.00  0.00           N  
ATOM   1369  N   THR B 676      17.930  86.057  92.776  1.00  0.00           N  
ATOM   1370  CA  THR B 676      18.515  84.945  93.517  1.00  0.00           C  
ATOM   1371  C   THR B 676      19.988  84.777  93.222  1.00  0.00           C  
ATOM   1372  O   THR B 676      20.817  84.683  94.311  1.00  0.00           O  
ATOM   1373  CB  THR B 676      17.769  83.589  93.425  1.00  0.00           C  
ATOM   1374  OG1 THR B 676      18.209  82.845  92.218  1.00  0.00           O  
ATOM   1375  CG2 THR B 676      16.253  83.702  93.412  1.00  0.00           C  
ATOM   1376  N   VAL B 677      20.539  84.685  92.045  1.00  0.00           N  
ATOM   1377  CA  VAL B 677      21.966  84.402  91.866  1.00  0.00           C  
ATOM   1378  C   VAL B 677      22.794  85.545  92.403  1.00  0.00           C  
ATOM   1379  O   VAL B 677      22.609  86.788  91.857  1.00  0.00           O  
ATOM   1380  CB  VAL B 677      22.290  84.130  90.371  1.00  0.00           C  
ATOM   1381  CG1 VAL B 677      23.800  83.948  90.177  1.00  0.00           C  
ATOM   1382  CG2 VAL B 677      21.528  82.907  89.846  1.00  0.00           C  
ATOM   1383  N   VAL B 678      23.671  85.391  93.352  1.00  0.00           N  
ATOM   1384  CA  VAL B 678      24.471  86.442  93.950  1.00  0.00           C  
ATOM   1385  C   VAL B 678      25.941  86.206  93.756  1.00  0.00           C  
ATOM   1386  O   VAL B 678      26.783  87.196  94.204  1.00  0.00           O  
ATOM   1387  CB  VAL B 678      24.163  86.587  95.485  1.00  0.00           C  
ATOM   1388  CG1 VAL B 678      22.733  87.081  95.721  1.00  0.00           C  
ATOM   1389  CG2 VAL B 678      24.432  85.288  96.256  1.00  0.00           C  
ATOM   1390  N   ALA B 679      26.474  85.145  93.223  1.00  0.00           N  
ATOM   1391  CA  ALA B 679      27.913  84.928  93.156  1.00  0.00           C  
ATOM   1392  C   ALA B 679      28.281  83.844  92.181  1.00  0.00           C  
ATOM   1393  O   ALA B 679      27.303  83.123  91.552  1.00  0.00           O  
ATOM   1394  CB  ALA B 679      28.456  84.572  94.555  1.00  0.00           C  
ATOM   1395  N   MET B 680      29.535  83.567  91.960  1.00  0.00           N  
ATOM   1396  CA  MET B 680      30.072  82.480  91.157  1.00  0.00           C  
ATOM   1397  C   MET B 680      30.836  81.535  92.053  1.00  0.00           C  
ATOM   1398  O   MET B 680      31.447  82.046  93.168  1.00  0.00           O  
ATOM   1399  CB  MET B 680      31.002  83.067  90.054  1.00  0.00           C  
ATOM   1400  CG  MET B 680      31.847  81.995  89.377  1.00  0.00           C  
ATOM   1401  SD  MET B 680      32.876  82.667  87.988  1.00  0.00           S  
ATOM   1402  CE  MET B 680      31.610  82.777  86.666  1.00  0.00           C  
ATOM   1403  N   ASP B 681      30.957  80.267  91.787  1.00  0.00           N  
ATOM   1404  CA  ASP B 681      31.674  79.289  92.585  1.00  0.00           C  
ATOM   1405  C   ASP B 681      32.589  78.466  91.712  1.00  0.00           C  
ATOM   1406  O   ASP B 681      32.391  78.488  90.357  1.00  0.00           O  
ATOM   1407  CB  ASP B 681      30.639  78.382  93.310  1.00  0.00           C  
ATOM   1408  CG  ASP B 681      31.268  77.305  94.107  1.00  0.00           C  
ATOM   1409  OD1 ASP B 681      32.191  77.571  95.016  1.00  0.00           O  
ATOM   1410  OD2 ASP B 681      30.911  76.048  93.945  1.00  0.00           O  
ATOM   1411  N   LEU B 682      33.554  77.736  92.196  1.00  0.00           N  
ATOM   1412  CA  LEU B 682      34.404  76.827  91.425  1.00  0.00           C  
ATOM   1413  C   LEU B 682      34.444  75.512  92.168  1.00  0.00           C  
ATOM   1414  O   LEU B 682      35.340  75.370  93.198  1.00  0.00           O  
ATOM   1415  CB  LEU B 682      35.820  77.421  91.238  1.00  0.00           C  
ATOM   1416  CG  LEU B 682      36.811  76.474  90.519  1.00  0.00           C  
ATOM   1417  CD1 LEU B 682      36.391  76.177  89.075  1.00  0.00           C  
ATOM   1418  CD2 LEU B 682      38.231  77.058  90.552  1.00  0.00           C  
ATOM   1419  N   ALA B 683      33.639  74.532  91.890  1.00  0.00           N  
ATOM   1420  CA  ALA B 683      33.605  73.245  92.572  1.00  0.00           C  
ATOM   1421  C   ALA B 683      34.055  72.157  91.630  1.00  0.00           C  
ATOM   1422  O   ALA B 683      34.294  72.497  90.322  1.00  0.00           O  
ATOM   1423  CB  ALA B 683      32.191  72.981  93.109  1.00  0.00           C  
ATOM   1424  N   GLY B 684      34.234  70.921  91.996  1.00  0.00           N  
ATOM   1425  CA  GLY B 684      34.647  69.850  91.115  1.00  0.00           C  
ATOM   1426  C   GLY B 684      35.742  69.025  91.713  1.00  0.00           C  
ATOM   1427  O   GLY B 684      35.743  68.821  93.069  1.00  0.00           O  
ATOM   1428  N   ASP B 685      36.664  68.460  90.988  1.00  0.00           N  
ATOM   1429  CA  ASP B 685      37.710  67.581  91.504  1.00  0.00           C  
ATOM   1430  C   ASP B 685      38.979  68.373  91.730  1.00  0.00           C  
ATOM   1431  O   ASP B 685      39.719  68.764  90.644  1.00  0.00           O  
ATOM   1432  CB  ASP B 685      37.937  66.421  90.520  1.00  0.00           C  
ATOM   1433  CG  ASP B 685      38.910  65.420  91.017  1.00  0.00           C  
ATOM   1434  OD1 ASP B 685      39.200  65.311  92.301  1.00  0.00           O  
ATOM   1435  OD2 ASP B 685      39.511  64.589  90.185  1.00  0.00           O  
ATOM   1436  N   GLU B 686      39.389  68.702  92.919  1.00  0.00           N  
ATOM   1437  CA  GLU B 686      40.581  69.492  93.207  1.00  0.00           C  
ATOM   1438  C   GLU B 686      41.839  68.700  92.970  1.00  0.00           C  
ATOM   1439  O   GLU B 686      43.020  69.396  92.872  1.00  0.00           O  
ATOM   1440  CB  GLU B 686      40.486  70.003  94.663  1.00  0.00           C  
ATOM   1441  CG  GLU B 686      41.557  71.025  95.034  1.00  0.00           C  
ATOM   1442  CD  GLU B 686      41.444  71.522  96.428  1.00  0.00           C  
ATOM   1443  OE1 GLU B 686      40.345  71.379  97.143  1.00  0.00           O  
ATOM   1444  OE2 GLU B 686      42.462  72.148  96.997  1.00  0.00           O  
ATOM   1445  N   THR B 687      41.880  67.404  92.851  1.00  0.00           N  
ATOM   1446  CA  THR B 687      43.104  66.656  92.608  1.00  0.00           C  
ATOM   1447  C   THR B 687      43.591  66.826  91.193  1.00  0.00           C  
ATOM   1448  O   THR B 687      44.760  66.192  90.852  1.00  0.00           O  
ATOM   1449  CB  THR B 687      42.950  65.165  92.973  1.00  0.00           C  
ATOM   1450  OG1 THR B 687      41.976  64.528  92.038  1.00  0.00           O  
ATOM   1451  CG2 THR B 687      42.486  64.919  94.398  1.00  0.00           C  
ATOM   1452  N   ILE B 688      42.995  67.552  90.293  1.00  0.00           N  
ATOM   1453  CA  ILE B 688      43.533  67.807  88.958  1.00  0.00           C  
ATOM   1454  C   ILE B 688      44.619  68.852  89.088  1.00  0.00           C  
ATOM   1455  O   ILE B 688      44.287  70.068  89.633  1.00  0.00           O  
ATOM   1456  CB  ILE B 688      42.395  68.274  88.006  1.00  0.00           C  
ATOM   1457  CG1 ILE B 688      41.289  67.196  87.895  1.00  0.00           C  
ATOM   1458  CG2 ILE B 688      42.961  68.643  86.631  1.00  0.00           C  
ATOM   1459  CD1 ILE B 688      40.013  67.711  87.239  1.00  0.00           C  
ATOM   1460  N   GLU B 689      45.859  68.641  88.759  1.00  0.00           N  
ATOM   1461  CA  GLU B 689      46.938  69.610  88.931  1.00  0.00           C  
ATOM   1462  C   GLU B 689      46.560  70.970  88.408  1.00  0.00           C  
ATOM   1463  O   GLU B 689      46.017  71.059  87.151  1.00  0.00           O  
ATOM   1464  CB  GLU B 689      48.206  69.116  88.185  1.00  0.00           C  
ATOM   1465  CG  GLU B 689      49.069  68.168  89.020  1.00  0.00           C  
ATOM   1466  CD  GLU B 689      49.888  68.858  90.051  1.00  0.00           C  
ATOM   1467  OE1 GLU B 689      50.821  68.196  90.716  1.00  0.00           O  
ATOM   1468  OE2 GLU B 689      49.731  70.135  90.334  1.00  0.00           O  
ATOM   1469  N   GLY B 690      46.806  72.066  89.067  1.00  0.00           N  
ATOM   1470  CA  GLY B 690      46.634  73.409  88.550  1.00  0.00           C  
ATOM   1471  C   GLY B 690      45.282  73.676  87.974  1.00  0.00           C  
ATOM   1472  O   GLY B 690      45.199  74.628  86.988  1.00  0.00           O  
ATOM   1473  N   SER B 691      44.184  73.097  88.369  1.00  0.00           N  
ATOM   1474  CA  SER B 691      42.873  73.377  87.804  1.00  0.00           C  
ATOM   1475  C   SER B 691      42.270  74.643  88.349  1.00  0.00           C  
ATOM   1476  O   SER B 691      41.034  75.001  87.870  1.00  0.00           O  
ATOM   1477  CB  SER B 691      41.947  72.159  87.915  1.00  0.00           C  
ATOM   1478  OG  SER B 691      41.844  71.680  89.296  1.00  0.00           O  
ATOM   1479  N   SER B 692      42.879  75.449  89.171  1.00  0.00           N  
ATOM   1480  CA  SER B 692      42.411  76.783  89.521  1.00  0.00           C  
ATOM   1481  C   SER B 692      42.930  77.801  88.537  1.00  0.00           C  
ATOM   1482  O   SER B 692      42.367  79.052  88.569  1.00  0.00           O  
ATOM   1483  CB  SER B 692      42.870  77.171  90.937  1.00  0.00           C  
ATOM   1484  OG  SER B 692      42.165  76.372  91.938  1.00  0.00           O  
ATOM   1485  N   LEU B 693      43.895  77.557  87.699  1.00  0.00           N  
ATOM   1486  CA  LEU B 693      44.510  78.520  86.800  1.00  0.00           C  
ATOM   1487  C   LEU B 693      44.293  78.162  85.358  1.00  0.00           C  
ATOM   1488  O   LEU B 693      44.921  78.956  84.427  1.00  0.00           O  
ATOM   1489  CB  LEU B 693      46.027  78.672  87.118  1.00  0.00           C  
ATOM   1490  CG  LEU B 693      46.370  79.885  88.013  1.00  0.00           C  
ATOM   1491  CD1 LEU B 693      45.590  79.886  89.333  1.00  0.00           C  
ATOM   1492  CD2 LEU B 693      47.882  79.932  88.281  1.00  0.00           C  
ATOM   1493  N   PHE B 694      43.531  77.203  84.915  1.00  0.00           N  
ATOM   1494  CA  PHE B 694      43.304  76.986  83.488  1.00  0.00           C  
ATOM   1495  C   PHE B 694      42.791  78.258  82.858  1.00  0.00           C  
ATOM   1496  O   PHE B 694      42.088  79.136  83.666  1.00  0.00           O  
ATOM   1497  CB  PHE B 694      42.312  75.829  83.251  1.00  0.00           C  
ATOM   1498  CG  PHE B 694      42.816  74.445  83.613  1.00  0.00           C  
ATOM   1499  CD1 PHE B 694      44.139  74.040  83.374  1.00  0.00           C  
ATOM   1500  CD2 PHE B 694      41.913  73.502  84.134  1.00  0.00           C  
ATOM   1501  CE1 PHE B 694      44.548  72.734  83.655  1.00  0.00           C  
ATOM   1502  CE2 PHE B 694      42.318  72.192  84.403  1.00  0.00           C  
ATOM   1503  CZ  PHE B 694      43.640  71.804  84.168  1.00  0.00           C  
ATOM   1504  N   PRO B 695      42.957  78.607  81.613  1.00  0.00           N  
ATOM   1505  CA  PRO B 695      42.502  79.899  81.084  1.00  0.00           C  
ATOM   1506  C   PRO B 695      41.035  80.149  81.284  1.00  0.00           C  
ATOM   1507  O   PRO B 695      40.643  81.449  81.488  1.00  0.00           O  
ATOM   1508  CB  PRO B 695      42.889  79.865  79.590  1.00  0.00           C  
ATOM   1509  CG  PRO B 695      44.020  78.840  79.515  1.00  0.00           C  
ATOM   1510  CD  PRO B 695      43.700  77.838  80.625  1.00  0.00           C  
ATOM   1511  N   GLY B 696      40.110  79.236  81.223  1.00  0.00           N  
ATOM   1512  CA  GLY B 696      38.696  79.532  81.357  1.00  0.00           C  
ATOM   1513  C   GLY B 696      38.322  79.947  82.747  1.00  0.00           C  
ATOM   1514  O   GLY B 696      37.191  80.708  82.900  1.00  0.00           O  
ATOM   1515  N   HIS B 697      39.002  79.610  83.805  1.00  0.00           N  
ATOM   1516  CA  HIS B 697      38.684  80.018  85.166  1.00  0.00           C  
ATOM   1517  C   HIS B 697      39.363  81.316  85.518  1.00  0.00           C  
ATOM   1518  O   HIS B 697      38.874  82.016  86.592  1.00  0.00           O  
ATOM   1519  CB  HIS B 697      39.115  78.921  86.174  1.00  0.00           C  
ATOM   1520  CG  HIS B 697      38.463  77.595  85.909  1.00  0.00           C  
ATOM   1521  ND1 HIS B 697      39.173  76.453  85.667  1.00  0.00           N  
ATOM   1522  CD2 HIS B 697      37.126  77.235  85.854  1.00  0.00           C  
ATOM   1523  CE1 HIS B 697      38.320  75.439  85.472  1.00  0.00           C  
ATOM   1524  NE2 HIS B 697      37.027  75.866  85.576  1.00  0.00           N  
ATOM   1525  N   VAL B 698      40.393  81.787  84.878  1.00  0.00           N  
ATOM   1526  CA  VAL B 698      41.035  83.062  85.167  1.00  0.00           C  
ATOM   1527  C   VAL B 698      40.352  84.158  84.389  1.00  0.00           C  
ATOM   1528  O   VAL B 698      40.522  85.455  84.802  1.00  0.00           O  
ATOM   1529  CB  VAL B 698      42.564  82.960  84.866  1.00  0.00           C  
ATOM   1530  CG1 VAL B 698      43.294  84.280  85.134  1.00  0.00           C  
ATOM   1531  CG2 VAL B 698      43.190  81.827  85.689  1.00  0.00           C  
ATOM   1532  N   GLU B 699      39.581  83.922  83.368  1.00  0.00           N  
ATOM   1533  CA  GLU B 699      38.798  84.919  82.653  1.00  0.00           C  
ATOM   1534  C   GLU B 699      37.399  84.979  83.214  1.00  0.00           C  
ATOM   1535  O   GLU B 699      36.636  86.080  82.920  1.00  0.00           O  
ATOM   1536  CB  GLU B 699      38.769  84.579  81.147  1.00  0.00           C  
ATOM   1537  CG  GLU B 699      40.167  84.585  80.530  1.00  0.00           C  
ATOM   1538  CD  GLU B 699      40.246  83.911  79.210  1.00  0.00           C  
ATOM   1539  OE1 GLU B 699      39.192  83.377  78.629  1.00  0.00           O  
ATOM   1540  OE2 GLU B 699      41.407  83.810  78.582  1.00  0.00           O  
ATOM   1541  N   ALA B 700      36.894  84.038  83.958  1.00  0.00           N  
ATOM   1542  CA  ALA B 700      35.579  84.067  84.578  1.00  0.00           C  
ATOM   1543  C   ALA B 700      35.667  84.589  85.991  1.00  0.00           C  
ATOM   1544  O   ALA B 700      34.488  84.851  86.643  1.00  0.00           O  
ATOM   1545  CB  ALA B 700      34.941  82.675  84.526  1.00  0.00           C  
ATOM   1546  N   TYR B 701      36.797  84.822  86.593  1.00  0.00           N  
ATOM   1547  CA  TYR B 701      36.954  85.447  87.894  1.00  0.00           C  
ATOM   1548  C   TYR B 701      37.586  86.805  87.753  1.00  0.00           C  
ATOM   1549  O   TYR B 701      37.302  87.719  88.737  1.00  0.00           O  
ATOM   1550  CB  TYR B 701      37.793  84.550  88.856  1.00  0.00           C  
ATOM   1551  CG  TYR B 701      36.935  83.507  89.538  1.00  0.00           C  
ATOM   1552  CD1 TYR B 701      36.480  82.373  88.845  1.00  0.00           C  
ATOM   1553  CD2 TYR B 701      36.536  83.693  90.872  1.00  0.00           C  
ATOM   1554  CE1 TYR B 701      35.650  81.439  89.468  1.00  0.00           C  
ATOM   1555  CE2 TYR B 701      35.704  82.772  91.510  1.00  0.00           C  
ATOM   1556  CZ  TYR B 701      35.268  81.649  90.800  1.00  0.00           C  
ATOM   1557  OH  TYR B 701      34.448  80.737  91.433  1.00  0.00           O  
ATOM   1558  N   GLU B 702      38.355  87.168  86.768  1.00  0.00           N  
ATOM   1559  CA  GLU B 702      38.801  88.538  86.552  1.00  0.00           C  
ATOM   1560  C   GLU B 702      37.719  89.314  85.841  1.00  0.00           C  
ATOM   1561  O   GLU B 702      37.780  90.683  85.881  1.00  0.00           O  
ATOM   1562  CB  GLU B 702      40.137  88.579  85.788  1.00  0.00           C  
ATOM   1563  CG  GLU B 702      41.299  88.057  86.634  1.00  0.00           C  
ATOM   1564  CD  GLU B 702      42.621  88.156  85.966  1.00  0.00           C  
ATOM   1565  OE1 GLU B 702      42.776  88.749  84.797  1.00  0.00           O  
ATOM   1566  OE2 GLU B 702      43.698  87.649  86.541  1.00  0.00           O  
ATOM   1567  N   GLY B 703      36.716  88.739  85.242  1.00  0.00           N  
ATOM   1568  CA  GLY B 703      35.533  89.414  84.757  1.00  0.00           C  
ATOM   1569  C   GLY B 703      34.486  89.483  85.829  1.00  0.00           C  
ATOM   1570  O   GLY B 703      33.339  90.184  85.563  1.00  0.00           O  
ATOM   1571  N   ALA B 704      34.636  88.928  86.997  1.00  0.00           N  
ATOM   1572  CA  ALA B 704      33.754  89.100  88.143  1.00  0.00           C  
ATOM   1573  C   ALA B 704      34.305  90.194  89.031  1.00  0.00           C  
ATOM   1574  O   ALA B 704      33.422  90.929  89.779  1.00  0.00           O  
ATOM   1575  CB  ALA B 704      33.608  87.777  88.906  1.00  0.00           C  
ATOM   1576  N   VAL B 705      35.573  90.482  89.101  1.00  0.00           N  
ATOM   1577  CA  VAL B 705      36.127  91.620  89.828  1.00  0.00           C  
ATOM   1578  C   VAL B 705      35.833  92.889  89.069  1.00  0.00           C  
ATOM   1579  O   VAL B 705      35.730  94.065  89.765  1.00  0.00           O  
ATOM   1580  CB  VAL B 705      37.666  91.419  89.999  1.00  0.00           C  
ATOM   1581  CG1 VAL B 705      38.364  92.683  90.512  1.00  0.00           C  
ATOM   1582  CG2 VAL B 705      37.962  90.231  90.919  1.00  0.00           C  
ATOM   1583  N   LYS B 706      35.692  92.905  87.776  1.00  0.00           N  
ATOM   1584  CA  LYS B 706      35.478  94.088  86.959  1.00  0.00           C  
ATOM   1585  C   LYS B 706      34.009  94.329  86.723  1.00  0.00           C  
ATOM   1586  O   LYS B 706      33.652  95.441  86.004  1.00  0.00           O  
ATOM   1587  CB  LYS B 706      36.296  93.913  85.656  1.00  0.00           C  
ATOM   1588  CG  LYS B 706      36.463  95.191  84.828  1.00  0.00           C  
ATOM   1589  CD  LYS B 706      37.620  95.096  83.820  1.00  0.00           C  
ATOM   1590  CE  LYS B 706      37.497  93.961  82.799  1.00  0.00           C  
ATOM   1591  NZ  LYS B 706      36.330  94.121  81.944  1.00  0.00           N  
ATOM   1592  N   ASN B 707      33.073  93.559  87.199  1.00  0.00           N  
ATOM   1593  CA  ASN B 707      31.646  93.758  87.019  1.00  0.00           C  
ATOM   1594  C   ASN B 707      30.899  93.658  88.319  1.00  0.00           C  
ATOM   1595  O   ASN B 707      29.529  93.738  88.256  1.00  0.00           O  
ATOM   1596  CB  ASN B 707      31.071  92.740  85.986  1.00  0.00           C  
ATOM   1597  CG  ASN B 707      31.487  93.066  84.593  1.00  0.00           C  
ATOM   1598  OD1 ASN B 707      30.561  93.630  83.758  1.00  0.00           O  
ATOM   1599  ND2 ASN B 707      32.679  92.855  84.116  1.00  0.00           N  
ATOM   1600  N   GLY B 708      31.447  93.539  89.494  1.00  0.00           N  
ATOM   1601  CA  GLY B 708      30.700  93.535  90.736  1.00  0.00           C  
ATOM   1602  C   GLY B 708      30.120  92.203  91.093  1.00  0.00           C  
ATOM   1603  O   GLY B 708      29.281  92.157  92.181  1.00  0.00           O  
ATOM   1604  N   ILE B 709      30.354  91.099  90.445  1.00  0.00           N  
ATOM   1605  CA  ILE B 709      29.791  89.800  90.805  1.00  0.00           C  
ATOM   1606  C   ILE B 709      30.588  89.213  91.946  1.00  0.00           C  
ATOM   1607  O   ILE B 709      31.956  89.220  91.843  1.00  0.00           O  
ATOM   1608  CB  ILE B 709      29.811  88.856  89.567  1.00  0.00           C  
ATOM   1609  CG1 ILE B 709      29.122  89.489  88.332  1.00  0.00           C  
ATOM   1610  CG2 ILE B 709      29.210  87.490  89.912  1.00  0.00           C  
ATOM   1611  CD1 ILE B 709      27.685  89.943  88.555  1.00  0.00           C  
ATOM   1612  N   HIS B 710      30.052  88.724  93.026  1.00  0.00           N  
ATOM   1613  CA  HIS B 710      30.821  88.217  94.157  1.00  0.00           C  
ATOM   1614  C   HIS B 710      31.485  86.899  93.833  1.00  0.00           C  
ATOM   1615  O   HIS B 710      31.151  86.270  92.661  1.00  0.00           O  
ATOM   1616  CB  HIS B 710      29.917  88.130  95.408  1.00  0.00           C  
ATOM   1617  CG  HIS B 710      29.346  89.466  95.795  1.00  0.00           C  
ATOM   1618  ND1 HIS B 710      28.050  89.825  95.549  1.00  0.00           N  
ATOM   1619  CD2 HIS B 710      29.934  90.557  96.418  1.00  0.00           C  
ATOM   1620  CE1 HIS B 710      27.846  91.070  96.000  1.00  0.00           C  
ATOM   1621  NE2 HIS B 710      28.986  91.578  96.554  1.00  0.00           N  
ATOM   1622  N   ARG B 711      32.389  86.362  94.604  1.00  0.00           N  
ATOM   1623  CA  ARG B 711      33.247  85.243  94.233  1.00  0.00           C  
ATOM   1624  C   ARG B 711      33.511  84.308  95.384  1.00  0.00           C  
ATOM   1625  O   ARG B 711      33.685  84.825  96.641  1.00  0.00           O  
ATOM   1626  CB  ARG B 711      34.614  85.819  93.748  1.00  0.00           C  
ATOM   1627  CG  ARG B 711      34.514  86.507  92.380  1.00  0.00           C  
ATOM   1628  CD  ARG B 711      35.592  87.606  92.155  1.00  0.00           C  
ATOM   1629  NE  ARG B 711      35.024  88.949  92.185  1.00  0.00           N  
ATOM   1630  CZ  ARG B 711      34.951  89.776  93.252  1.00  0.00           C  
ATOM   1631  NH1 ARG B 711      35.548  89.495  94.431  1.00  0.00           N  
ATOM   1632  NH2 ARG B 711      34.326  90.975  93.099  1.00  0.00           N  
ATOM   1633  N   THR B 712      33.674  83.030  95.195  1.00  0.00           N  
ATOM   1634  CA  THR B 712      34.078  82.053  96.199  1.00  0.00           C  
ATOM   1635  C   THR B 712      34.679  80.863  95.503  1.00  0.00           C  
ATOM   1636  O   THR B 712      34.188  80.535  94.264  1.00  0.00           O  
ATOM   1637  CB  THR B 712      32.861  81.649  97.089  1.00  0.00           C  
ATOM   1638  OG1 THR B 712      33.362  80.808  98.206  1.00  0.00           O  
ATOM   1639  CG2 THR B 712      31.760  80.894  96.365  1.00  0.00           C  
ATOM   1640  N   VAL B 713      35.623  80.121  96.008  1.00  0.00           N  
ATOM   1641  CA  VAL B 713      36.231  78.982  95.329  1.00  0.00           C  
ATOM   1642  C   VAL B 713      36.496  77.868  96.301  1.00  0.00           C  
ATOM   1643  O   VAL B 713      37.137  78.166  97.474  1.00  0.00           O  
ATOM   1644  CB  VAL B 713      37.581  79.429  94.654  1.00  0.00           C  
ATOM   1645  CG1 VAL B 713      38.473  78.237  94.291  1.00  0.00           C  
ATOM   1646  CG2 VAL B 713      37.300  80.288  93.419  1.00  0.00           C  
ATOM   1647  N   HIS B 714      36.198  76.626  96.043  1.00  0.00           N  
ATOM   1648  CA  HIS B 714      36.575  75.499  96.899  1.00  0.00           C  
ATOM   1649  C   HIS B 714      38.078  75.411  96.912  1.00  0.00           C  
ATOM   1650  O   HIS B 714      38.701  75.258  95.698  1.00  0.00           O  
ATOM   1651  CB  HIS B 714      35.991  74.177  96.344  1.00  0.00           C  
ATOM   1652  CG  HIS B 714      34.504  74.038  96.488  1.00  0.00           C  
ATOM   1653  ND1 HIS B 714      33.589  74.875  95.912  1.00  0.00           N  
ATOM   1654  CD2 HIS B 714      33.775  73.071  97.161  1.00  0.00           C  
ATOM   1655  CE1 HIS B 714      32.355  74.451  96.218  1.00  0.00           C  
ATOM   1656  NE2 HIS B 714      32.421  73.333  96.983  1.00  0.00           N  
ATOM   1657  N   ALA B 715      38.818  75.487  97.977  1.00  0.00           N  
ATOM   1658  CA  ALA B 715      40.276  75.428  97.947  1.00  0.00           C  
ATOM   1659  C   ALA B 715      40.781  74.983  99.287  1.00  0.00           C  
ATOM   1660  O   ALA B 715      40.129  75.421 100.411  1.00  0.00           O  
ATOM   1661  CB  ALA B 715      40.866  76.795  97.553  1.00  0.00           C  
ATOM   1662  N   GLY B 716      41.811  74.202  99.437  1.00  0.00           N  
ATOM   1663  CA  GLY B 716      42.248  73.707 100.724  1.00  0.00           C  
ATOM   1664  C   GLY B 716      41.388  72.583 101.207  1.00  0.00           C  
ATOM   1665  O   GLY B 716      41.569  72.147 102.495  1.00  0.00           O  
ATOM   1666  N   GLU B 717      40.484  71.998 100.475  1.00  0.00           N  
ATOM   1667  CA  GLU B 717      39.689  70.855 100.923  1.00  0.00           C  
ATOM   1668  C   GLU B 717      40.595  69.641 100.951  1.00  0.00           C  
ATOM   1669  O   GLU B 717      40.979  69.155 102.174  1.00  0.00           O  
ATOM   1670  CB  GLU B 717      38.468  70.670 100.006  1.00  0.00           C  
ATOM   1671  CG  GLU B 717      37.562  69.537 100.484  1.00  0.00           C  
ATOM   1672  CD  GLU B 717      36.346  69.327  99.659  1.00  0.00           C  
ATOM   1673  OE1 GLU B 717      36.128  69.992  98.543  1.00  0.00           O  
ATOM   1674  OE2 GLU B 717      35.436  68.436 100.026  1.00  0.00           O  
ATOM   1675  N   VAL B 718      41.067  69.088  99.873  1.00  0.00           N  
ATOM   1676  CA  VAL B 718      41.940  67.926  99.844  1.00  0.00           C  
ATOM   1677  C   VAL B 718      43.262  68.257  99.210  1.00  0.00           C  
ATOM   1678  O   VAL B 718      44.141  67.225  98.990  1.00  0.00           O  
ATOM   1679  CB  VAL B 718      41.201  66.737  99.133  1.00  0.00           C  
ATOM   1680  CG1 VAL B 718      41.295  66.828  97.605  1.00  0.00           C  
ATOM   1681  CG2 VAL B 718      41.695  65.381  99.648  1.00  0.00           C  
ATOM   1682  N   GLY B 719      43.621  69.463  98.876  1.00  0.00           N  
ATOM   1683  CA  GLY B 719      44.865  69.809  98.224  1.00  0.00           C  
ATOM   1684  C   GLY B 719      45.789  70.600  99.099  1.00  0.00           C  
ATOM   1685  O   GLY B 719      45.374  70.993 100.340  1.00  0.00           O  
ATOM   1686  N   SER B 720      46.990  70.921  98.704  1.00  0.00           N  
ATOM   1687  CA  SER B 720      47.981  71.653  99.487  1.00  0.00           C  
ATOM   1688  C   SER B 720      47.583  73.096  99.676  1.00  0.00           C  
ATOM   1689  O   SER B 720      46.554  73.582  98.889  1.00  0.00           O  
ATOM   1690  CB  SER B 720      49.334  71.546  98.761  1.00  0.00           C  
ATOM   1691  OG  SER B 720      49.308  72.335  97.528  1.00  0.00           O  
ATOM   1692  N   PRO B 721      48.155  73.937 100.495  1.00  0.00           N  
ATOM   1693  CA  PRO B 721      47.794  75.356 100.555  1.00  0.00           C  
ATOM   1694  C   PRO B 721      48.167  76.099  99.302  1.00  0.00           C  
ATOM   1695  O   PRO B 721      47.829  77.430  99.258  1.00  0.00           O  
ATOM   1696  CB  PRO B 721      48.531  75.900 101.795  1.00  0.00           C  
ATOM   1697  CG  PRO B 721      49.684  74.922 102.018  1.00  0.00           C  
ATOM   1698  CD  PRO B 721      49.180  73.586 101.470  1.00  0.00           C  
ATOM   1699  N   GLU B 722      48.766  75.577  98.271  1.00  0.00           N  
ATOM   1700  CA  GLU B 722      49.006  76.289  97.023  1.00  0.00           C  
ATOM   1701  C   GLU B 722      47.738  76.393  96.217  1.00  0.00           C  
ATOM   1702  O   GLU B 722      47.765  77.228  95.129  1.00  0.00           O  
ATOM   1703  CB  GLU B 722      50.142  75.625  96.205  1.00  0.00           C  
ATOM   1704  CG  GLU B 722      51.522  76.225  96.499  1.00  0.00           C  
ATOM   1705  CD  GLU B 722      51.948  76.117  97.918  1.00  0.00           C  
ATOM   1706  OE1 GLU B 722      51.651  75.063  98.655  1.00  0.00           O  
ATOM   1707  OE2 GLU B 722      52.660  77.075  98.483  1.00  0.00           O  
ATOM   1708  N   VAL B 723      46.631  75.774  96.505  1.00  0.00           N  
ATOM   1709  CA  VAL B 723      45.362  75.994  95.823  1.00  0.00           C  
ATOM   1710  C   VAL B 723      44.623  77.121  96.505  1.00  0.00           C  
ATOM   1711  O   VAL B 723      43.683  77.814  95.784  1.00  0.00           O  
ATOM   1712  CB  VAL B 723      44.538  74.669  95.786  1.00  0.00           C  
ATOM   1713  CG1 VAL B 723      43.209  74.854  95.046  1.00  0.00           C  
ATOM   1714  CG2 VAL B 723      45.357  73.542  95.141  1.00  0.00           C  
ATOM   1715  N   VAL B 724      44.867  77.484  97.731  1.00  0.00           N  
ATOM   1716  CA  VAL B 724      44.266  78.628  98.406  1.00  0.00           C  
ATOM   1717  C   VAL B 724      45.022  79.882  98.041  1.00  0.00           C  
ATOM   1718  O   VAL B 724      44.329  81.064  97.980  1.00  0.00           O  
ATOM   1719  CB  VAL B 724      44.256  78.378  99.945  1.00  0.00           C  
ATOM   1720  CG1 VAL B 724      43.693  79.580 100.708  1.00  0.00           C  
ATOM   1721  CG2 VAL B 724      43.470  77.104 100.274  1.00  0.00           C  
ATOM   1722  N   ARG B 725      46.291  79.888  97.751  1.00  0.00           N  
ATOM   1723  CA  ARG B 725      47.009  81.051  97.240  1.00  0.00           C  
ATOM   1724  C   ARG B 725      46.648  81.254  95.786  1.00  0.00           C  
ATOM   1725  O   ARG B 725      46.667  82.526  95.278  1.00  0.00           O  
ATOM   1726  CB  ARG B 725      48.525  80.864  97.459  1.00  0.00           C  
ATOM   1727  CG  ARG B 725      49.351  82.029  96.911  1.00  0.00           C  
ATOM   1728  CD  ARG B 725      50.854  81.919  97.241  1.00  0.00           C  
ATOM   1729  NE  ARG B 725      51.142  82.159  98.649  1.00  0.00           N  
ATOM   1730  CZ  ARG B 725      51.473  81.233  99.573  1.00  0.00           C  
ATOM   1731  NH1 ARG B 725      51.473  79.906  99.305  1.00  0.00           N  
ATOM   1732  NH2 ARG B 725      51.738  81.648 100.843  1.00  0.00           N  
ATOM   1733  N   GLU B 726      46.284  80.275  95.008  1.00  0.00           N  
ATOM   1734  CA  GLU B 726      45.766  80.436  93.656  1.00  0.00           C  
ATOM   1735  C   GLU B 726      44.350  80.956  93.691  1.00  0.00           C  
ATOM   1736  O   GLU B 726      43.835  81.481  92.533  1.00  0.00           O  
ATOM   1737  CB  GLU B 726      45.781  79.079  92.921  1.00  0.00           C  
ATOM   1738  CG  GLU B 726      47.180  78.634  92.490  1.00  0.00           C  
ATOM   1739  CD  GLU B 726      47.247  77.192  92.136  1.00  0.00           C  
ATOM   1740  OE1 GLU B 726      46.176  76.423  92.125  1.00  0.00           O  
ATOM   1741  OE2 GLU B 726      48.402  76.627  91.824  1.00  0.00           O  
ATOM   1742  N   ALA B 727      43.592  80.885  94.746  1.00  0.00           N  
ATOM   1743  CA  ALA B 727      42.208  81.324  94.813  1.00  0.00           C  
ATOM   1744  C   ALA B 727      42.093  82.720  95.367  1.00  0.00           C  
ATOM   1745  O   ALA B 727      40.912  83.378  95.133  1.00  0.00           O  
ATOM   1746  CB  ALA B 727      41.384  80.344  95.662  1.00  0.00           C  
ATOM   1747  N   VAL B 728      43.025  83.317  96.050  1.00  0.00           N  
ATOM   1748  CA  VAL B 728      42.919  84.655  96.614  1.00  0.00           C  
ATOM   1749  C   VAL B 728      43.806  85.621  95.872  1.00  0.00           C  
ATOM   1750  O   VAL B 728      43.471  86.953  95.926  1.00  0.00           O  
ATOM   1751  CB  VAL B 728      43.258  84.608  98.145  1.00  0.00           C  
ATOM   1752  CG1 VAL B 728      43.226  86.001  98.783  1.00  0.00           C  
ATOM   1753  CG2 VAL B 728      42.295  83.660  98.871  1.00  0.00           C  
ATOM   1754  N   ASP B 729      44.859  85.270  95.193  1.00  0.00           N  
ATOM   1755  CA  ASP B 729      45.756  86.196  94.514  1.00  0.00           C  
ATOM   1756  C   ASP B 729      45.493  86.240  93.031  1.00  0.00           C  
ATOM   1757  O   ASP B 729      45.949  87.339  92.345  1.00  0.00           O  
ATOM   1758  CB  ASP B 729      47.226  85.800  94.765  1.00  0.00           C  
ATOM   1759  CG  ASP B 729      47.589  85.728  96.201  1.00  0.00           C  
ATOM   1760  OD1 ASP B 729      46.729  86.005  97.160  1.00  0.00           O  
ATOM   1761  OD2 ASP B 729      48.809  85.364  96.564  1.00  0.00           O  
ATOM   1762  N   ILE B 730      44.891  85.289  92.380  1.00  0.00           N  
ATOM   1763  CA  ILE B 730      44.597  85.291  90.954  1.00  0.00           C  
ATOM   1764  C   ILE B 730      43.100  85.292  90.758  1.00  0.00           C  
ATOM   1765  O   ILE B 730      42.566  86.113  89.798  1.00  0.00           O  
ATOM   1766  CB  ILE B 730      45.241  84.044  90.259  1.00  0.00           C  
ATOM   1767  CG1 ILE B 730      46.746  83.901  90.595  1.00  0.00           C  
ATOM   1768  CG2 ILE B 730      44.991  84.074  88.748  1.00  0.00           C  
ATOM   1769  CD1 ILE B 730      47.624  85.059  90.136  1.00  0.00           C  
ATOM   1770  N   LEU B 731      42.304  84.544  91.466  1.00  0.00           N  
ATOM   1771  CA  LEU B 731      40.852  84.527  91.382  1.00  0.00           C  
ATOM   1772  C   LEU B 731      40.257  85.506  92.367  1.00  0.00           C  
ATOM   1773  O   LEU B 731      38.898  85.682  92.350  1.00  0.00           O  
ATOM   1774  CB  LEU B 731      40.331  83.087  91.610  1.00  0.00           C  
ATOM   1775  CG  LEU B 731      40.393  82.153  90.369  1.00  0.00           C  
ATOM   1776  CD1 LEU B 731      41.652  82.329  89.509  1.00  0.00           C  
ATOM   1777  CD2 LEU B 731      40.262  80.689  90.811  1.00  0.00           C  
ATOM   1778  N   LYS B 732      40.972  86.215  93.193  1.00  0.00           N  
ATOM   1779  CA  LYS B 732      40.482  87.301  94.042  1.00  0.00           C  
ATOM   1780  C   LYS B 732      39.175  86.947  94.706  1.00  0.00           C  
ATOM   1781  O   LYS B 732      38.091  87.759  94.506  1.00  0.00           O  
ATOM   1782  CB  LYS B 732      40.353  88.610  93.226  1.00  0.00           C  
ATOM   1783  CG  LYS B 732      41.643  89.068  92.537  1.00  0.00           C  
ATOM   1784  CD  LYS B 732      42.758  89.458  93.513  1.00  0.00           C  
ATOM   1785  CE  LYS B 732      43.947  90.103  92.802  1.00  0.00           C  
ATOM   1786  NZ  LYS B 732      45.018  90.396  93.742  1.00  0.00           N  
ATOM   1787  N   THR B 733      39.032  85.923  95.499  1.00  0.00           N  
ATOM   1788  CA  THR B 733      37.769  85.547  96.116  1.00  0.00           C  
ATOM   1789  C   THR B 733      37.511  86.269  97.412  1.00  0.00           C  
ATOM   1790  O   THR B 733      38.544  86.890  98.057  1.00  0.00           O  
ATOM   1791  CB  THR B 733      37.714  84.020  96.355  1.00  0.00           C  
ATOM   1792  OG1 THR B 733      38.869  83.616  97.211  1.00  0.00           O  
ATOM   1793  CG2 THR B 733      37.743  83.208  95.076  1.00  0.00           C  
ATOM   1794  N   GLU B 734      36.319  86.272  97.940  1.00  0.00           N  
ATOM   1795  CA  GLU B 734      35.951  86.814  99.238  1.00  0.00           C  
ATOM   1796  C   GLU B 734      35.757  85.698 100.235  1.00  0.00           C  
ATOM   1797  O   GLU B 734      35.690  86.035 101.565  1.00  0.00           O  
ATOM   1798  CB  GLU B 734      34.658  87.656  99.117  1.00  0.00           C  
ATOM   1799  CG  GLU B 734      34.806  88.798  98.110  1.00  0.00           C  
ATOM   1800  CD  GLU B 734      33.548  89.551  97.869  1.00  0.00           C  
ATOM   1801  OE1 GLU B 734      32.542  89.527  98.720  1.00  0.00           O  
ATOM   1802  OE2 GLU B 734      33.402  90.278  96.774  1.00  0.00           O  
ATOM   1803  N   ARG B 735      35.649  84.448  99.894  1.00  0.00           N  
ATOM   1804  CA  ARG B 735      35.542  83.319 100.802  1.00  0.00           C  
ATOM   1805  C   ARG B 735      36.405  82.186 100.311  1.00  0.00           C  
ATOM   1806  O   ARG B 735      36.804  82.178  99.000  1.00  0.00           O  
ATOM   1807  CB  ARG B 735      34.095  82.763 100.911  1.00  0.00           C  
ATOM   1808  CG  ARG B 735      33.010  83.804 101.179  1.00  0.00           C  
ATOM   1809  CD  ARG B 735      31.674  83.094 101.439  1.00  0.00           C  
ATOM   1810  NE  ARG B 735      30.551  84.011 101.349  1.00  0.00           N  
ATOM   1811  CZ  ARG B 735      29.321  83.679 100.904  1.00  0.00           C  
ATOM   1812  NH1 ARG B 735      29.016  82.432 100.478  1.00  0.00           N  
ATOM   1813  NH2 ARG B 735      28.337  84.618 100.945  1.00  0.00           N  
ATOM   1814  N   VAL B 736      36.711  81.173 101.069  1.00  0.00           N  
ATOM   1815  CA  VAL B 736      37.436  79.987 100.633  1.00  0.00           C  
ATOM   1816  C   VAL B 736      36.654  78.775 101.073  1.00  0.00           C  
ATOM   1817  O   VAL B 736      36.689  78.420 102.398  1.00  0.00           O  
ATOM   1818  CB  VAL B 736      38.883  79.985 101.225  1.00  0.00           C  
ATOM   1819  CG1 VAL B 736      39.602  78.671 100.904  1.00  0.00           C  
ATOM   1820  CG2 VAL B 736      39.682  81.185 100.707  1.00  0.00           C  
ATOM   1821  N   GLY B 737      35.936  78.061 100.258  1.00  0.00           N  
ATOM   1822  CA  GLY B 737      35.226  76.856 100.642  1.00  0.00           C  
ATOM   1823  C   GLY B 737      36.114  75.955 101.437  1.00  0.00           C  
ATOM   1824  O   GLY B 737      37.423  75.847 101.037  1.00  0.00           O  
ATOM   1825  N   HIS B 738      35.721  75.265 102.468  1.00  0.00           N  
ATOM   1826  CA  HIS B 738      36.594  74.387 103.250  1.00  0.00           C  
ATOM   1827  C   HIS B 738      37.781  75.183 103.734  1.00  0.00           C  
ATOM   1828  O   HIS B 738      37.486  76.301 104.484  1.00  0.00           O  
ATOM   1829  CB  HIS B 738      36.974  73.115 102.452  1.00  0.00           C  
ATOM   1830  CG  HIS B 738      35.769  72.399 101.914  1.00  0.00           C  
ATOM   1831  ND1 HIS B 738      34.988  71.558 102.657  1.00  0.00           N  
ATOM   1832  CD2 HIS B 738      35.207  72.429 100.647  1.00  0.00           C  
ATOM   1833  CE1 HIS B 738      33.998  71.086 101.886  1.00  0.00           C  
ATOM   1834  NE2 HIS B 738      34.084  71.596 100.623  1.00  0.00           N  
ATOM   1835  N   GLY B 739      39.028  74.901 103.499  1.00  0.00           N  
ATOM   1836  CA  GLY B 739      40.157  75.675 103.966  1.00  0.00           C  
ATOM   1837  C   GLY B 739      40.969  74.939 104.982  1.00  0.00           C  
ATOM   1838  O   GLY B 739      41.837  75.665 105.760  1.00  0.00           O  
ATOM   1839  N   TYR B 740      40.897  73.653 105.169  1.00  0.00           N  
ATOM   1840  CA  TYR B 740      41.615  72.934 106.213  1.00  0.00           C  
ATOM   1841  C   TYR B 740      43.103  72.967 106.007  1.00  0.00           C  
ATOM   1842  O   TYR B 740      43.904  72.928 107.118  1.00  0.00           O  
ATOM   1843  CB  TYR B 740      41.168  71.449 106.245  1.00  0.00           C  
ATOM   1844  CG  TYR B 740      39.670  71.283 106.125  1.00  0.00           C  
ATOM   1845  CD1 TYR B 740      38.797  71.864 107.061  1.00  0.00           C  
ATOM   1846  CD2 TYR B 740      39.130  70.567 105.044  1.00  0.00           C  
ATOM   1847  CE1 TYR B 740      37.416  71.718 106.934  1.00  0.00           C  
ATOM   1848  CE2 TYR B 740      37.751  70.411 104.902  1.00  0.00           C  
ATOM   1849  CZ  TYR B 740      36.903  70.982 105.858  1.00  0.00           C  
ATOM   1850  OH  TYR B 740      35.540  70.803 105.731  1.00  0.00           O  
ATOM   1851  N   HIS B 741      43.653  72.950 104.828  1.00  0.00           N  
ATOM   1852  CA  HIS B 741      45.085  72.903 104.588  1.00  0.00           C  
ATOM   1853  C   HIS B 741      45.676  74.285 104.555  1.00  0.00           C  
ATOM   1854  O   HIS B 741      47.029  74.392 104.358  1.00  0.00           O  
ATOM   1855  CB  HIS B 741      45.392  72.107 103.294  1.00  0.00           C  
ATOM   1856  CG  HIS B 741      45.095  70.639 103.430  1.00  0.00           C  
ATOM   1857  ND1 HIS B 741      43.832  70.122 103.515  1.00  0.00           N  
ATOM   1858  CD2 HIS B 741      45.957  69.556 103.510  1.00  0.00           C  
ATOM   1859  CE1 HIS B 741      43.911  68.790 103.644  1.00  0.00           C  
ATOM   1860  NE2 HIS B 741      45.212  68.378 103.647  1.00  0.00           N  
ATOM   1861  N   THR B 742      44.991  75.372 104.767  1.00  0.00           N  
ATOM   1862  CA  THR B 742      45.583  76.699 104.868  1.00  0.00           C  
ATOM   1863  C   THR B 742      46.502  76.769 106.062  1.00  0.00           C  
ATOM   1864  O   THR B 742      47.545  77.657 106.034  1.00  0.00           O  
ATOM   1865  CB  THR B 742      44.459  77.756 105.006  1.00  0.00           C  
ATOM   1866  OG1 THR B 742      43.442  77.493 103.955  1.00  0.00           O  
ATOM   1867  CG2 THR B 742      44.942  79.188 104.858  1.00  0.00           C  
ATOM   1868  N   ILE B 743      46.321  76.041 107.126  1.00  0.00           N  
ATOM   1869  CA  ILE B 743      47.136  76.108 108.330  1.00  0.00           C  
ATOM   1870  C   ILE B 743      48.447  75.387 108.164  1.00  0.00           C  
ATOM   1871  O   ILE B 743      49.364  75.510 109.179  1.00  0.00           O  
ATOM   1872  CB  ILE B 743      46.349  75.575 109.567  1.00  0.00           C  
ATOM   1873  CG1 ILE B 743      46.149  74.042 109.491  1.00  0.00           C  
ATOM   1874  CG2 ILE B 743      45.023  76.327 109.730  1.00  0.00           C  
ATOM   1875  CD1 ILE B 743      45.469  73.449 110.719  1.00  0.00           C  
ATOM   1876  N   GLU B 744      48.763  74.678 107.119  1.00  0.00           N  
ATOM   1877  CA  GLU B 744      50.060  74.048 106.913  1.00  0.00           C  
ATOM   1878  C   GLU B 744      51.068  75.053 106.415  1.00  0.00           C  
ATOM   1879  O   GLU B 744      52.392  74.702 106.459  1.00  0.00           O  
ATOM   1880  CB  GLU B 744      49.932  72.871 105.924  1.00  0.00           C  
ATOM   1881  CG  GLU B 744      49.041  71.752 106.463  1.00  0.00           C  
ATOM   1882  CD  GLU B 744      48.783  70.674 105.477  1.00  0.00           C  
ATOM   1883  OE1 GLU B 744      49.022  70.832 104.190  1.00  0.00           O  
ATOM   1884  OE2 GLU B 744      48.264  69.521 105.863  1.00  0.00           O  
ATOM   1885  N   ASP B 745      50.730  76.221 105.954  1.00  0.00           N  
ATOM   1886  CA  ASP B 745      51.643  77.287 105.552  1.00  0.00           C  
ATOM   1887  C   ASP B 745      51.401  78.411 106.531  1.00  0.00           C  
ATOM   1888  O   ASP B 745      50.221  79.103 106.430  1.00  0.00           O  
ATOM   1889  CB  ASP B 745      51.356  77.686 104.091  1.00  0.00           C  
ATOM   1890  CG  ASP B 745      52.223  78.772 103.576  1.00  0.00           C  
ATOM   1891  OD1 ASP B 745      52.750  79.681 104.371  1.00  0.00           O  
ATOM   1892  OD2 ASP B 745      52.462  78.881 102.281  1.00  0.00           O  
ATOM   1893  N   GLU B 746      52.194  78.681 107.526  1.00  0.00           N  
ATOM   1894  CA  GLU B 746      51.870  79.639 108.577  1.00  0.00           C  
ATOM   1895  C   GLU B 746      51.882  81.059 108.081  1.00  0.00           C  
ATOM   1896  O   GLU B 746      51.229  81.989 108.853  1.00  0.00           O  
ATOM   1897  CB  GLU B 746      52.821  79.454 109.779  1.00  0.00           C  
ATOM   1898  CG  GLU B 746      52.547  78.152 110.537  1.00  0.00           C  
ATOM   1899  CD  GLU B 746      51.234  78.140 111.233  1.00  0.00           C  
ATOM   1900  OE1 GLU B 746      50.636  79.258 111.600  1.00  0.00           O  
ATOM   1901  OE2 GLU B 746      50.631  77.002 111.530  1.00  0.00           O  
ATOM   1902  N   ALA B 747      52.450  81.455 106.980  1.00  0.00           N  
ATOM   1903  CA  ALA B 747      52.387  82.822 106.476  1.00  0.00           C  
ATOM   1904  C   ALA B 747      51.125  83.038 105.675  1.00  0.00           C  
ATOM   1905  O   ALA B 747      50.667  84.324 105.551  1.00  0.00           O  
ATOM   1906  CB  ALA B 747      53.629  83.141 105.636  1.00  0.00           C  
ATOM   1907  N   LEU B 748      50.460  82.076 105.105  1.00  0.00           N  
ATOM   1908  CA  LEU B 748      49.205  82.248 104.383  1.00  0.00           C  
ATOM   1909  C   LEU B 748      48.043  82.168 105.341  1.00  0.00           C  
ATOM   1910  O   LEU B 748      46.868  82.781 104.986  1.00  0.00           O  
ATOM   1911  CB  LEU B 748      49.107  81.172 103.275  1.00  0.00           C  
ATOM   1912  CG  LEU B 748      47.867  81.294 102.361  1.00  0.00           C  
ATOM   1913  CD1 LEU B 748      47.894  82.575 101.516  1.00  0.00           C  
ATOM   1914  CD2 LEU B 748      47.753  80.056 101.460  1.00  0.00           C  
ATOM   1915  N   TYR B 749      48.102  81.548 106.483  1.00  0.00           N  
ATOM   1916  CA  TYR B 749      47.007  81.486 107.441  1.00  0.00           C  
ATOM   1917  C   TYR B 749      46.989  82.718 108.309  1.00  0.00           C  
ATOM   1918  O   TYR B 749      45.768  83.197 108.707  1.00  0.00           O  
ATOM   1919  CB  TYR B 749      47.139  80.206 108.304  1.00  0.00           C  
ATOM   1920  CG  TYR B 749      46.095  80.139 109.398  1.00  0.00           C  
ATOM   1921  CD1 TYR B 749      44.728  80.025 109.084  1.00  0.00           C  
ATOM   1922  CD2 TYR B 749      46.473  80.220 110.748  1.00  0.00           C  
ATOM   1923  CE1 TYR B 749      43.761  80.004 110.089  1.00  0.00           C  
ATOM   1924  CE2 TYR B 749      45.518  80.199 111.767  1.00  0.00           C  
ATOM   1925  CZ  TYR B 749      44.164  80.097 111.428  1.00  0.00           C  
ATOM   1926  OH  TYR B 749      43.222  80.095 112.440  1.00  0.00           O  
ATOM   1927  N   ASN B 750      48.062  83.339 108.704  1.00  0.00           N  
ATOM   1928  CA  ASN B 750      48.044  84.560 109.498  1.00  0.00           C  
ATOM   1929  C   ASN B 750      47.876  85.767 108.611  1.00  0.00           C  
ATOM   1930  O   ASN B 750      47.560  86.960 109.209  1.00  0.00           O  
ATOM   1931  CB  ASN B 750      49.303  84.643 110.383  1.00  0.00           C  
ATOM   1932  CG  ASN B 750      49.372  83.534 111.381  1.00  0.00           C  
ATOM   1933  OD1 ASN B 750      50.553  82.857 111.516  1.00  0.00           O  
ATOM   1934  ND2 ASN B 750      48.381  83.172 112.143  1.00  0.00           N  
ATOM   1935  N   ARG B 751      47.957  85.713 107.313  1.00  0.00           N  
ATOM   1936  CA  ARG B 751      47.599  86.794 106.402  1.00  0.00           C  
ATOM   1937  C   ARG B 751      46.111  86.735 106.132  1.00  0.00           C  
ATOM   1938  O   ARG B 751      45.421  87.913 106.026  1.00  0.00           O  
ATOM   1939  CB  ARG B 751      48.409  86.658 105.094  1.00  0.00           C  
ATOM   1940  CG  ARG B 751      47.941  87.623 104.004  1.00  0.00           C  
ATOM   1941  CD  ARG B 751      48.595  87.338 102.646  1.00  0.00           C  
ATOM   1942  NE  ARG B 751      47.845  88.006 101.589  1.00  0.00           N  
ATOM   1943  CZ  ARG B 751      47.595  87.482 100.368  1.00  0.00           C  
ATOM   1944  NH1 ARG B 751      48.183  86.337  99.951  1.00  0.00           N  
ATOM   1945  NH2 ARG B 751      46.744  88.138  99.537  1.00  0.00           N  
ATOM   1946  N   LEU B 752      45.461  85.614 106.001  1.00  0.00           N  
ATOM   1947  CA  LEU B 752      44.020  85.507 105.815  1.00  0.00           C  
ATOM   1948  C   LEU B 752      43.299  85.694 107.129  1.00  0.00           C  
ATOM   1949  O   LEU B 752      41.936  85.840 107.085  1.00  0.00           O  
ATOM   1950  CB  LEU B 752      43.655  84.170 105.130  1.00  0.00           C  
ATOM   1951  CG  LEU B 752      43.630  84.230 103.583  1.00  0.00           C  
ATOM   1952  CD1 LEU B 752      44.914  84.810 102.975  1.00  0.00           C  
ATOM   1953  CD2 LEU B 752      43.345  82.834 103.010  1.00  0.00           C  
ATOM   1954  N   LEU B 753      43.900  85.778 108.280  1.00  0.00           N  
ATOM   1955  CA  LEU B 753      43.272  86.214 109.524  1.00  0.00           C  
ATOM   1956  C   LEU B 753      43.344  87.723 109.589  1.00  0.00           C  
ATOM   1957  O   LEU B 753      42.312  88.409 110.169  1.00  0.00           O  
ATOM   1958  CB  LEU B 753      43.988  85.583 110.749  1.00  0.00           C  
ATOM   1959  CG  LEU B 753      43.249  84.382 111.384  1.00  0.00           C  
ATOM   1960  CD1 LEU B 753      42.849  83.314 110.359  1.00  0.00           C  
ATOM   1961  CD2 LEU B 753      44.119  83.773 112.492  1.00  0.00           C  
ATOM   1962  N   LYS B 754      44.349  88.389 109.101  1.00  0.00           N  
ATOM   1963  CA  LYS B 754      44.466  89.841 109.056  1.00  0.00           C  
ATOM   1964  C   LYS B 754      43.507  90.421 108.044  1.00  0.00           C  
ATOM   1965  O   LYS B 754      43.148  91.737 108.175  1.00  0.00           O  
ATOM   1966  CB  LYS B 754      45.934  90.173 108.703  1.00  0.00           C  
ATOM   1967  CG  LYS B 754      46.251  91.666 108.597  1.00  0.00           C  
ATOM   1968  CD  LYS B 754      47.708  91.927 108.190  1.00  0.00           C  
ATOM   1969  CE  LYS B 754      48.016  91.499 106.752  1.00  0.00           C  
ATOM   1970  NZ  LYS B 754      49.402  91.778 106.412  1.00  0.00           N  
ATOM   1971  N   GLU B 755      43.024  89.731 107.052  1.00  0.00           N  
ATOM   1972  CA  GLU B 755      42.110  90.223 106.033  1.00  0.00           C  
ATOM   1973  C   GLU B 755      40.698  89.789 106.325  1.00  0.00           C  
ATOM   1974  O   GLU B 755      39.754  89.986 105.351  1.00  0.00           O  
ATOM   1975  CB  GLU B 755      42.562  89.724 104.641  1.00  0.00           C  
ATOM   1976  CG  GLU B 755      43.921  90.295 104.232  1.00  0.00           C  
ATOM   1977  CD  GLU B 755      44.545  89.605 103.074  1.00  0.00           C  
ATOM   1978  OE1 GLU B 755      44.158  88.409 102.677  1.00  0.00           O  
ATOM   1979  OE2 GLU B 755      45.554  90.164 102.427  1.00  0.00           O  
ATOM   1980  N   ASN B 756      40.332  89.240 107.449  1.00  0.00           N  
ATOM   1981  CA  ASN B 756      38.979  88.801 107.763  1.00  0.00           C  
ATOM   1982  C   ASN B 756      38.465  87.831 106.733  1.00  0.00           C  
ATOM   1983  O   ASN B 756      37.110  87.692 106.587  1.00  0.00           O  
ATOM   1984  CB  ASN B 756      38.031  90.015 107.955  1.00  0.00           C  
ATOM   1985  CG  ASN B 756      36.731  89.640 108.581  1.00  0.00           C  
ATOM   1986  OD1 ASN B 756      35.575  89.910 107.903  1.00  0.00           O  
ATOM   1987  ND2 ASN B 756      36.629  89.087 109.756  1.00  0.00           N  
ATOM   1988  N   MET B 757      39.244  87.084 106.004  1.00  0.00           N  
ATOM   1989  CA  MET B 757      38.773  86.135 105.000  1.00  0.00           C  
ATOM   1990  C   MET B 757      37.775  85.176 105.592  1.00  0.00           C  
ATOM   1991  O   MET B 757      38.076  84.576 106.788  1.00  0.00           O  
ATOM   1992  CB  MET B 757      39.987  85.378 104.420  1.00  0.00           C  
ATOM   1993  CG  MET B 757      39.633  84.239 103.471  1.00  0.00           C  
ATOM   1994  SD  MET B 757      38.587  84.753 102.024  1.00  0.00           S  
ATOM   1995  CE  MET B 757      39.744  85.829 101.088  1.00  0.00           C  
ATOM   1996  N   HIS B 758      36.661  84.868 104.995  1.00  0.00           N  
ATOM   1997  CA  HIS B 758      35.699  83.895 105.493  1.00  0.00           C  
ATOM   1998  C   HIS B 758      36.098  82.500 105.083  1.00  0.00           C  
ATOM   1999  O   HIS B 758      36.825  82.343 103.931  1.00  0.00           O  
ATOM   2000  CB  HIS B 758      34.294  84.257 104.936  1.00  0.00           C  
ATOM   2001  CG  HIS B 758      33.193  83.394 105.478  1.00  0.00           C  
ATOM   2002  ND1 HIS B 758      32.447  83.745 106.567  1.00  0.00           N  
ATOM   2003  CD2 HIS B 758      32.714  82.160 105.066  1.00  0.00           C  
ATOM   2004  CE1 HIS B 758      31.553  82.780 106.818  1.00  0.00           C  
ATOM   2005  NE2 HIS B 758      31.672  81.765 105.912  1.00  0.00           N  
ATOM   2006  N   PHE B 759      35.754  81.448 105.767  1.00  0.00           N  
ATOM   2007  CA  PHE B 759      36.005  80.064 105.400  1.00  0.00           C  
ATOM   2008  C   PHE B 759      34.714  79.302 105.530  1.00  0.00           C  
ATOM   2009  O   PHE B 759      33.961  79.513 106.657  1.00  0.00           O  
ATOM   2010  CB  PHE B 759      37.083  79.424 106.332  1.00  0.00           C  
ATOM   2011  CG  PHE B 759      38.439  80.068 106.170  1.00  0.00           C  
ATOM   2012  CD1 PHE B 759      38.809  81.169 106.959  1.00  0.00           C  
ATOM   2013  CD2 PHE B 759      39.350  79.580 105.219  1.00  0.00           C  
ATOM   2014  CE1 PHE B 759      40.063  81.764 106.806  1.00  0.00           C  
ATOM   2015  CE2 PHE B 759      40.606  80.172 105.069  1.00  0.00           C  
ATOM   2016  CZ  PHE B 759      40.966  81.265 105.863  1.00  0.00           C  
ATOM   2017  N   GLU B 760      34.279  78.464 104.637  1.00  0.00           N  
ATOM   2018  CA  GLU B 760      33.004  77.753 104.724  1.00  0.00           C  
ATOM   2019  C   GLU B 760      33.251  76.358 105.253  1.00  0.00           C  
ATOM   2020  O   GLU B 760      33.189  75.285 104.407  1.00  0.00           O  
ATOM   2021  CB  GLU B 760      32.315  77.758 103.355  1.00  0.00           C  
ATOM   2022  CG  GLU B 760      31.986  79.184 102.892  1.00  0.00           C  
ATOM   2023  CD  GLU B 760      31.479  79.225 101.498  1.00  0.00           C  
ATOM   2024  OE1 GLU B 760      32.220  78.804 100.486  1.00  0.00           O  
ATOM   2025  OE2 GLU B 760      30.279  79.694 101.221  1.00  0.00           O  
ATOM   2026  N   VAL B 761      33.547  76.152 106.503  1.00  0.00           N  
ATOM   2027  CA  VAL B 761      33.876  74.846 107.061  1.00  0.00           C  
ATOM   2028  C   VAL B 761      32.702  73.906 106.962  1.00  0.00           C  
ATOM   2029  O   VAL B 761      31.471  74.350 107.366  1.00  0.00           O  
ATOM   2030  CB  VAL B 761      34.326  75.012 108.542  1.00  0.00           C  
ATOM   2031  CG1 VAL B 761      34.508  73.652 109.222  1.00  0.00           C  
ATOM   2032  CG2 VAL B 761      35.611  75.842 108.628  1.00  0.00           C  
ATOM   2033  N   CYS B 762      32.841  72.685 106.536  1.00  0.00           N  
ATOM   2034  CA  CYS B 762      31.803  71.662 106.459  1.00  0.00           C  
ATOM   2035  C   CYS B 762      32.231  70.522 107.368  1.00  0.00           C  
ATOM   2036  O   CYS B 762      33.014  69.520 106.826  1.00  0.00           O  
ATOM   2037  CB  CYS B 762      31.640  71.187 105.005  1.00  0.00           C  
ATOM   2038  SG  CYS B 762      31.508  72.590 103.805  1.00  0.00           S  
ATOM   2039  N   PRO B 763      31.990  70.456 108.646  1.00  0.00           N  
ATOM   2040  CA  PRO B 763      32.594  69.439 109.523  1.00  0.00           C  
ATOM   2041  C   PRO B 763      32.311  68.021 109.107  1.00  0.00           C  
ATOM   2042  O   PRO B 763      33.371  67.155 109.011  1.00  0.00           O  
ATOM   2043  CB  PRO B 763      32.028  69.749 110.924  1.00  0.00           C  
ATOM   2044  CG  PRO B 763      31.600  71.213 110.853  1.00  0.00           C  
ATOM   2045  CD  PRO B 763      31.209  71.433 109.393  1.00  0.00           C  
ATOM   2046  N   TRP B 764      31.113  67.548 108.919  1.00  0.00           N  
ATOM   2047  CA  TRP B 764      30.836  66.149 108.619  1.00  0.00           C  
ATOM   2048  C   TRP B 764      31.132  65.836 107.179  1.00  0.00           C  
ATOM   2049  O   TRP B 764      31.354  64.525 106.846  1.00  0.00           O  
ATOM   2050  CB  TRP B 764      29.373  65.823 109.020  1.00  0.00           C  
ATOM   2051  CG  TRP B 764      28.977  64.378 108.829  1.00  0.00           C  
ATOM   2052  CD1 TRP B 764      27.971  63.918 107.981  1.00  0.00           C  
ATOM   2053  CD2 TRP B 764      29.489  63.212 109.503  1.00  0.00           C  
ATOM   2054  NE1 TRP B 764      27.847  62.566 108.092  1.00  0.00           N  
ATOM   2055  CE2 TRP B 764      28.746  62.096 109.003  1.00  0.00           C  
ATOM   2056  CE3 TRP B 764      30.492  62.990 110.475  1.00  0.00           C  
ATOM   2057  CZ2 TRP B 764      28.988  60.781 109.449  1.00  0.00           C  
ATOM   2058  CZ3 TRP B 764      30.724  61.690 110.912  1.00  0.00           C  
ATOM   2059  CH2 TRP B 764      29.981  60.595 110.404  1.00  0.00           C  
ATOM   2060  N   SER B 765      31.221  66.736 106.243  1.00  0.00           N  
ATOM   2061  CA  SER B 765      31.610  66.441 104.872  1.00  0.00           C  
ATOM   2062  C   SER B 765      33.090  66.182 104.780  1.00  0.00           C  
ATOM   2063  O   SER B 765      33.536  65.395 103.750  1.00  0.00           O  
ATOM   2064  CB  SER B 765      31.227  67.626 103.977  1.00  0.00           C  
ATOM   2065  OG  SER B 765      31.655  67.385 102.603  1.00  0.00           O  
ATOM   2066  N   SER B 766      33.962  66.690 105.602  1.00  0.00           N  
ATOM   2067  CA  SER B 766      35.392  66.432 105.521  1.00  0.00           C  
ATOM   2068  C   SER B 766      35.709  65.049 106.018  1.00  0.00           C  
ATOM   2069  O   SER B 766      36.903  64.486 105.649  1.00  0.00           O  
ATOM   2070  CB  SER B 766      36.176  67.492 106.303  1.00  0.00           C  
ATOM   2071  OG  SER B 766      36.012  67.303 107.747  1.00  0.00           O  
ATOM   2072  N   TYR B 767      34.908  64.375 106.790  1.00  0.00           N  
ATOM   2073  CA  TYR B 767      35.170  63.021 107.251  1.00  0.00           C  
ATOM   2074  C   TYR B 767      34.846  62.020 106.171  1.00  0.00           C  
ATOM   2075  O   TYR B 767      35.536  60.834 106.184  1.00  0.00           O  
ATOM   2076  CB  TYR B 767      34.351  62.741 108.538  1.00  0.00           C  
ATOM   2077  CG  TYR B 767      34.513  61.313 109.016  1.00  0.00           C  
ATOM   2078  CD1 TYR B 767      35.744  60.862 109.525  1.00  0.00           C  
ATOM   2079  CD2 TYR B 767      33.448  60.403 108.915  1.00  0.00           C  
ATOM   2080  CE1 TYR B 767      35.915  59.531 109.911  1.00  0.00           C  
ATOM   2081  CE2 TYR B 767      33.601  59.068 109.297  1.00  0.00           C  
ATOM   2082  CZ  TYR B 767      34.841  58.639 109.786  1.00  0.00           C  
ATOM   2083  OH  TYR B 767      34.994  57.313 110.137  1.00  0.00           O  
ATOM   2084  N   LEU B 768      33.951  62.212 105.246  1.00  0.00           N  
ATOM   2085  CA  LEU B 768      33.658  61.256 104.189  1.00  0.00           C  
ATOM   2086  C   LEU B 768      34.442  61.564 102.938  1.00  0.00           C  
ATOM   2087  O   LEU B 768      34.560  60.551 102.021  1.00  0.00           O  
ATOM   2088  CB  LEU B 768      32.150  61.199 103.845  1.00  0.00           C  
ATOM   2089  CG  LEU B 768      31.210  60.573 104.909  1.00  0.00           C  
ATOM   2090  CD1 LEU B 768      31.730  59.242 105.465  1.00  0.00           C  
ATOM   2091  CD2 LEU B 768      30.873  61.549 106.042  1.00  0.00           C  
ATOM   2092  N   THR B 769      34.999  62.709 102.671  1.00  0.00           N  
ATOM   2093  CA  THR B 769      35.775  62.983 101.470  1.00  0.00           C  
ATOM   2094  C   THR B 769      37.247  62.808 101.719  1.00  0.00           C  
ATOM   2095  O   THR B 769      38.103  63.070 100.678  1.00  0.00           O  
ATOM   2096  CB  THR B 769      35.488  64.400 100.915  1.00  0.00           C  
ATOM   2097  OG1 THR B 769      35.874  65.414 101.941  1.00  0.00           O  
ATOM   2098  CG2 THR B 769      34.038  64.631 100.527  1.00  0.00           C  
ATOM   2099  N   GLY B 770      37.756  62.428 102.856  1.00  0.00           N  
ATOM   2100  CA  GLY B 770      39.178  62.345 103.115  1.00  0.00           C  
ATOM   2101  C   GLY B 770      39.798  63.697 103.277  1.00  0.00           C  
ATOM   2102  O   GLY B 770      41.159  63.766 103.431  1.00  0.00           O  
ATOM   2103  N   ALA B 771      39.113  64.804 103.287  1.00  0.00           N  
ATOM   2104  CA  ALA B 771      39.674  66.136 103.460  1.00  0.00           C  
ATOM   2105  C   ALA B 771      40.154  66.359 104.871  1.00  0.00           C  
ATOM   2106  O   ALA B 771      40.874  67.495 105.126  1.00  0.00           O  
ATOM   2107  CB  ALA B 771      38.622  67.177 103.069  1.00  0.00           C  
ATOM   2108  N   TRP B 772      39.915  65.525 105.842  1.00  0.00           N  
ATOM   2109  CA  TRP B 772      40.380  65.646 107.202  1.00  0.00           C  
ATOM   2110  C   TRP B 772      40.828  64.297 107.692  1.00  0.00           C  
ATOM   2111  O   TRP B 772      39.952  63.248 107.591  1.00  0.00           O  
ATOM   2112  CB  TRP B 772      39.196  66.163 108.114  1.00  0.00           C  
ATOM   2113  CG  TRP B 772      39.476  66.025 109.528  1.00  0.00           C  
ATOM   2114  CD1 TRP B 772      40.681  66.544 110.228  1.00  0.00           C  
ATOM   2115  CD2 TRP B 772      38.701  65.383 110.530  1.00  0.00           C  
ATOM   2116  NE1 TRP B 772      40.594  66.240 111.479  1.00  0.00           N  
ATOM   2117  CE2 TRP B 772      39.410  65.527 111.753  1.00  0.00           C  
ATOM   2118  CE3 TRP B 772      37.479  64.690 110.501  1.00  0.00           C  
ATOM   2119  CZ2 TRP B 772      38.943  65.010 112.941  1.00  0.00           C  
ATOM   2120  CZ3 TRP B 772      36.996  64.156 111.707  1.00  0.00           C  
ATOM   2121  CH2 TRP B 772      37.706  64.314 112.896  1.00  0.00           C  
ATOM   2122  N   ASP B 773      41.997  64.094 108.220  1.00  0.00           N  
ATOM   2123  CA  ASP B 773      42.438  62.817 108.781  1.00  0.00           C  
ATOM   2124  C   ASP B 773      41.813  62.658 110.146  1.00  0.00           C  
ATOM   2125  O   ASP B 773      42.054  63.680 111.052  1.00  0.00           O  
ATOM   2126  CB  ASP B 773      43.975  62.824 108.871  1.00  0.00           C  
ATOM   2127  CG  ASP B 773      44.561  61.610 109.488  1.00  0.00           C  
ATOM   2128  OD1 ASP B 773      43.912  60.465 109.550  1.00  0.00           O  
ATOM   2129  OD2 ASP B 773      45.782  61.644 109.998  1.00  0.00           O  
ATOM   2130  N   PRO B 774      41.059  61.675 110.548  1.00  0.00           N  
ATOM   2131  CA  PRO B 774      40.490  61.622 111.897  1.00  0.00           C  
ATOM   2132  C   PRO B 774      41.540  61.413 112.954  1.00  0.00           C  
ATOM   2133  O   PRO B 774      41.122  61.467 114.260  1.00  0.00           O  
ATOM   2134  CB  PRO B 774      39.464  60.472 111.841  1.00  0.00           C  
ATOM   2135  CG  PRO B 774      39.950  59.584 110.695  1.00  0.00           C  
ATOM   2136  CD  PRO B 774      40.652  60.540 109.728  1.00  0.00           C  
ATOM   2137  N   LYS B 775      42.800  61.200 112.709  1.00  0.00           N  
ATOM   2138  CA  LYS B 775      43.840  61.070 113.721  1.00  0.00           C  
ATOM   2139  C   LYS B 775      44.396  62.418 114.109  1.00  0.00           C  
ATOM   2140  O   LYS B 775      45.381  62.440 115.066  1.00  0.00           O  
ATOM   2141  CB  LYS B 775      44.985  60.173 113.203  1.00  0.00           C  
ATOM   2142  CG  LYS B 775      44.537  58.745 112.877  1.00  0.00           C  
ATOM   2143  CD  LYS B 775      45.699  57.897 112.349  1.00  0.00           C  
ATOM   2144  CE  LYS B 775      45.284  56.458 112.042  1.00  0.00           C  
ATOM   2145  NZ  LYS B 775      46.421  55.683 111.569  1.00  0.00           N  
ATOM   2146  N   THR B 776      44.007  63.537 113.574  1.00  0.00           N  
ATOM   2147  CA  THR B 776      44.531  64.857 113.881  1.00  0.00           C  
ATOM   2148  C   THR B 776      43.428  65.756 114.369  1.00  0.00           C  
ATOM   2149  O   THR B 776      42.130  65.387 114.129  1.00  0.00           O  
ATOM   2150  CB  THR B 776      45.197  65.493 112.626  1.00  0.00           C  
ATOM   2151  OG1 THR B 776      44.137  65.787 111.617  1.00  0.00           O  
ATOM   2152  CG2 THR B 776      46.255  64.615 111.979  1.00  0.00           C  
ATOM   2153  N   THR B 777      43.643  66.891 114.971  1.00  0.00           N  
ATOM   2154  CA  THR B 777      42.568  67.803 115.341  1.00  0.00           C  
ATOM   2155  C   THR B 777      41.914  68.375 114.111  1.00  0.00           C  
ATOM   2156  O   THR B 777      42.685  68.632 113.007  1.00  0.00           O  
ATOM   2157  CB  THR B 777      43.100  68.930 116.260  1.00  0.00           C  
ATOM   2158  OG1 THR B 777      41.940  69.788 116.624  1.00  0.00           O  
ATOM   2159  CG2 THR B 777      44.177  69.817 115.655  1.00  0.00           C  
ATOM   2160  N   HIS B 778      40.646  68.664 114.064  1.00  0.00           N  
ATOM   2161  CA  HIS B 778      39.999  69.300 112.921  1.00  0.00           C  
ATOM   2162  C   HIS B 778      40.558  70.688 112.748  1.00  0.00           C  
ATOM   2163  O   HIS B 778      40.957  71.359 113.879  1.00  0.00           O  
ATOM   2164  CB  HIS B 778      38.463  69.326 113.167  1.00  0.00           C  
ATOM   2165  CG  HIS B 778      37.626  69.282 111.922  1.00  0.00           C  
ATOM   2166  ND1 HIS B 778      37.554  70.278 110.989  1.00  0.00           N  
ATOM   2167  CD2 HIS B 778      36.748  68.296 111.497  1.00  0.00           C  
ATOM   2168  CE1 HIS B 778      36.678  69.924 110.038  1.00  0.00           C  
ATOM   2169  NE2 HIS B 778      36.141  68.697 110.302  1.00  0.00           N  
ATOM   2170  N   ALA B 779      40.679  71.288 111.599  1.00  0.00           N  
ATOM   2171  CA  ALA B 779      41.177  72.648 111.445  1.00  0.00           C  
ATOM   2172  C   ALA B 779      40.167  73.664 111.914  1.00  0.00           C  
ATOM   2173  O   ALA B 779      40.557  74.981 111.901  1.00  0.00           O  
ATOM   2174  CB  ALA B 779      41.591  72.902 109.995  1.00  0.00           C  
ATOM   2175  N   VAL B 780      38.977  73.367 112.347  1.00  0.00           N  
ATOM   2176  CA  VAL B 780      38.024  74.326 112.883  1.00  0.00           C  
ATOM   2177  C   VAL B 780      38.256  74.518 114.358  1.00  0.00           C  
ATOM   2178  O   VAL B 780      37.655  75.583 114.977  1.00  0.00           O  
ATOM   2179  CB  VAL B 780      36.568  73.884 112.540  1.00  0.00           C  
ATOM   2180  CG1 VAL B 780      36.092  72.724 113.422  1.00  0.00           C  
ATOM   2181  CG2 VAL B 780      35.604  75.072 112.612  1.00  0.00           C  
ATOM   2182  N   VAL B 781      39.038  73.747 115.059  1.00  0.00           N  
ATOM   2183  CA  VAL B 781      39.474  74.032 116.421  1.00  0.00           C  
ATOM   2184  C   VAL B 781      40.534  75.107 116.357  1.00  0.00           C  
ATOM   2185  O   VAL B 781      40.663  75.977 117.407  1.00  0.00           O  
ATOM   2186  CB  VAL B 781      39.995  72.727 117.093  1.00  0.00           C  
ATOM   2187  CG1 VAL B 781      40.496  72.990 118.517  1.00  0.00           C  
ATOM   2188  CG2 VAL B 781      38.909  71.645 117.093  1.00  0.00           C  
ATOM   2189  N   ARG B 782      41.303  75.255 115.317  1.00  0.00           N  
ATOM   2190  CA  ARG B 782      42.239  76.353 115.110  1.00  0.00           C  
ATOM   2191  C   ARG B 782      41.481  77.582 114.663  1.00  0.00           C  
ATOM   2192  O   ARG B 782      41.995  78.814 114.977  1.00  0.00           O  
ATOM   2193  CB  ARG B 782      43.293  75.917 114.067  1.00  0.00           C  
ATOM   2194  CG  ARG B 782      44.408  76.937 113.827  1.00  0.00           C  
ATOM   2195  CD  ARG B 782      45.386  77.058 115.014  1.00  0.00           C  
ATOM   2196  NE  ARG B 782      46.418  78.063 114.782  1.00  0.00           N  
ATOM   2197  CZ  ARG B 782      47.496  77.899 113.982  1.00  0.00           C  
ATOM   2198  NH1 ARG B 782      47.760  76.717 113.374  1.00  0.00           N  
ATOM   2199  NH2 ARG B 782      48.306  78.960 113.752  1.00  0.00           N  
ATOM   2200  N   PHE B 783      40.360  77.519 114.003  1.00  0.00           N  
ATOM   2201  CA  PHE B 783      39.547  78.670 113.635  1.00  0.00           C  
ATOM   2202  C   PHE B 783      38.707  79.118 114.809  1.00  0.00           C  
ATOM   2203  O   PHE B 783      37.986  80.277 114.670  1.00  0.00           O  
ATOM   2204  CB  PHE B 783      38.623  78.348 112.444  1.00  0.00           C  
ATOM   2205  CG  PHE B 783      39.288  77.965 111.137  1.00  0.00           C  
ATOM   2206  CD1 PHE B 783      40.678  77.900 110.956  1.00  0.00           C  
ATOM   2207  CD2 PHE B 783      38.459  77.643 110.046  1.00  0.00           C  
ATOM   2208  CE1 PHE B 783      41.220  77.508 109.727  1.00  0.00           C  
ATOM   2209  CE2 PHE B 783      38.999  77.258 108.819  1.00  0.00           C  
ATOM   2210  CZ  PHE B 783      40.386  77.183 108.656  1.00  0.00           C  
ATOM   2211  N   LYS B 784      38.628  78.452 115.924  1.00  0.00           N  
ATOM   2212  CA  LYS B 784      37.864  78.841 117.103  1.00  0.00           C  
ATOM   2213  C   LYS B 784      38.779  79.486 118.118  1.00  0.00           C  
ATOM   2214  O   LYS B 784      38.310  80.569 118.816  1.00  0.00           O  
ATOM   2215  CB  LYS B 784      37.177  77.588 117.698  1.00  0.00           C  
ATOM   2216  CG  LYS B 784      36.491  77.862 119.040  1.00  0.00           C  
ATOM   2217  CD  LYS B 784      35.714  76.654 119.583  1.00  0.00           C  
ATOM   2218  CE  LYS B 784      36.575  75.440 119.944  1.00  0.00           C  
ATOM   2219  NZ  LYS B 784      37.433  75.697 121.091  1.00  0.00           N  
ATOM   2220  N   ASN B 785      39.981  79.055 118.366  1.00  0.00           N  
ATOM   2221  CA  ASN B 785      40.883  79.664 119.334  1.00  0.00           C  
ATOM   2222  C   ASN B 785      41.538  80.895 118.764  1.00  0.00           C  
ATOM   2223  O   ASN B 785      42.175  81.737 119.639  1.00  0.00           O  
ATOM   2224  CB  ASN B 785      41.939  78.644 119.797  1.00  0.00           C  
ATOM   2225  CG  ASN B 785      41.329  77.429 120.408  1.00  0.00           C  
ATOM   2226  OD1 ASN B 785      40.167  77.559 121.116  1.00  0.00           O  
ATOM   2227  ND2 ASN B 785      41.852  76.241 120.313  1.00  0.00           N  
ATOM   2228  N   ASP B 786      41.518  81.188 117.498  1.00  0.00           N  
ATOM   2229  CA  ASP B 786      42.051  82.399 116.898  1.00  0.00           C  
ATOM   2230  C   ASP B 786      40.921  83.280 116.436  1.00  0.00           C  
ATOM   2231  O   ASP B 786      41.221  84.362 115.648  1.00  0.00           O  
ATOM   2232  CB  ASP B 786      42.987  82.069 115.719  1.00  0.00           C  
ATOM   2233  CG  ASP B 786      44.162  81.236 116.072  1.00  0.00           C  
ATOM   2234  OD1 ASP B 786      44.356  80.753 117.281  1.00  0.00           O  
ATOM   2235  OD2 ASP B 786      45.061  80.942 115.145  1.00  0.00           O  
ATOM   2236  N   LYS B 787      39.676  83.057 116.742  1.00  0.00           N  
ATOM   2237  CA  LYS B 787      38.551  83.890 116.330  1.00  0.00           C  
ATOM   2238  C   LYS B 787      38.650  84.221 114.862  1.00  0.00           C  
ATOM   2239  O   LYS B 787      38.510  85.514 114.441  1.00  0.00           O  
ATOM   2240  CB  LYS B 787      38.411  85.136 117.233  1.00  0.00           C  
ATOM   2241  CG  LYS B 787      38.286  84.792 118.724  1.00  0.00           C  
ATOM   2242  CD  LYS B 787      37.087  83.895 119.055  1.00  0.00           C  
ATOM   2243  CE  LYS B 787      36.979  83.597 120.552  1.00  0.00           C  
ATOM   2244  NZ  LYS B 787      35.924  82.630 120.813  1.00  0.00           N  
ATOM   2245  N   ALA B 788      38.815  83.287 113.968  1.00  0.00           N  
ATOM   2246  CA  ALA B 788      38.827  83.510 112.527  1.00  0.00           C  
ATOM   2247  C   ALA B 788      37.421  83.704 112.009  1.00  0.00           C  
ATOM   2248  O   ALA B 788      36.369  83.327 112.801  1.00  0.00           O  
ATOM   2249  CB  ALA B 788      39.497  82.323 111.827  1.00  0.00           C  
ATOM   2250  N   ASN B 789      37.168  84.205 110.836  1.00  0.00           N  
ATOM   2251  CA  ASN B 789      35.825  84.400 110.285  1.00  0.00           C  
ATOM   2252  C   ASN B 789      35.380  83.099 109.656  1.00  0.00           C  
ATOM   2253  O   ASN B 789      36.138  82.623 108.616  1.00  0.00           O  
ATOM   2254  CB  ASN B 789      35.901  85.552 109.268  1.00  0.00           C  
ATOM   2255  CG  ASN B 789      34.601  86.067 108.767  1.00  0.00           C  
ATOM   2256  OD1 ASN B 789      34.639  87.154 107.929  1.00  0.00           O  
ATOM   2257  ND2 ASN B 789      33.433  85.580 109.058  1.00  0.00           N  
ATOM   2258  N   TYR B 790      34.364  82.389 110.056  1.00  0.00           N  
ATOM   2259  CA  TYR B 790      33.994  81.120 109.447  1.00  0.00           C  
ATOM   2260  C   TYR B 790      32.543  80.785 109.666  1.00  0.00           C  
ATOM   2261  O   TYR B 790      31.773  81.587 110.464  1.00  0.00           O  
ATOM   2262  CB  TYR B 790      34.924  79.958 109.935  1.00  0.00           C  
ATOM   2263  CG  TYR B 790      34.627  79.483 111.341  1.00  0.00           C  
ATOM   2264  CD1 TYR B 790      35.054  80.215 112.463  1.00  0.00           C  
ATOM   2265  CD2 TYR B 790      33.909  78.292 111.548  1.00  0.00           C  
ATOM   2266  CE1 TYR B 790      34.763  79.782 113.758  1.00  0.00           C  
ATOM   2267  CE2 TYR B 790      33.616  77.841 112.836  1.00  0.00           C  
ATOM   2268  CZ  TYR B 790      34.040  78.596 113.936  1.00  0.00           C  
ATOM   2269  OH  TYR B 790      33.735  78.146 115.209  1.00  0.00           O  
ATOM   2270  N   SER B 791      32.005  79.737 109.107  1.00  0.00           N  
ATOM   2271  CA  SER B 791      30.619  79.309 109.224  1.00  0.00           C  
ATOM   2272  C   SER B 791      30.536  77.811 109.367  1.00  0.00           C  
ATOM   2273  O   SER B 791      31.658  77.061 109.136  1.00  0.00           O  
ATOM   2274  CB  SER B 791      29.799  79.769 107.995  1.00  0.00           C  
ATOM   2275  OG  SER B 791      30.427  79.299 106.750  1.00  0.00           O  
ATOM   2276  N   LEU B 792      29.422  77.209 109.673  1.00  0.00           N  
ATOM   2277  CA  LEU B 792      29.229  75.766 109.773  1.00  0.00           C  
ATOM   2278  C   LEU B 792      28.196  75.354 108.756  1.00  0.00           C  
ATOM   2279  O   LEU B 792      27.017  76.057 108.709  1.00  0.00           O  
ATOM   2280  CB  LEU B 792      28.783  75.375 111.215  1.00  0.00           C  
ATOM   2281  CG  LEU B 792      29.589  74.218 111.846  1.00  0.00           C  
ATOM   2282  CD1 LEU B 792      31.087  74.537 111.963  1.00  0.00           C  
ATOM   2283  CD2 LEU B 792      29.008  73.882 113.226  1.00  0.00           C  
ATOM   2284  N   ASN B 793      28.389  74.373 107.926  1.00  0.00           N  
ATOM   2285  CA  ASN B 793      27.513  74.009 106.826  1.00  0.00           C  
ATOM   2286  C   ASN B 793      27.411  72.513 106.710  1.00  0.00           C  
ATOM   2287  O   ASN B 793      28.448  71.768 107.208  1.00  0.00           O  
ATOM   2288  CB  ASN B 793      28.107  74.563 105.492  1.00  0.00           C  
ATOM   2289  CG  ASN B 793      28.615  75.958 105.626  1.00  0.00           C  
ATOM   2290  OD1 ASN B 793      29.960  76.175 105.495  1.00  0.00           O  
ATOM   2291  ND2 ASN B 793      27.858  76.989 105.865  1.00  0.00           N  
ATOM   2292  N   THR B 794      26.430  71.895 106.115  1.00  0.00           N  
ATOM   2293  CA  THR B 794      26.380  70.451 105.934  1.00  0.00           C  
ATOM   2294  C   THR B 794      26.901  70.036 104.584  1.00  0.00           C  
ATOM   2295  O   THR B 794      27.348  68.744 104.474  1.00  0.00           O  
ATOM   2296  CB  THR B 794      24.948  69.911 106.164  1.00  0.00           C  
ATOM   2297  OG1 THR B 794      25.050  68.429 106.287  1.00  0.00           O  
ATOM   2298  CG2 THR B 794      23.953  70.237 105.062  1.00  0.00           C  
ATOM   2299  N   ASP B 795      26.925  70.831 103.553  1.00  0.00           N  
ATOM   2300  CA  ASP B 795      27.486  70.578 102.227  1.00  0.00           C  
ATOM   2301  C   ASP B 795      26.621  69.686 101.364  1.00  0.00           C  
ATOM   2302  O   ASP B 795      26.314  70.140 100.107  1.00  0.00           O  
ATOM   2303  CB  ASP B 795      28.918  70.009 102.320  1.00  0.00           C  
ATOM   2304  CG  ASP B 795      29.718  70.209 101.090  1.00  0.00           C  
ATOM   2305  OD1 ASP B 795      29.472  71.189 100.244  1.00  0.00           O  
ATOM   2306  OD2 ASP B 795      30.746  69.420 100.830  1.00  0.00           O  
ATOM   2307  N   ASP B 796      26.195  68.505 101.707  1.00  0.00           N  
ATOM   2308  CA  ASP B 796      25.409  67.634 100.838  1.00  0.00           C  
ATOM   2309  C   ASP B 796      24.532  66.754 101.695  1.00  0.00           C  
ATOM   2310  O   ASP B 796      25.006  65.510 102.062  1.00  0.00           O  
ATOM   2311  CB  ASP B 796      26.326  66.772  99.919  1.00  0.00           C  
ATOM   2312  CG  ASP B 796      27.126  67.615  98.996  1.00  0.00           C  
ATOM   2313  OD1 ASP B 796      28.336  68.033  99.324  1.00  0.00           O  
ATOM   2314  OD2 ASP B 796      26.659  67.968  97.811  1.00  0.00           O  
ATOM   2315  N   PRO B 797      23.352  67.100 102.124  1.00  0.00           N  
ATOM   2316  CA  PRO B 797      22.510  66.244 102.964  1.00  0.00           C  
ATOM   2317  C   PRO B 797      22.288  64.872 102.392  1.00  0.00           C  
ATOM   2318  O   PRO B 797      21.997  63.858 103.268  1.00  0.00           O  
ATOM   2319  CB  PRO B 797      21.170  67.010 103.076  1.00  0.00           C  
ATOM   2320  CG  PRO B 797      21.519  68.465 102.766  1.00  0.00           C  
ATOM   2321  CD  PRO B 797      22.746  68.397 101.857  1.00  0.00           C  
ATOM   2322  N   LEU B 798      22.273  64.616 101.116  1.00  0.00           N  
ATOM   2323  CA  LEU B 798      21.917  63.330 100.526  1.00  0.00           C  
ATOM   2324  C   LEU B 798      23.102  62.397 100.452  1.00  0.00           C  
ATOM   2325  O   LEU B 798      22.865  61.056 100.640  1.00  0.00           O  
ATOM   2326  CB  LEU B 798      21.337  63.595  99.117  1.00  0.00           C  
ATOM   2327  CG  LEU B 798      21.060  62.326  98.284  1.00  0.00           C  
ATOM   2328  CD1 LEU B 798      19.959  61.455  98.902  1.00  0.00           C  
ATOM   2329  CD2 LEU B 798      20.715  62.712  96.839  1.00  0.00           C  
ATOM   2330  N   ILE B 799      24.315  62.781 100.185  1.00  0.00           N  
ATOM   2331  CA  ILE B 799      25.449  61.871 100.077  1.00  0.00           C  
ATOM   2332  C   ILE B 799      26.035  61.618 101.442  1.00  0.00           C  
ATOM   2333  O   ILE B 799      26.811  60.500 101.617  1.00  0.00           O  
ATOM   2334  CB  ILE B 799      26.514  62.419  99.077  1.00  0.00           C  
ATOM   2335  CG1 ILE B 799      25.978  62.500  97.626  1.00  0.00           C  
ATOM   2336  CG2 ILE B 799      27.779  61.554  99.094  1.00  0.00           C  
ATOM   2337  CD1 ILE B 799      24.971  63.614  97.375  1.00  0.00           C  
ATOM   2338  N   PHE B 800      25.819  62.390 102.466  1.00  0.00           N  
ATOM   2339  CA  PHE B 800      26.337  62.164 103.804  1.00  0.00           C  
ATOM   2340  C   PHE B 800      25.235  61.738 104.735  1.00  0.00           C  
ATOM   2341  O   PHE B 800      25.514  61.691 106.076  1.00  0.00           O  
ATOM   2342  CB  PHE B 800      27.067  63.431 104.317  1.00  0.00           C  
ATOM   2343  CG  PHE B 800      28.119  63.932 103.352  1.00  0.00           C  
ATOM   2344  CD1 PHE B 800      29.089  63.069 102.815  1.00  0.00           C  
ATOM   2345  CD2 PHE B 800      28.140  65.284 102.972  1.00  0.00           C  
ATOM   2346  CE1 PHE B 800      30.048  63.544 101.919  1.00  0.00           C  
ATOM   2347  CE2 PHE B 800      29.098  65.758 102.073  1.00  0.00           C  
ATOM   2348  CZ  PHE B 800      30.055  64.890 101.544  1.00  0.00           C  
ATOM   2349  N   LYS B 801      24.048  61.390 104.330  1.00  0.00           N  
ATOM   2350  CA  LYS B 801      22.956  60.945 105.200  1.00  0.00           C  
ATOM   2351  C   LYS B 801      22.901  61.832 106.419  1.00  0.00           C  
ATOM   2352  O   LYS B 801      23.092  61.287 107.662  1.00  0.00           O  
ATOM   2353  CB  LYS B 801      23.091  59.453 105.571  1.00  0.00           C  
ATOM   2354  CG  LYS B 801      23.109  58.538 104.342  1.00  0.00           C  
ATOM   2355  CD  LYS B 801      22.974  57.050 104.691  1.00  0.00           C  
ATOM   2356  CE  LYS B 801      24.130  56.502 105.530  1.00  0.00           C  
ATOM   2357  NZ  LYS B 801      23.987  55.065 105.716  1.00  0.00           N  
ATOM   2358  N   SER B 802      22.685  63.112 106.319  1.00  0.00           N  
ATOM   2359  CA  SER B 802      22.789  64.052 107.420  1.00  0.00           C  
ATOM   2360  C   SER B 802      21.836  65.202 107.273  1.00  0.00           C  
ATOM   2361  O   SER B 802      21.362  65.529 106.033  1.00  0.00           O  
ATOM   2362  CB  SER B 802      24.235  64.605 107.481  1.00  0.00           C  
ATOM   2363  OG  SER B 802      24.570  65.282 106.229  1.00  0.00           O  
ATOM   2364  N   THR B 803      21.518  65.941 108.297  1.00  0.00           N  
ATOM   2365  CA  THR B 803      20.810  67.212 108.258  1.00  0.00           C  
ATOM   2366  C   THR B 803      21.772  68.296 108.669  1.00  0.00           C  
ATOM   2367  O   THR B 803      23.075  67.929 108.900  1.00  0.00           O  
ATOM   2368  CB  THR B 803      19.564  67.188 109.177  1.00  0.00           C  
ATOM   2369  OG1 THR B 803      20.017  67.005 110.586  1.00  0.00           O  
ATOM   2370  CG2 THR B 803      18.577  66.084 108.839  1.00  0.00           C  
ATOM   2371  N   LEU B 804      21.462  69.549 108.844  1.00  0.00           N  
ATOM   2372  CA  LEU B 804      22.430  70.514 109.354  1.00  0.00           C  
ATOM   2373  C   LEU B 804      22.699  70.244 110.813  1.00  0.00           C  
ATOM   2374  O   LEU B 804      23.876  70.709 111.343  1.00  0.00           O  
ATOM   2375  CB  LEU B 804      21.952  71.956 109.089  1.00  0.00           C  
ATOM   2376  CG  LEU B 804      22.971  73.047 109.493  1.00  0.00           C  
ATOM   2377  CD1 LEU B 804      24.307  72.914 108.749  1.00  0.00           C  
ATOM   2378  CD2 LEU B 804      22.373  74.439 109.260  1.00  0.00           C  
ATOM   2379  N   ASP B 805      21.898  69.571 111.589  1.00  0.00           N  
ATOM   2380  CA  ASP B 805      22.203  69.256 112.976  1.00  0.00           C  
ATOM   2381  C   ASP B 805      23.260  68.191 113.084  1.00  0.00           C  
ATOM   2382  O   ASP B 805      23.776  67.959 114.333  1.00  0.00           O  
ATOM   2383  CB  ASP B 805      20.929  68.834 113.737  1.00  0.00           C  
ATOM   2384  CG  ASP B 805      21.180  68.695 115.195  1.00  0.00           C  
ATOM   2385  OD1 ASP B 805      21.779  69.657 115.879  1.00  0.00           O  
ATOM   2386  OD2 ASP B 805      20.794  67.627 115.863  1.00  0.00           O  
ATOM   2387  N   THR B 806      23.721  67.494 112.086  1.00  0.00           N  
ATOM   2388  CA  THR B 806      24.826  66.551 112.200  1.00  0.00           C  
ATOM   2389  C   THR B 806      26.135  67.296 112.238  1.00  0.00           C  
ATOM   2390  O   THR B 806      27.237  66.665 112.752  1.00  0.00           O  
ATOM   2391  CB  THR B 806      24.788  65.568 111.011  1.00  0.00           C  
ATOM   2392  OG1 THR B 806      23.416  64.992 110.943  1.00  0.00           O  
ATOM   2393  CG2 THR B 806      25.786  64.428 111.108  1.00  0.00           C  
ATOM   2394  N   ASP B 807      26.252  68.513 111.793  1.00  0.00           N  
ATOM   2395  CA  ASP B 807      27.464  69.311 111.831  1.00  0.00           C  
ATOM   2396  C   ASP B 807      27.526  70.113 113.105  1.00  0.00           C  
ATOM   2397  O   ASP B 807      28.747  70.596 113.498  1.00  0.00           O  
ATOM   2398  CB  ASP B 807      27.515  70.245 110.593  1.00  0.00           C  
ATOM   2399  CG  ASP B 807      27.451  69.450 109.340  1.00  0.00           C  
ATOM   2400  OD1 ASP B 807      26.327  68.865 108.962  1.00  0.00           O  
ATOM   2401  OD2 ASP B 807      28.509  69.287 108.570  1.00  0.00           O  
ATOM   2402  N   TYR B 808      26.477  70.347 113.838  1.00  0.00           N  
ATOM   2403  CA  TYR B 808      26.486  71.007 115.133  1.00  0.00           C  
ATOM   2404  C   TYR B 808      26.617  69.977 116.229  1.00  0.00           C  
ATOM   2405  O   TYR B 808      27.096  70.398 117.442  1.00  0.00           O  
ATOM   2406  CB  TYR B 808      25.210  71.874 115.321  1.00  0.00           C  
ATOM   2407  CG  TYR B 808      25.235  73.159 114.515  1.00  0.00           C  
ATOM   2408  CD1 TYR B 808      25.228  73.136 113.109  1.00  0.00           C  
ATOM   2409  CD2 TYR B 808      25.265  74.405 115.164  1.00  0.00           C  
ATOM   2410  CE1 TYR B 808      25.256  74.318 112.368  1.00  0.00           C  
ATOM   2411  CE2 TYR B 808      25.291  75.600 114.439  1.00  0.00           C  
ATOM   2412  CZ  TYR B 808      25.290  75.546 113.040  1.00  0.00           C  
ATOM   2413  OH  TYR B 808      25.326  76.723 112.319  1.00  0.00           O  
ATOM   2414  N   GLN B 809      26.330  68.717 116.066  1.00  0.00           N  
ATOM   2415  CA  GLN B 809      26.579  67.666 117.047  1.00  0.00           C  
ATOM   2416  C   GLN B 809      27.988  67.148 116.897  1.00  0.00           C  
ATOM   2417  O   GLN B 809      28.600  66.611 117.998  1.00  0.00           O  
ATOM   2418  CB  GLN B 809      25.579  66.503 116.858  1.00  0.00           C  
ATOM   2419  CG  GLN B 809      24.122  66.884 117.155  1.00  0.00           C  
ATOM   2420  CD  GLN B 809      23.751  66.803 118.595  1.00  0.00           C  
ATOM   2421  OE1 GLN B 809      24.674  67.136 119.546  1.00  0.00           O  
ATOM   2422  NE2 GLN B 809      22.566  66.444 118.997  1.00  0.00           N  
ATOM   2423  N   MET B 810      28.639  67.176 115.770  1.00  0.00           N  
ATOM   2424  CA  MET B 810      30.025  66.753 115.607  1.00  0.00           C  
ATOM   2425  C   MET B 810      30.947  67.789 116.202  1.00  0.00           C  
ATOM   2426  O   MET B 810      32.153  67.379 116.709  1.00  0.00           O  
ATOM   2427  CB  MET B 810      30.313  66.558 114.102  1.00  0.00           C  
ATOM   2428  CG  MET B 810      31.740  66.104 113.830  1.00  0.00           C  
ATOM   2429  SD  MET B 810      32.063  66.091 112.003  1.00  0.00           S  
ATOM   2430  CE  MET B 810      33.759  65.393 111.945  1.00  0.00           C  
ATOM   2431  N   THR B 811      30.645  69.054 116.232  1.00  0.00           N  
ATOM   2432  CA  THR B 811      31.486  70.097 116.788  1.00  0.00           C  
ATOM   2433  C   THR B 811      31.130  70.400 118.217  1.00  0.00           C  
ATOM   2434  O   THR B 811      31.943  71.291 118.870  1.00  0.00           O  
ATOM   2435  CB  THR B 811      31.436  71.377 115.922  1.00  0.00           C  
ATOM   2436  OG1 THR B 811      30.031  71.881 115.888  1.00  0.00           O  
ATOM   2437  CG2 THR B 811      31.912  71.166 114.496  1.00  0.00           C  
ATOM   2438  N   LYS B 812      30.131  69.865 118.858  1.00  0.00           N  
ATOM   2439  CA  LYS B 812      29.826  70.070 120.273  1.00  0.00           C  
ATOM   2440  C   LYS B 812      30.272  68.842 121.039  1.00  0.00           C  
ATOM   2441  O   LYS B 812      31.263  68.976 121.975  1.00  0.00           O  
ATOM   2442  CB  LYS B 812      28.316  70.326 120.460  1.00  0.00           C  
ATOM   2443  CG  LYS B 812      27.930  70.504 121.932  1.00  0.00           C  
ATOM   2444  CD  LYS B 812      26.412  70.562 122.125  1.00  0.00           C  
ATOM   2445  CE  LYS B 812      26.003  70.671 123.594  1.00  0.00           C  
ATOM   2446  NZ  LYS B 812      24.555  70.643 123.728  1.00  0.00           N  
ATOM   2447  N   LYS B 813      29.772  67.661 120.821  1.00  0.00           N  
ATOM   2448  CA  LYS B 813      30.213  66.436 121.485  1.00  0.00           C  
ATOM   2449  C   LYS B 813      31.717  66.331 121.400  1.00  0.00           C  
ATOM   2450  O   LYS B 813      32.423  65.976 122.518  1.00  0.00           O  
ATOM   2451  CB  LYS B 813      29.526  65.237 120.801  1.00  0.00           C  
ATOM   2452  CG  LYS B 813      29.807  63.898 121.487  1.00  0.00           C  
ATOM   2453  CD  LYS B 813      29.266  62.701 120.693  1.00  0.00           C  
ATOM   2454  CE  LYS B 813      27.746  62.723 120.512  1.00  0.00           C  
ATOM   2455  NZ  LYS B 813      27.293  61.547 119.786  1.00  0.00           N  
ATOM   2456  N   ASP B 814      32.350  66.568 120.289  1.00  0.00           N  
ATOM   2457  CA  ASP B 814      33.794  66.615 120.115  1.00  0.00           C  
ATOM   2458  C   ASP B 814      34.196  68.048 119.862  1.00  0.00           C  
ATOM   2459  O   ASP B 814      33.213  68.907 119.452  1.00  0.00           O  
ATOM   2460  CB  ASP B 814      34.209  65.723 118.914  1.00  0.00           C  
ATOM   2461  CG  ASP B 814      33.554  64.390 118.970  1.00  0.00           C  
ATOM   2462  OD1 ASP B 814      33.497  63.699 120.093  1.00  0.00           O  
ATOM   2463  OD2 ASP B 814      32.992  63.864 117.899  1.00  0.00           O  
ATOM   2464  N   MET B 815      35.410  68.499 119.993  1.00  0.00           N  
ATOM   2465  CA  MET B 815      35.865  69.851 119.680  1.00  0.00           C  
ATOM   2466  C   MET B 815      35.412  70.882 120.680  1.00  0.00           C  
ATOM   2467  O   MET B 815      35.972  72.132 120.566  1.00  0.00           O  
ATOM   2468  CB  MET B 815      35.497  70.294 118.236  1.00  0.00           C  
ATOM   2469  CG  MET B 815      35.898  69.250 117.203  1.00  0.00           C  
ATOM   2470  SD  MET B 815      35.423  69.802 115.494  1.00  0.00           S  
ATOM   2471  CE  MET B 815      35.144  68.189 114.662  1.00  0.00           C  
ATOM   2472  N   GLY B 816      34.566  70.680 121.649  1.00  0.00           N  
ATOM   2473  CA  GLY B 816      34.291  71.640 122.703  1.00  0.00           C  
ATOM   2474  C   GLY B 816      33.633  72.914 122.269  1.00  0.00           C  
ATOM   2475  O   GLY B 816      33.970  74.047 122.972  1.00  0.00           O  
ATOM   2476  N   PHE B 817      32.732  73.025 121.336  1.00  0.00           N  
ATOM   2477  CA  PHE B 817      32.034  74.276 121.047  1.00  0.00           C  
ATOM   2478  C   PHE B 817      30.984  74.541 122.103  1.00  0.00           C  
ATOM   2479  O   PHE B 817      30.658  73.534 122.974  1.00  0.00           O  
ATOM   2480  CB  PHE B 817      31.372  74.262 119.650  1.00  0.00           C  
ATOM   2481  CG  PHE B 817      32.307  74.420 118.469  1.00  0.00           C  
ATOM   2482  CD1 PHE B 817      33.598  73.868 118.442  1.00  0.00           C  
ATOM   2483  CD2 PHE B 817      31.851  75.109 117.331  1.00  0.00           C  
ATOM   2484  CE1 PHE B 817      34.407  74.001 117.311  1.00  0.00           C  
ATOM   2485  CE2 PHE B 817      32.656  75.237 116.199  1.00  0.00           C  
ATOM   2486  CZ  PHE B 817      33.939  74.683 116.185  1.00  0.00           C  
ATOM   2487  N   THR B 818      30.372  75.685 122.205  1.00  0.00           N  
ATOM   2488  CA  THR B 818      29.368  76.019 123.202  1.00  0.00           C  
ATOM   2489  C   THR B 818      28.255  76.812 122.576  1.00  0.00           C  
ATOM   2490  O   THR B 818      28.381  77.205 121.270  1.00  0.00           O  
ATOM   2491  CB  THR B 818      29.999  76.828 124.374  1.00  0.00           C  
ATOM   2492  OG1 THR B 818      30.510  78.118 123.829  1.00  0.00           O  
ATOM   2493  CG2 THR B 818      31.139  76.111 125.075  1.00  0.00           C  
ATOM   2494  N   GLU B 819      27.184  77.180 123.223  1.00  0.00           N  
ATOM   2495  CA  GLU B 819      26.158  78.038 122.639  1.00  0.00           C  
ATOM   2496  C   GLU B 819      26.736  79.399 122.335  1.00  0.00           C  
ATOM   2497  O   GLU B 819      26.219  80.106 121.280  1.00  0.00           O  
ATOM   2498  CB  GLU B 819      24.950  78.140 123.593  1.00  0.00           C  
ATOM   2499  CG  GLU B 819      23.801  78.944 122.988  1.00  0.00           C  
ATOM   2500  CD  GLU B 819      22.617  79.081 123.873  1.00  0.00           C  
ATOM   2501  OE1 GLU B 819      22.556  78.513 125.059  1.00  0.00           O  
ATOM   2502  OE2 GLU B 819      21.574  79.797 123.481  1.00  0.00           O  
ATOM   2503  N   GLU B 820      27.698  79.936 123.028  1.00  0.00           N  
ATOM   2504  CA  GLU B 820      28.290  81.237 122.734  1.00  0.00           C  
ATOM   2505  C   GLU B 820      29.051  81.183 121.431  1.00  0.00           C  
ATOM   2506  O   GLU B 820      29.031  82.288 120.620  1.00  0.00           O  
ATOM   2507  CB  GLU B 820      29.215  81.650 123.897  1.00  0.00           C  
ATOM   2508  CG  GLU B 820      29.833  83.032 123.698  1.00  0.00           C  
ATOM   2509  CD  GLU B 820      30.749  83.433 124.796  1.00  0.00           C  
ATOM   2510  OE1 GLU B 820      31.038  82.624 125.794  1.00  0.00           O  
ATOM   2511  OE2 GLU B 820      31.315  84.628 124.794  1.00  0.00           O  
ATOM   2512  N   GLU B 821      29.736  80.143 121.054  1.00  0.00           N  
ATOM   2513  CA  GLU B 821      30.460  80.061 119.792  1.00  0.00           C  
ATOM   2514  C   GLU B 821      29.511  79.776 118.657  1.00  0.00           C  
ATOM   2515  O   GLU B 821      29.936  80.098 117.395  1.00  0.00           O  
ATOM   2516  CB  GLU B 821      31.588  79.010 119.914  1.00  0.00           C  
ATOM   2517  CG  GLU B 821      32.495  78.901 118.687  1.00  0.00           C  
ATOM   2518  CD  GLU B 821      33.347  80.087 118.417  1.00  0.00           C  
ATOM   2519  OE1 GLU B 821      33.367  81.143 119.204  1.00  0.00           O  
ATOM   2520  OE2 GLU B 821      34.147  80.108 117.359  1.00  0.00           O  
ATOM   2521  N   PHE B 822      28.314  79.283 118.804  1.00  0.00           N  
ATOM   2522  CA  PHE B 822      27.362  79.122 117.712  1.00  0.00           C  
ATOM   2523  C   PHE B 822      26.646  80.420 117.430  1.00  0.00           C  
ATOM   2524  O   PHE B 822      26.063  80.563 116.195  1.00  0.00           O  
ATOM   2525  CB  PHE B 822      26.322  78.023 118.024  1.00  0.00           C  
ATOM   2526  CG  PHE B 822      26.868  76.614 118.122  1.00  0.00           C  
ATOM   2527  CD1 PHE B 822      27.757  76.093 117.166  1.00  0.00           C  
ATOM   2528  CD2 PHE B 822      26.417  75.768 119.149  1.00  0.00           C  
ATOM   2529  CE1 PHE B 822      28.179  74.763 117.238  1.00  0.00           C  
ATOM   2530  CE2 PHE B 822      26.840  74.440 119.222  1.00  0.00           C  
ATOM   2531  CZ  PHE B 822      27.723  73.932 118.265  1.00  0.00           C  
ATOM   2532  N   LYS B 823      26.540  81.393 118.288  1.00  0.00           N  
ATOM   2533  CA  LYS B 823      25.932  82.687 117.988  1.00  0.00           C  
ATOM   2534  C   LYS B 823      26.938  83.547 117.263  1.00  0.00           C  
ATOM   2535  O   LYS B 823      26.522  84.286 116.191  1.00  0.00           O  
ATOM   2536  CB  LYS B 823      25.479  83.399 119.277  1.00  0.00           C  
ATOM   2537  CG  LYS B 823      24.295  82.718 119.968  1.00  0.00           C  
ATOM   2538  CD  LYS B 823      23.890  83.470 121.239  1.00  0.00           C  
ATOM   2539  CE  LYS B 823      22.704  82.830 121.959  1.00  0.00           C  
ATOM   2540  NZ  LYS B 823      22.401  83.552 123.185  1.00  0.00           N  
ATOM   2541  N   ARG B 824      28.188  83.609 117.622  1.00  0.00           N  
ATOM   2542  CA  ARG B 824      29.219  84.337 116.895  1.00  0.00           C  
ATOM   2543  C   ARG B 824      29.435  83.710 115.538  1.00  0.00           C  
ATOM   2544  O   ARG B 824      30.012  84.462 114.551  1.00  0.00           O  
ATOM   2545  CB  ARG B 824      30.512  84.329 117.742  1.00  0.00           C  
ATOM   2546  CG  ARG B 824      31.698  84.992 117.047  1.00  0.00           C  
ATOM   2547  CD  ARG B 824      32.986  84.957 117.893  1.00  0.00           C  
ATOM   2548  NE  ARG B 824      34.142  85.357 117.097  1.00  0.00           N  
ATOM   2549  CZ  ARG B 824      34.702  84.572 116.145  1.00  0.00           C  
ATOM   2550  NH1 ARG B 824      34.420  83.243 116.055  1.00  0.00           N  
ATOM   2551  NH2 ARG B 824      35.570  85.123 115.270  1.00  0.00           N  
ATOM   2552  N   LEU B 825      29.106  82.479 115.280  1.00  0.00           N  
ATOM   2553  CA  LEU B 825      29.334  81.765 114.028  1.00  0.00           C  
ATOM   2554  C   LEU B 825      28.225  82.030 113.042  1.00  0.00           C  
ATOM   2555  O   LEU B 825      28.545  82.003 111.704  1.00  0.00           O  
ATOM   2556  CB  LEU B 825      29.509  80.277 114.409  1.00  0.00           C  
ATOM   2557  CG  LEU B 825      29.514  79.233 113.276  1.00  0.00           C  
ATOM   2558  CD1 LEU B 825      30.209  77.962 113.783  1.00  0.00           C  
ATOM   2559  CD2 LEU B 825      28.091  78.903 112.806  1.00  0.00           C  
ATOM   2560  N   ASN B 826      27.001  82.303 113.389  1.00  0.00           N  
ATOM   2561  CA  ASN B 826      25.934  82.647 112.459  1.00  0.00           C  
ATOM   2562  C   ASN B 826      25.873  84.140 112.263  1.00  0.00           C  
ATOM   2563  O   ASN B 826      25.285  84.614 111.119  1.00  0.00           O  
ATOM   2564  CB  ASN B 826      24.583  82.104 112.967  1.00  0.00           C  
ATOM   2565  CG  ASN B 826      24.514  80.615 112.981  1.00  0.00           C  
ATOM   2566  OD1 ASN B 826      23.996  80.000 114.088  1.00  0.00           O  
ATOM   2567  ND2 ASN B 826      24.893  79.860 111.992  1.00  0.00           N  
ATOM   2568  N   ILE B 827      26.366  84.988 113.118  1.00  0.00           N  
ATOM   2569  CA  ILE B 827      26.486  86.423 112.892  1.00  0.00           C  
ATOM   2570  C   ILE B 827      27.682  86.667 112.005  1.00  0.00           C  
ATOM   2571  O   ILE B 827      27.649  87.726 111.137  1.00  0.00           O  
ATOM   2572  CB  ILE B 827      26.593  87.157 114.263  1.00  0.00           C  
ATOM   2573  CG1 ILE B 827      25.259  87.015 115.035  1.00  0.00           C  
ATOM   2574  CG2 ILE B 827      26.991  88.625 114.089  1.00  0.00           C  
ATOM   2575  CD1 ILE B 827      25.374  87.358 116.515  1.00  0.00           C  
ATOM   2576  N   ASN B 828      28.723  85.885 112.004  1.00  0.00           N  
ATOM   2577  CA  ASN B 828      29.842  85.990 111.080  1.00  0.00           C  
ATOM   2578  C   ASN B 828      29.467  85.426 109.732  1.00  0.00           C  
ATOM   2579  O   ASN B 828      30.232  85.793 108.653  1.00  0.00           O  
ATOM   2580  CB  ASN B 828      31.074  85.264 111.654  1.00  0.00           C  
ATOM   2581  CG  ASN B 828      31.776  86.031 112.722  1.00  0.00           C  
ATOM   2582  OD1 ASN B 828      31.104  87.010 113.398  1.00  0.00           O  
ATOM   2583  ND2 ASN B 828      33.014  85.803 113.054  1.00  0.00           N  
ATOM   2584  N   ALA B 829      28.456  84.631 109.545  1.00  0.00           N  
ATOM   2585  CA  ALA B 829      27.988  84.173 108.244  1.00  0.00           C  
ATOM   2586  C   ALA B 829      27.004  85.163 107.671  1.00  0.00           C  
ATOM   2587  O   ALA B 829      26.714  85.077 106.334  1.00  0.00           O  
ATOM   2588  CB  ALA B 829      27.372  82.777 108.363  1.00  0.00           C  
ATOM   2589  N   ALA B 830      26.436  86.091 108.384  1.00  0.00           N  
ATOM   2590  CA  ALA B 830      25.556  87.127 107.864  1.00  0.00           C  
ATOM   2591  C   ALA B 830      26.352  88.368 107.540  1.00  0.00           C  
ATOM   2592  O   ALA B 830      25.846  89.222 106.594  1.00  0.00           O  
ATOM   2593  CB  ALA B 830      24.441  87.426 108.872  1.00  0.00           C  
ATOM   2594  N   LYS B 831      27.490  88.662 108.100  1.00  0.00           N  
ATOM   2595  CA  LYS B 831      28.334  89.784 107.707  1.00  0.00           C  
ATOM   2596  C   LYS B 831      29.130  89.421 106.478  1.00  0.00           C  
ATOM   2597  O   LYS B 831      29.616  90.442 105.702  1.00  0.00           O  
ATOM   2598  CB  LYS B 831      29.288  90.182 108.854  1.00  0.00           C  
ATOM   2599  CG  LYS B 831      28.551  90.774 110.060  1.00  0.00           C  
ATOM   2600  CD  LYS B 831      29.485  91.171 111.212  1.00  0.00           C  
ATOM   2601  CE  LYS B 831      30.209  89.981 111.848  1.00  0.00           C  
ATOM   2602  NZ  LYS B 831      30.962  90.394 113.022  1.00  0.00           N  
ATOM   2603  N   SER B 832      29.377  88.191 106.138  1.00  0.00           N  
ATOM   2604  CA  SER B 832      30.083  87.773 104.939  1.00  0.00           C  
ATOM   2605  C   SER B 832      29.112  87.350 103.871  1.00  0.00           C  
ATOM   2606  O   SER B 832      29.629  86.972 102.657  1.00  0.00           O  
ATOM   2607  CB  SER B 832      31.055  86.628 105.263  1.00  0.00           C  
ATOM   2608  OG  SER B 832      32.021  87.068 106.269  1.00  0.00           O  
ATOM   2609  N   SER B 833      27.821  87.328 104.034  1.00  0.00           N  
ATOM   2610  CA  SER B 833      26.876  86.931 102.998  1.00  0.00           C  
ATOM   2611  C   SER B 833      27.030  87.790 101.769  1.00  0.00           C  
ATOM   2612  O   SER B 833      27.602  89.030 101.899  1.00  0.00           O  
ATOM   2613  CB  SER B 833      25.438  86.970 103.535  1.00  0.00           C  
ATOM   2614  OG  SER B 833      25.044  88.334 103.905  1.00  0.00           O  
ATOM   2615  N   PHE B 834      26.626  87.403 100.593  1.00  0.00           N  
ATOM   2616  CA  PHE B 834      26.683  88.204  99.376  1.00  0.00           C  
ATOM   2617  C   PHE B 834      25.358  88.901  99.171  1.00  0.00           C  
ATOM   2618  O   PHE B 834      24.838  89.013  97.910  1.00  0.00           O  
ATOM   2619  CB  PHE B 834      27.054  87.323  98.170  1.00  0.00           C  
ATOM   2620  CG  PHE B 834      28.394  86.631  98.285  1.00  0.00           C  
ATOM   2621  CD1 PHE B 834      29.535  87.298  98.761  1.00  0.00           C  
ATOM   2622  CD2 PHE B 834      28.524  85.298  97.862  1.00  0.00           C  
ATOM   2623  CE1 PHE B 834      30.771  86.651  98.801  1.00  0.00           C  
ATOM   2624  CE2 PHE B 834      29.763  84.655  97.888  1.00  0.00           C  
ATOM   2625  CZ  PHE B 834      30.892  85.332  98.355  1.00  0.00           C  
ATOM   2626  N   LEU B 835      24.696  89.396 100.174  1.00  0.00           N  
ATOM   2627  CA  LEU B 835      23.364  89.988 100.105  1.00  0.00           C  
ATOM   2628  C   LEU B 835      23.492  91.488 100.000  1.00  0.00           C  
ATOM   2629  O   LEU B 835      24.539  92.069 100.700  1.00  0.00           O  
ATOM   2630  CB  LEU B 835      22.602  89.531 101.379  1.00  0.00           C  
ATOM   2631  CG  LEU B 835      21.065  89.456 101.264  1.00  0.00           C  
ATOM   2632  CD1 LEU B 835      20.604  88.511 100.145  1.00  0.00           C  
ATOM   2633  CD2 LEU B 835      20.478  89.010 102.612  1.00  0.00           C  
ATOM   2634  N   PRO B 836      22.737  92.284  99.297  1.00  0.00           N  
ATOM   2635  CA  PRO B 836      22.962  93.734  99.229  1.00  0.00           C  
ATOM   2636  C   PRO B 836      23.029  94.339 100.598  1.00  0.00           C  
ATOM   2637  O   PRO B 836      22.375  93.695 101.617  1.00  0.00           O  
ATOM   2638  CB  PRO B 836      21.772  94.274  98.405  1.00  0.00           C  
ATOM   2639  CG  PRO B 836      21.284  93.068  97.604  1.00  0.00           C  
ATOM   2640  CD  PRO B 836      21.599  91.865  98.492  1.00  0.00           C  
ATOM   2641  N   GLU B 837      23.636  95.457 100.875  1.00  0.00           N  
ATOM   2642  CA  GLU B 837      23.688  96.007 102.223  1.00  0.00           C  
ATOM   2643  C   GLU B 837      22.318  96.296 102.774  1.00  0.00           C  
ATOM   2644  O   GLU B 837      22.191  96.247 104.139  1.00  0.00           O  
ATOM   2645  CB  GLU B 837      24.568  97.276 102.271  1.00  0.00           C  
ATOM   2646  CG  GLU B 837      26.061  96.950 102.207  1.00  0.00           C  
ATOM   2647  CD  GLU B 837      26.549  96.185 103.386  1.00  0.00           C  
ATOM   2648  OE1 GLU B 837      25.940  96.246 104.555  1.00  0.00           O  
ATOM   2649  OE2 GLU B 837      27.627  95.426 103.301  1.00  0.00           O  
ATOM   2650  N   GLU B 838      21.266  96.606 102.073  1.00  0.00           N  
ATOM   2651  CA  GLU B 838      19.968  96.896 102.679  1.00  0.00           C  
ATOM   2652  C   GLU B 838      19.344  95.624 103.202  1.00  0.00           C  
ATOM   2653  O   GLU B 838      18.623  95.670 104.365  1.00  0.00           O  
ATOM   2654  CB  GLU B 838      19.004  97.568 101.677  1.00  0.00           C  
ATOM   2655  CG  GLU B 838      19.631  98.745 100.920  1.00  0.00           C  
ATOM   2656  CD  GLU B 838      20.428  98.325  99.737  1.00  0.00           C  
ATOM   2657  OE1 GLU B 838      20.037  97.324  98.967  1.00  0.00           O  
ATOM   2658  OE2 GLU B 838      21.538  98.953  99.401  1.00  0.00           O  
ATOM   2659  N   GLU B 839      19.454  94.493 102.568  1.00  0.00           N  
ATOM   2660  CA  GLU B 839      18.926  93.219 103.028  1.00  0.00           C  
ATOM   2661  C   GLU B 839      19.872  92.573 104.010  1.00  0.00           C  
ATOM   2662  O   GLU B 839      19.424  91.478 104.704  1.00  0.00           O  
ATOM   2663  CB  GLU B 839      18.674  92.293 101.823  1.00  0.00           C  
ATOM   2664  CG  GLU B 839      17.582  92.828 100.879  1.00  0.00           C  
ATOM   2665  CD  GLU B 839      17.400  91.878  99.749  1.00  0.00           C  
ATOM   2666  OE1 GLU B 839      16.597  90.837  99.861  1.00  0.00           O  
ATOM   2667  OE2 GLU B 839      18.071  92.013  98.621  1.00  0.00           O  
ATOM   2668  N   LYS B 840      21.076  93.014 104.228  1.00  0.00           N  
ATOM   2669  CA  LYS B 840      22.001  92.501 105.229  1.00  0.00           C  
ATOM   2670  C   LYS B 840      21.725  93.175 106.551  1.00  0.00           C  
ATOM   2671  O   LYS B 840      22.132  92.549 107.700  1.00  0.00           O  
ATOM   2672  CB  LYS B 840      23.450  92.716 104.731  1.00  0.00           C  
ATOM   2673  CG  LYS B 840      24.505  92.033 105.605  1.00  0.00           C  
ATOM   2674  CD  LYS B 840      25.946  92.332 105.165  1.00  0.00           C  
ATOM   2675  CE  LYS B 840      26.306  91.752 103.795  1.00  0.00           C  
ATOM   2676  NZ  LYS B 840      27.688  92.051 103.450  1.00  0.00           N  
ATOM   2677  N   LYS B 841      21.078  94.302 106.647  1.00  0.00           N  
ATOM   2678  CA  LYS B 841      20.606  94.871 107.903  1.00  0.00           C  
ATOM   2679  C   LYS B 841      19.356  94.142 108.334  1.00  0.00           C  
ATOM   2680  O   LYS B 841      19.015  94.165 109.658  1.00  0.00           O  
ATOM   2681  CB  LYS B 841      20.298  96.379 107.763  1.00  0.00           C  
ATOM   2682  CG  LYS B 841      21.454  97.217 107.205  1.00  0.00           C  
ATOM   2683  CD  LYS B 841      22.678  97.321 108.124  1.00  0.00           C  
ATOM   2684  CE  LYS B 841      23.898  97.921 107.417  1.00  0.00           C  
ATOM   2685  NZ  LYS B 841      23.628  99.245 106.877  1.00  0.00           N  
ATOM   2686  N   GLU B 842      18.588  93.509 107.495  1.00  0.00           N  
ATOM   2687  CA  GLU B 842      17.417  92.723 107.865  1.00  0.00           C  
ATOM   2688  C   GLU B 842      17.851  91.349 108.313  1.00  0.00           C  
ATOM   2689  O   GLU B 842      17.073  90.681 109.222  1.00  0.00           O  
ATOM   2690  CB  GLU B 842      16.456  92.613 106.661  1.00  0.00           C  
ATOM   2691  CG  GLU B 842      15.953  93.976 106.187  1.00  0.00           C  
ATOM   2692  CD  GLU B 842      15.254  93.935 104.877  1.00  0.00           C  
ATOM   2693  OE1 GLU B 842      15.199  92.842 104.143  1.00  0.00           O  
ATOM   2694  OE2 GLU B 842      14.685  95.025 104.391  1.00  0.00           O  
ATOM   2695  N   LEU B 843      18.929  90.775 107.866  1.00  0.00           N  
ATOM   2696  CA  LEU B 843      19.419  89.474 108.314  1.00  0.00           C  
ATOM   2697  C   LEU B 843      19.999  89.633 109.702  1.00  0.00           C  
ATOM   2698  O   LEU B 843      19.726  88.687 110.651  1.00  0.00           O  
ATOM   2699  CB  LEU B 843      20.480  88.951 107.312  1.00  0.00           C  
ATOM   2700  CG  LEU B 843      20.490  87.420 107.106  1.00  0.00           C  
ATOM   2701  CD1 LEU B 843      21.612  87.046 106.127  1.00  0.00           C  
ATOM   2702  CD2 LEU B 843      20.628  86.631 108.414  1.00  0.00           C  
ATOM   2703  N   LEU B 844      20.745  90.649 110.028  1.00  0.00           N  
ATOM   2704  CA  LEU B 844      21.312  90.862 111.354  1.00  0.00           C  
ATOM   2705  C   LEU B 844      20.266  91.353 112.322  1.00  0.00           C  
ATOM   2706  O   LEU B 844      20.502  91.144 113.658  1.00  0.00           O  
ATOM   2707  CB  LEU B 844      22.507  91.835 111.266  1.00  0.00           C  
ATOM   2708  CG  LEU B 844      23.731  91.218 110.544  1.00  0.00           C  
ATOM   2709  CD1 LEU B 844      24.702  92.314 110.085  1.00  0.00           C  
ATOM   2710  CD2 LEU B 844      24.449  90.194 111.434  1.00  0.00           C  
ATOM   2711  N   GLU B 845      19.153  91.929 111.971  1.00  0.00           N  
ATOM   2712  CA  GLU B 845      18.072  92.246 112.895  1.00  0.00           C  
ATOM   2713  C   GLU B 845      17.205  91.033 113.118  1.00  0.00           C  
ATOM   2714  O   GLU B 845      16.237  91.120 114.086  1.00  0.00           O  
ATOM   2715  CB  GLU B 845      17.236  93.439 112.390  1.00  0.00           C  
ATOM   2716  CG  GLU B 845      17.980  94.772 112.515  1.00  0.00           C  
ATOM   2717  CD  GLU B 845      17.229  95.910 111.925  1.00  0.00           C  
ATOM   2718  OE1 GLU B 845      15.910  95.920 111.888  1.00  0.00           O  
ATOM   2719  OE2 GLU B 845      17.863  96.956 111.428  1.00  0.00           O  
ATOM   2720  N   ARG B 846      17.345  89.921 112.458  1.00  0.00           N  
ATOM   2721  CA  ARG B 846      16.596  88.695 112.694  1.00  0.00           C  
ATOM   2722  C   ARG B 846      17.421  87.736 113.517  1.00  0.00           C  
ATOM   2723  O   ARG B 846      16.766  86.724 114.173  1.00  0.00           O  
ATOM   2724  CB  ARG B 846      16.195  88.062 111.335  1.00  0.00           C  
ATOM   2725  CG  ARG B 846      15.010  87.100 111.442  1.00  0.00           C  
ATOM   2726  CD  ARG B 846      14.826  86.289 110.139  1.00  0.00           C  
ATOM   2727  NE  ARG B 846      13.479  85.757 109.958  1.00  0.00           N  
ATOM   2728  CZ  ARG B 846      12.930  84.745 110.665  1.00  0.00           C  
ATOM   2729  NH1 ARG B 846      13.554  84.205 111.736  1.00  0.00           N  
ATOM   2730  NH2 ARG B 846      11.684  84.315 110.334  1.00  0.00           N  
ATOM   2731  N   LEU B 847      18.716  87.822 113.626  1.00  0.00           N  
ATOM   2732  CA  LEU B 847      19.540  86.960 114.469  1.00  0.00           C  
ATOM   2733  C   LEU B 847      19.659  87.576 115.844  1.00  0.00           C  
ATOM   2734  O   LEU B 847      19.363  86.797 116.930  1.00  0.00           O  
ATOM   2735  CB  LEU B 847      20.948  86.771 113.869  1.00  0.00           C  
ATOM   2736  CG  LEU B 847      20.977  86.100 112.477  1.00  0.00           C  
ATOM   2737  CD1 LEU B 847      22.409  86.130 111.926  1.00  0.00           C  
ATOM   2738  CD2 LEU B 847      20.433  84.666 112.505  1.00  0.00           C  
ATOM   2739  N   TYR B 848      20.029  88.808 116.051  1.00  0.00           N  
ATOM   2740  CA  TYR B 848      20.103  89.398 117.383  1.00  0.00           C  
ATOM   2741  C   TYR B 848      18.745  89.392 118.036  1.00  0.00           C  
ATOM   2742  O   TYR B 848      18.688  89.177 119.388  1.00  0.00           O  
ATOM   2743  CB  TYR B 848      20.658  90.848 117.318  1.00  0.00           C  
ATOM   2744  CG  TYR B 848      22.172  90.905 117.237  1.00  0.00           C  
ATOM   2745  CD1 TYR B 848      22.844  90.779 116.009  1.00  0.00           C  
ATOM   2746  CD2 TYR B 848      22.932  91.086 118.406  1.00  0.00           C  
ATOM   2747  CE1 TYR B 848      24.238  90.833 115.943  1.00  0.00           C  
ATOM   2748  CE2 TYR B 848      24.326  91.142 118.359  1.00  0.00           C  
ATOM   2749  CZ  TYR B 848      24.972  91.013 117.123  1.00  0.00           C  
ATOM   2750  OH  TYR B 848      26.351  91.062 117.085  1.00  0.00           O  
ATOM   2751  N   ARG B 849      17.630  89.593 117.394  1.00  0.00           N  
ATOM   2752  CA  ARG B 849      16.316  89.596 118.032  1.00  0.00           C  
ATOM   2753  C   ARG B 849      15.988  88.228 118.581  1.00  0.00           C  
ATOM   2754  O   ARG B 849      15.363  88.142 119.797  1.00  0.00           O  
ATOM   2755  CB  ARG B 849      15.251  90.006 116.995  1.00  0.00           C  
ATOM   2756  CG  ARG B 849      13.858  90.209 117.604  1.00  0.00           C  
ATOM   2757  CD  ARG B 849      12.740  90.155 116.546  1.00  0.00           C  
ATOM   2758  NE  ARG B 849      12.988  91.076 115.444  1.00  0.00           N  
ATOM   2759  CZ  ARG B 849      13.038  90.762 114.132  1.00  0.00           C  
ATOM   2760  NH1 ARG B 849      12.870  89.497 113.676  1.00  0.00           N  
ATOM   2761  NH2 ARG B 849      13.342  91.743 113.242  1.00  0.00           N  
ATOM   2762  N   GLU B 850      16.228  87.137 117.913  1.00  0.00           N  
ATOM   2763  CA  GLU B 850      15.850  85.796 118.331  1.00  0.00           C  
ATOM   2764  C   GLU B 850      16.977  85.104 119.054  1.00  0.00           C  
ATOM   2765  O   GLU B 850      16.826  83.774 119.352  1.00  0.00           O  
ATOM   2766  CB  GLU B 850      15.329  84.998 117.118  1.00  0.00           C  
ATOM   2767  CG  GLU B 850      14.101  85.665 116.494  1.00  0.00           C  
ATOM   2768  CD  GLU B 850      13.563  84.966 115.301  1.00  0.00           C  
ATOM   2769  OE1 GLU B 850      13.806  83.693 115.064  1.00  0.00           O  
ATOM   2770  OE2 GLU B 850      12.802  85.614 114.433  1.00  0.00           O  
ATOM   2771  N   TYR B 851      18.045  85.729 119.458  1.00  0.00           N  
ATOM   2772  CA  TYR B 851      19.078  85.183 120.323  1.00  0.00           C  
ATOM   2773  C   TYR B 851      18.937  85.749 121.713  1.00  0.00           C  
ATOM   2774  O   TYR B 851      19.872  85.377 122.647  1.00  0.00           O  
ATOM   2775  CB  TYR B 851      20.493  85.477 119.776  1.00  0.00           C  
ATOM   2776  CG  TYR B 851      20.893  84.743 118.507  1.00  0.00           C  
ATOM   2777  CD1 TYR B 851      20.133  83.710 117.935  1.00  0.00           C  
ATOM   2778  CD2 TYR B 851      22.103  85.107 117.885  1.00  0.00           C  
ATOM   2779  CE1 TYR B 851      20.560  83.061 116.773  1.00  0.00           C  
ATOM   2780  CE2 TYR B 851      22.545  84.469 116.726  1.00  0.00           C  
ATOM   2781  CZ  TYR B 851      21.765  83.446 116.174  1.00  0.00           C  
ATOM   2782  OH  TYR B 851      22.200  82.819 115.022  1.00  0.00           O  
ATOM   2783  N   GLN B 852      17.980  86.551 122.080  1.00  0.00           N  
ATOM   2784  CA  GLN B 852      17.820  87.085 123.433  1.00  0.00           C  
ATOM   2785  C   GLN B 852      17.176  86.030 124.348  1.00  0.00           C  
ATOM   2786  CB  GLN B 852      16.980  88.376 123.397  1.00  0.00           C  
ATOM   2787  CG  GLN B 852      17.599  89.492 122.547  1.00  0.00           C  
ATOM   2788  CD  GLN B 852      18.948  89.916 123.017  1.00  0.00           C  
ATOM   2789  OE1 GLN B 852      19.160  90.056 124.361  1.00  0.00           O  
ATOM   2790  NE2 GLN B 852      19.939  90.183 122.217  1.00  0.00           N  
TER    2791      GLN B 852
HETATM 2792 ZN    ZN B 853      30.835  72.570  98.028  1.00  0.00          ZN  
TER    2793       ZN B 853
HETATM 2794  N7  DCF B 853      29.851  68.714  95.881  1.00  0.00           N  
HETATM 2795  C8  DCF B 853      29.641  69.115  94.520  1.00  0.00           C  
HETATM 2796  N9  DCF B 853      30.770  69.420  93.898  1.00  0.00           N  
HETATM 2797  C5  DCF B 853      31.161  68.789  96.029  1.00  0.00           C  
HETATM 2798  C4  DCF B 853      31.800  69.248  94.784  1.00  0.00           C  
HETATM 2799  N1  DCF B 853      33.093  69.485  94.651  1.00  0.00           N  
HETATM 2800  C2  DCF B 853      33.849  69.240  95.815  1.00  0.00           C  
HETATM 2801  N1  DCF B 853      33.414  68.796  96.989  1.00  0.00           N  
HETATM 2802  C6  DCF B 853      32.040  68.521  97.163  1.00  0.00           C  
HETATM 2803  C8  DCF B 853      30.432  68.681  91.560  1.00  0.00           C  
HETATM 2804  C2S DCF B 853      28.892  68.670  91.486  1.00  0.00           C  
HETATM 2805  O3S DCF B 853      28.453  69.026  90.115  1.00  0.00           O  
HETATM 2806  C3S DCF B 853      28.312  69.307  93.902  1.00  0.00           C  
HETATM 2807  C5S DCF B 853      28.420  69.754  92.446  1.00  0.00           C  
HETATM 2808  O5S DCF B 853      29.570  70.744  92.400  1.00  0.00           O  
HETATM 2809  C4S DCF B 853      30.782  69.825  92.517  1.00  0.00           C  
HETATM 2810  C1S DCF B 853      31.625  68.035  98.289  1.00  0.00           C  
HETATM 2811  O6  DCF B 853      27.519  68.086  94.010  1.00  0.00           O  
TER    2812      DCF B 853
HETATM 2813  O2S DCF B 853      31.968  70.951  98.774  1.00  0.00           O  
TER    2814      DCF B 853
END
