# Supplementary material for: 5′,8-cyclo-dAdo and 8-oxo-dAdo DNA Lesions Are Both Substrates of Adenosine Deaminase: A Preliminary Study
Source: Cells. 2025 Oct 23;14(21):1665. doi: 10.3390/cells14211665 (PMC12607335; doi:10.3390/cells14211665)
Supplement: Supplementary file 1 [file cells-14-01665-s001.zip › anti_oxodAdo_ADA.PDB]

REMARK   BIOVIA PDB file
REMARK   Created:  2025-08-04T23:38:44Z
ATOM      1  N   THR B 504      13.355  83.425 118.977  1.00  0.00           N1+
ATOM      2  CA  THR B 504      13.268  84.519 118.009  1.00  0.00           C  
ATOM      3  C   THR B 504      14.366  84.365 116.997  1.00  0.00           C  
ATOM      4  O   THR B 504      15.641  84.173 117.500  1.00  0.00           O  
ATOM      5  CB  THR B 504      13.397  85.867 118.755  1.00  0.00           C  
ATOM      6  OG1 THR B 504      12.287  85.946 119.740  1.00  0.00           O  
ATOM      7  CG2 THR B 504      13.332  87.085 117.850  1.00  0.00           C  
ATOM      8  N   PRO B 505      14.241  84.403 115.702  1.00  0.00           N  
ATOM      9  CA  PRO B 505      15.381  84.211 114.797  1.00  0.00           C  
ATOM     10  C   PRO B 505      16.463  85.225 115.052  1.00  0.00           C  
ATOM     11  O   PRO B 505      16.124  86.441 115.581  1.00  0.00           O  
ATOM     12  CB  PRO B 505      14.778  84.324 113.376  1.00  0.00           C  
ATOM     13  CG  PRO B 505      13.433  85.024 113.573  1.00  0.00           C  
ATOM     14  CD  PRO B 505      12.994  84.629 114.983  1.00  0.00           C  
ATOM     15  N   ALA B 506      17.714  84.995 114.770  1.00  0.00           N  
ATOM     16  CA  ALA B 506      18.796  85.947 114.996  1.00  0.00           C  
ATOM     17  C   ALA B 506      18.804  87.037 113.954  1.00  0.00           C  
ATOM     18  O   ALA B 506      19.465  88.202 114.251  1.00  0.00           O  
ATOM     19  CB  ALA B 506      20.139  85.211 114.999  1.00  0.00           C  
ATOM     20  N   PHE B 507      18.238  86.913 112.791  1.00  0.00           N  
ATOM     21  CA  PHE B 507      18.193  87.942 111.756  1.00  0.00           C  
ATOM     22  C   PHE B 507      16.940  87.683 110.965  1.00  0.00           C  
ATOM     23  O   PHE B 507      16.866  86.491 110.289  1.00  0.00           O  
ATOM     24  CB  PHE B 507      19.474  87.867 110.878  1.00  0.00           C  
ATOM     25  CG  PHE B 507      19.595  88.975 109.856  1.00  0.00           C  
ATOM     26  CD1 PHE B 507      19.619  90.325 110.246  1.00  0.00           C  
ATOM     27  CD2 PHE B 507      19.738  88.668 108.493  1.00  0.00           C  
ATOM     28  CE1 PHE B 507      19.782  91.337 109.298  1.00  0.00           C  
ATOM     29  CE2 PHE B 507      19.903  89.681 107.545  1.00  0.00           C  
ATOM     30  CZ  PHE B 507      19.926  91.019 107.945  1.00  0.00           C  
ATOM     31  N   ASN B 508      15.915  88.482 110.951  1.00  0.00           N  
ATOM     32  CA  ASN B 508      14.646  88.200 110.293  1.00  0.00           C  
ATOM     33  C   ASN B 508      14.489  89.059 109.062  1.00  0.00           C  
ATOM     34  O   ASN B 508      13.256  89.578 108.770  1.00  0.00           O  
ATOM     35  CB  ASN B 508      13.491  88.369 111.293  1.00  0.00           C  
ATOM     36  CG  ASN B 508      12.190  87.835 110.798  1.00  0.00           C  
ATOM     37  OD1 ASN B 508      12.178  86.986 109.728  1.00  0.00           O  
ATOM     38  ND2 ASN B 508      11.049  88.107 111.364  1.00  0.00           N  
ATOM     39  N   LYS B 509      15.484  89.292 108.257  1.00  0.00           N  
ATOM     40  CA  LYS B 509      15.435  90.113 107.058  1.00  0.00           C  
ATOM     41  C   LYS B 509      15.999  89.358 105.884  1.00  0.00           C  
ATOM     42  O   LYS B 509      16.717  88.205 106.138  1.00  0.00           O  
ATOM     43  CB  LYS B 509      16.208  91.439 107.308  1.00  0.00           C  
ATOM     44  CG  LYS B 509      15.402  92.411 108.174  1.00  0.00           C  
ATOM     45  CD  LYS B 509      16.102  93.762 108.350  1.00  0.00           C  
ATOM     46  CE  LYS B 509      15.207  94.783 109.052  1.00  0.00           C  
ATOM     47  NZ  LYS B 509      15.861  96.078 109.141  1.00  0.00           N1+
ATOM     48  N   PRO B 510      15.850  89.714 104.638  1.00  0.00           N  
ATOM     49  CA  PRO B 510      16.375  88.950 103.501  1.00  0.00           C  
ATOM     50  C   PRO B 510      17.784  88.474 103.678  1.00  0.00           C  
ATOM     51  O   PRO B 510      18.671  89.253 104.378  1.00  0.00           O  
ATOM     52  CB  PRO B 510      16.229  89.917 102.311  1.00  0.00           C  
ATOM     53  CG  PRO B 510      14.999  90.741 102.678  1.00  0.00           C  
ATOM     54  CD  PRO B 510      15.070  90.867 104.200  1.00  0.00           C  
ATOM     55  N   LYS B 511      18.201  87.370 103.129  1.00  0.00           N  
ATOM     56  CA  LYS B 511      19.548  86.835 103.217  1.00  0.00           C  
ATOM     57  C   LYS B 511      20.071  86.496 101.847  1.00  0.00           C  
ATOM     58  O   LYS B 511      19.249  86.618 100.760  1.00  0.00           O  
ATOM     59  CB  LYS B 511      19.574  85.573 104.124  1.00  0.00           C  
ATOM     60  CG  LYS B 511      19.069  85.867 105.537  1.00  0.00           C  
ATOM     61  CD  LYS B 511      18.962  84.606 106.403  1.00  0.00           C  
ATOM     62  CE  LYS B 511      18.242  84.854 107.731  1.00  0.00           C  
ATOM     63  NZ  LYS B 511      16.825  85.119 107.533  1.00  0.00           N1+
ATOM     64  N   VAL B 512      21.287  86.071 101.676  1.00  0.00           N  
ATOM     65  CA  VAL B 512      21.891  85.645 100.424  1.00  0.00           C  
ATOM     66  C   VAL B 512      22.734  84.437 100.733  1.00  0.00           C  
ATOM     67  O   VAL B 512      23.437  84.439 101.912  1.00  0.00           O  
ATOM     68  CB  VAL B 512      22.744  86.805  99.801  1.00  0.00           C  
ATOM     69  CG1 VAL B 512      23.494  86.324  98.560  1.00  0.00           C  
ATOM     70  CG2 VAL B 512      21.861  88.009  99.460  1.00  0.00           C  
ATOM     71  N   GLU B 513      22.810  83.391  99.965  1.00  0.00           N  
ATOM     72  CA  GLU B 513      23.538  82.176 100.317  1.00  0.00           C  
ATOM     73  C   GLU B 513      24.328  81.703  99.125  1.00  0.00           C  
ATOM     74  O   GLU B 513      23.661  81.144  98.067  1.00  0.00           O  
ATOM     75  CB  GLU B 513      22.533  81.116 100.818  1.00  0.00           C  
ATOM     76  CG  GLU B 513      23.217  79.891 101.415  1.00  0.00           C  
ATOM     77  CD  GLU B 513      22.257  78.932 102.014  1.00  0.00           C  
ATOM     78  OE1 GLU B 513      20.957  79.033 101.817  1.00  0.00           O  
ATOM     79  OE2 GLU B 513      22.684  77.938 102.772  1.00  0.00           O  
ATOM     80  N   LEU B 514      25.619  81.827  99.066  1.00  0.00           N  
ATOM     81  CA  LEU B 514      26.463  81.415  97.957  1.00  0.00           C  
ATOM     82  C   LEU B 514      26.949  80.002  98.124  1.00  0.00           C  
ATOM     83  O   LEU B 514      27.694  79.496  97.088  1.00  0.00           O  
ATOM     84  CB  LEU B 514      27.678  82.374  97.843  1.00  0.00           C  
ATOM     85  CG  LEU B 514      27.449  83.617  96.949  1.00  0.00           C  
ATOM     86  CD1 LEU B 514      26.078  84.268  97.157  1.00  0.00           C  
ATOM     87  CD2 LEU B 514      28.572  84.637  97.189  1.00  0.00           C  
ATOM     88  N   HIS B 515      26.726  79.252  99.164  1.00  0.00           N  
ATOM     89  CA  HIS B 515      27.336  77.940  99.353  1.00  0.00           C  
ATOM     90  C   HIS B 515      26.382  76.984 100.025  1.00  0.00           C  
ATOM     91  O   HIS B 515      26.251  77.006 101.389  1.00  0.00           O  
ATOM     92  CB  HIS B 515      28.644  78.113 100.167  1.00  0.00           C  
ATOM     93  CG  HIS B 515      29.498  76.881 100.186  1.00  0.00           C  
ATOM     94  ND1 HIS B 515      30.848  76.926  99.985  1.00  0.00           N  
ATOM     95  CD2 HIS B 515      29.177  75.545 100.373  1.00  0.00           C  
ATOM     96  CE1 HIS B 515      31.345  75.684 100.044  1.00  0.00           C  
ATOM     97  NE2 HIS B 515      30.345  74.800 100.286  1.00  0.00           N  
ATOM     98  N   VAL B 516      25.708  76.098  99.356  1.00  0.00           N  
ATOM     99  CA  VAL B 516      24.848  75.083  99.946  1.00  0.00           C  
ATOM    100  C   VAL B 516      24.699  73.970  98.950  1.00  0.00           C  
ATOM    101  O   VAL B 516      24.596  74.311  97.628  1.00  0.00           O  
ATOM    102  CB  VAL B 516      23.473  75.695 100.386  1.00  0.00           C  
ATOM    103  CG1 VAL B 516      22.784  76.444  99.244  1.00  0.00           C  
ATOM    104  CG2 VAL B 516      22.563  74.623 100.992  1.00  0.00           C  
ATOM    105  N   HIS B 517      24.698  72.709  99.270  1.00  0.00           N  
ATOM    106  CA  HIS B 517      24.711  71.620  98.303  1.00  0.00           C  
ATOM    107  C   HIS B 517      23.325  71.093  98.034  1.00  0.00           C  
ATOM    108  O   HIS B 517      22.511  70.823  99.103  1.00  0.00           O  
ATOM    109  CB  HIS B 517      25.623  70.474  98.826  1.00  0.00           C  
ATOM    110  CG  HIS B 517      27.073  70.866  98.901  1.00  0.00           C  
ATOM    111  ND1 HIS B 517      28.006  70.401  98.018  1.00  0.00           N  
ATOM    112  CD2 HIS B 517      27.754  71.691  99.784  1.00  0.00           C  
ATOM    113  CE1 HIS B 517      29.208  70.900  98.339  1.00  0.00           C  
ATOM    114  NE2 HIS B 517      29.096  71.703  99.426  1.00  0.00           N  
ATOM    115  N   LEU B 518      22.879  70.862  96.833  1.00  0.00           N  
ATOM    116  CA  LEU B 518      21.557  70.312  96.542  1.00  0.00           C  
ATOM    117  C   LEU B 518      21.481  68.870  96.972  1.00  0.00           C  
ATOM    118  O   LEU B 518      20.334  68.429  97.580  1.00  0.00           O  
ATOM    119  CB  LEU B 518      21.264  70.424  95.031  1.00  0.00           C  
ATOM    120  CG  LEU B 518      19.918  69.793  94.617  1.00  0.00           C  
ATOM    121  CD1 LEU B 518      18.728  70.462  95.316  1.00  0.00           C  
ATOM    122  CD2 LEU B 518      19.750  69.840  93.093  1.00  0.00           C  
ATOM    123  N   ASP B 519      22.444  68.021  96.765  1.00  0.00           N  
ATOM    124  CA  ASP B 519      22.391  66.634  97.197  1.00  0.00           C  
ATOM    125  C   ASP B 519      22.555  66.526  98.690  1.00  0.00           C  
ATOM    126  O   ASP B 519      22.338  65.295  99.252  1.00  0.00           O  
ATOM    127  CB  ASP B 519      23.397  65.768  96.427  1.00  0.00           C  
ATOM    128  CG  ASP B 519      24.815  66.186  96.527  1.00  0.00           C  
ATOM    129  OD1 ASP B 519      25.251  67.022  97.448  1.00  0.00           O  
ATOM    130  OD2 ASP B 519      25.708  65.695  95.681  1.00  0.00           O  
ATOM    131  N   GLY B 520      22.833  67.536  99.460  1.00  0.00           N  
ATOM    132  CA  GLY B 520      22.874  67.524 100.904  1.00  0.00           C  
ATOM    133  C   GLY B 520      21.795  68.387 101.484  1.00  0.00           C  
ATOM    134  O   GLY B 520      21.951  68.805 102.779  1.00  0.00           O  
ATOM    135  N   ALA B 521      20.732  68.738 100.819  1.00  0.00           N  
ATOM    136  CA  ALA B 521      19.658  69.603 101.296  1.00  0.00           C  
ATOM    137  C   ALA B 521      18.323  68.973 100.990  1.00  0.00           C  
ATOM    138  O   ALA B 521      17.249  69.791 100.742  1.00  0.00           O  
ATOM    139  CB  ALA B 521      19.774  70.995 100.659  1.00  0.00           C  
ATOM    140  N   ILE B 522      18.150  67.685 100.940  1.00  0.00           N  
ATOM    141  CA  ILE B 522      16.917  67.018 100.539  1.00  0.00           C  
ATOM    142  C   ILE B 522      16.026  66.791 101.733  1.00  0.00           C  
ATOM    143  O   ILE B 522      16.619  66.495 102.934  1.00  0.00           O  
ATOM    144  CB  ILE B 522      17.283  65.668  99.840  1.00  0.00           C  
ATOM    145  CG1 ILE B 522      18.230  65.931  98.643  1.00  0.00           C  
ATOM    146  CG2 ILE B 522      16.023  64.912  99.412  1.00  0.00           C  
ATOM    147  CD1 ILE B 522      18.855  64.666  98.071  1.00  0.00           C  
ATOM    148  N   LYS B 523      14.726  66.856 101.690  1.00  0.00           N  
ATOM    149  CA  LYS B 523      13.878  66.648 102.859  1.00  0.00           C  
ATOM    150  C   LYS B 523      13.897  65.208 103.307  1.00  0.00           C  
ATOM    151  O   LYS B 523      13.986  64.235 102.327  1.00  0.00           O  
ATOM    152  CB  LYS B 523      12.411  67.030 102.566  1.00  0.00           C  
ATOM    153  CG  LYS B 523      12.209  68.520 102.255  1.00  0.00           C  
ATOM    154  CD  LYS B 523      10.786  68.998 102.570  1.00  0.00           C  
ATOM    155  CE  LYS B 523       9.704  68.310 101.734  1.00  0.00           C  
ATOM    156  NZ  LYS B 523       8.386  68.821 102.080  1.00  0.00           N1+
ATOM    157  N   PRO B 524      13.744  64.806 104.537  1.00  0.00           N  
ATOM    158  CA  PRO B 524      13.620  63.392 104.904  1.00  0.00           C  
ATOM    159  C   PRO B 524      12.330  62.795 104.412  1.00  0.00           C  
ATOM    160  O   PRO B 524      12.257  61.427 104.337  1.00  0.00           O  
ATOM    161  CB  PRO B 524      13.705  63.368 106.450  1.00  0.00           C  
ATOM    162  CG  PRO B 524      14.186  64.765 106.845  1.00  0.00           C  
ATOM    163  CD  PRO B 524      13.720  65.671 105.706  1.00  0.00           C  
ATOM    164  N   GLU B 525      11.278  63.494 104.091  1.00  0.00           N  
ATOM    165  CA  GLU B 525      10.048  62.925 103.551  1.00  0.00           C  
ATOM    166  C   GLU B 525      10.238  62.562 102.099  1.00  0.00           C  
ATOM    167  O   GLU B 525       9.381  61.652 101.538  1.00  0.00           O  
ATOM    168  CB  GLU B 525       8.871  63.919 103.672  1.00  0.00           C  
ATOM    169  CG  GLU B 525       8.427  64.178 105.117  1.00  0.00           C  
ATOM    170  CD  GLU B 525       9.395  64.979 105.910  1.00  0.00           C  
ATOM    171  OE1 GLU B 525       9.969  66.058 105.405  1.00  0.00           O  
ATOM    172  OE2 GLU B 525       9.692  64.657 107.154  1.00  0.00           O  
ATOM    173  N   THR B 526      11.161  63.106 101.362  1.00  0.00           N  
ATOM    174  CA  THR B 526      11.412  62.813  99.959  1.00  0.00           C  
ATOM    175  C   THR B 526      12.340  61.634  99.832  1.00  0.00           C  
ATOM    176  O   THR B 526      12.197  60.796  98.758  1.00  0.00           O  
ATOM    177  CB  THR B 526      12.023  64.070  99.304  1.00  0.00           C  
ATOM    178  OG1 THR B 526      11.086  65.197  99.560  1.00  0.00           O  
ATOM    179  CG2 THR B 526      12.252  63.937  97.810  1.00  0.00           C  
ATOM    180  N   ILE B 527      13.269  61.380 100.706  1.00  0.00           N  
ATOM    181  CA  ILE B 527      14.116  60.194 100.682  1.00  0.00           C  
ATOM    182  C   ILE B 527      13.290  58.994 101.078  1.00  0.00           C  
ATOM    183  O   ILE B 527      13.556  57.781 100.498  1.00  0.00           O  
ATOM    184  CB  ILE B 527      15.318  60.410 101.646  1.00  0.00           C  
ATOM    185  CG1 ILE B 527      16.209  61.566 101.135  1.00  0.00           C  
ATOM    186  CG2 ILE B 527      16.114  59.119 101.835  1.00  0.00           C  
ATOM    187  CD1 ILE B 527      17.179  62.091 102.184  1.00  0.00           C  
ATOM    188  N   LEU B 528      12.320  59.080 101.942  1.00  0.00           N  
ATOM    189  CA  LEU B 528      11.441  57.981 102.317  1.00  0.00           C  
ATOM    190  C   LEU B 528      10.447  57.707 101.215  1.00  0.00           C  
ATOM    191  O   LEU B 528       9.871  56.465 101.159  1.00  0.00           O  
ATOM    192  CB  LEU B 528      10.690  58.329 103.634  1.00  0.00           C  
ATOM    193  CG  LEU B 528      10.707  57.203 104.691  1.00  0.00           C  
ATOM    194  CD1 LEU B 528      12.117  56.972 105.252  1.00  0.00           C  
ATOM    195  CD2 LEU B 528       9.722  57.537 105.820  1.00  0.00           C  
ATOM    196  N   TYR B 529      10.092  58.607 100.344  1.00  0.00           N  
ATOM    197  CA  TYR B 529       9.136  58.388  99.267  1.00  0.00           C  
ATOM    198  C   TYR B 529       9.794  57.692  98.102  1.00  0.00           C  
ATOM    199  O   TYR B 529       9.052  56.775  97.402  1.00  0.00           O  
ATOM    200  CB  TYR B 529       8.537  59.749  98.825  1.00  0.00           C  
ATOM    201  CG  TYR B 529       7.655  59.612  97.601  1.00  0.00           C  
ATOM    202  CD1 TYR B 529       6.330  59.157  97.715  1.00  0.00           C  
ATOM    203  CD2 TYR B 529       8.167  59.892  96.323  1.00  0.00           C  
ATOM    204  CE1 TYR B 529       5.531  58.986  96.582  1.00  0.00           C  
ATOM    205  CE2 TYR B 529       7.383  59.724  95.180  1.00  0.00           C  
ATOM    206  CZ  TYR B 529       6.067  59.267  95.318  1.00  0.00           C  
ATOM    207  OH  TYR B 529       5.301  59.090  94.182  1.00  0.00           O  
ATOM    208  N   PHE B 530      11.015  57.933  97.722  1.00  0.00           N  
ATOM    209  CA  PHE B 530      11.677  57.260  96.616  1.00  0.00           C  
ATOM    210  C   PHE B 530      12.342  55.991  97.073  1.00  0.00           C  
ATOM    211  O   PHE B 530      12.882  55.180  96.104  1.00  0.00           O  
ATOM    212  CB  PHE B 530      12.673  58.216  95.912  1.00  0.00           C  
ATOM    213  CG  PHE B 530      11.963  59.264  95.084  1.00  0.00           C  
ATOM    214  CD1 PHE B 530      11.273  58.889  93.920  1.00  0.00           C  
ATOM    215  CD2 PHE B 530      11.967  60.615  95.462  1.00  0.00           C  
ATOM    216  CE1 PHE B 530      10.595  59.841  93.159  1.00  0.00           C  
ATOM    217  CE2 PHE B 530      11.287  61.569  94.699  1.00  0.00           C  
ATOM    218  CZ  PHE B 530      10.597  61.184  93.547  1.00  0.00           C  
ATOM    219  N   GLY B 531      12.394  55.603  98.313  1.00  0.00           N  
ATOM    220  CA  GLY B 531      12.910  54.319  98.743  1.00  0.00           C  
ATOM    221  C   GLY B 531      11.830  53.280  98.733  1.00  0.00           C  
ATOM    222  O   GLY B 531      12.171  51.988  98.425  1.00  0.00           O  
ATOM    223  N   LYS B 532      10.583  53.557  98.988  1.00  0.00           N  
ATOM    224  CA  LYS B 532       9.491  52.607  98.843  1.00  0.00           C  
ATOM    225  C   LYS B 532       9.053  52.541  97.401  1.00  0.00           C  
ATOM    226  O   LYS B 532       8.378  51.423  96.987  1.00  0.00           O  
ATOM    227  CB  LYS B 532       8.285  53.000  99.722  1.00  0.00           C  
ATOM    228  CG  LYS B 532       8.581  52.969 101.226  1.00  0.00           C  
ATOM    229  CD  LYS B 532       7.304  53.183 102.047  1.00  0.00           C  
ATOM    230  CE  LYS B 532       7.553  53.172 103.556  1.00  0.00           C  
ATOM    231  NZ  LYS B 532       6.297  53.265 104.284  1.00  0.00           N1+
ATOM    232  N   LYS B 533       9.259  53.503  96.549  1.00  0.00           N  
ATOM    233  CA  LYS B 533       8.825  53.484  95.158  1.00  0.00           C  
ATOM    234  C   LYS B 533       9.848  52.808  94.281  1.00  0.00           C  
ATOM    235  O   LYS B 533       9.420  52.308  93.077  1.00  0.00           O  
ATOM    236  CB  LYS B 533       8.543  54.932  94.693  1.00  0.00           C  
ATOM    237  CG  LYS B 533       7.952  55.003  93.283  1.00  0.00           C  
ATOM    238  CD  LYS B 533       7.489  56.414  92.905  1.00  0.00           C  
ATOM    239  CE  LYS B 533       6.817  56.439  91.531  1.00  0.00           C  
ATOM    240  NZ  LYS B 533       6.267  57.753  91.237  1.00  0.00           N1+
ATOM    241  N   ARG B 534      11.102  52.686  94.605  1.00  0.00           N  
ATOM    242  CA  ARG B 534      12.121  52.054  93.783  1.00  0.00           C  
ATOM    243  C   ARG B 534      12.609  50.775  94.403  1.00  0.00           C  
ATOM    244  O   ARG B 534      13.594  50.088  93.737  1.00  0.00           O  
ATOM    245  CB  ARG B 534      13.313  53.015  93.551  1.00  0.00           C  
ATOM    246  CG  ARG B 534      12.904  54.318  92.857  1.00  0.00           C  
ATOM    247  CD  ARG B 534      14.100  55.246  92.618  1.00  0.00           C  
ATOM    248  NE  ARG B 534      15.021  54.660  91.653  1.00  0.00           N  
ATOM    249  CZ  ARG B 534      16.316  55.019  91.514  1.00  0.00           C  
ATOM    250  NH1 ARG B 534      16.907  55.881  92.375  1.00  0.00           N  
ATOM    251  NH2 ARG B 534      17.065  54.430  90.546  1.00  0.00           N  
ATOM    252  N   GLY B 535      12.166  50.279  95.522  1.00  0.00           N  
ATOM    253  CA  GLY B 535      12.652  49.045  96.104  1.00  0.00           C  
ATOM    254  C   GLY B 535      14.024  49.173  96.688  1.00  0.00           C  
ATOM    255  O   GLY B 535      14.661  48.016  97.063  1.00  0.00           O  
ATOM    256  N   ILE B 536      14.636  50.308  96.860  1.00  0.00           N  
ATOM    257  CA  ILE B 536      15.977  50.459  97.412  1.00  0.00           C  
ATOM    258  C   ILE B 536      15.878  50.681  98.902  1.00  0.00           C  
ATOM    259  O   ILE B 536      14.906  51.526  99.373  1.00  0.00           O  
ATOM    260  CB  ILE B 536      16.709  51.630  96.685  1.00  0.00           C  
ATOM    261  CG1 ILE B 536      16.790  51.335  95.168  1.00  0.00           C  
ATOM    262  CG2 ILE B 536      18.096  51.867  97.291  1.00  0.00           C  
ATOM    263  CD1 ILE B 536      17.259  52.522  94.338  1.00  0.00           C  
ATOM    264  N   ALA B 537      16.648  50.081  99.762  1.00  0.00           N  
ATOM    265  CA  ALA B 537      16.506  50.190 101.209  1.00  0.00           C  
ATOM    266  O   ALA B 537      18.142  52.056 101.112  1.00  0.00           O  
ATOM    267  CB  ALA B 537      17.203  48.998 101.880  1.00  0.00           C  
ATOM    268  N   LEU B 538      16.625  52.001 102.855  1.00  0.00           N  
ATOM    269  CA  LEU B 538      17.221  53.104 103.594  1.00  0.00           C  
ATOM    270  C   LEU B 538      17.656  52.607 104.948  1.00  0.00           C  
ATOM    271  O   LEU B 538      17.059  51.467 105.450  1.00  0.00           O  
ATOM    272  CB  LEU B 538      16.212  54.273 103.810  1.00  0.00           C  
ATOM    273  CG  LEU B 538      16.051  55.270 102.639  1.00  0.00           C  
ATOM    274  CD1 LEU B 538      17.393  55.808 102.128  1.00  0.00           C  
ATOM    275  CD2 LEU B 538      15.210  54.693 101.497  1.00  0.00           C  
ATOM    276  N   PRO B 539      18.525  53.214 105.707  1.00  0.00           N  
ATOM    277  CA  PRO B 539      18.863  52.764 107.059  1.00  0.00           C  
ATOM    278  C   PRO B 539      17.747  53.026 108.037  1.00  0.00           C  
ATOM    279  O   PRO B 539      17.983  52.695 109.350  1.00  0.00           O  
ATOM    280  CB  PRO B 539      20.130  53.566 107.409  1.00  0.00           C  
ATOM    281  CG  PRO B 539      19.986  54.847 106.590  1.00  0.00           C  
ATOM    282  CD  PRO B 539      19.275  54.401 105.315  1.00  0.00           C  
ATOM    283  N   ALA B 540      16.594  53.535 107.721  1.00  0.00           N  
ATOM    284  CA  ALA B 540      15.503  53.776 108.656  1.00  0.00           C  
ATOM    285  C   ALA B 540      14.178  53.689 107.944  1.00  0.00           C  
ATOM    286  O   ALA B 540      14.154  53.775 106.578  1.00  0.00           O  
ATOM    287  CB  ALA B 540      15.659  55.154 109.327  1.00  0.00           C  
ATOM    288  N   ASP B 541      13.053  53.562 108.590  1.00  0.00           N  
ATOM    289  CA  ASP B 541      11.739  53.451 107.976  1.00  0.00           C  
ATOM    290  C   ASP B 541      10.832  54.584 108.371  1.00  0.00           C  
ATOM    291  O   ASP B 541       9.582  54.602 107.798  1.00  0.00           O  
ATOM    292  CB  ASP B 541      11.090  52.097 108.347  1.00  0.00           C  
ATOM    293  CG  ASP B 541      11.839  50.923 107.834  1.00  0.00           C  
ATOM    294  OD1 ASP B 541      12.718  51.027 106.857  1.00  0.00           O  
ATOM    295  OD2 ASP B 541      11.627  49.721 108.340  1.00  0.00           O  
ATOM    296  N   THR B 542      11.158  55.533 109.199  1.00  0.00           N  
ATOM    297  CA  THR B 542      10.306  56.646 109.587  1.00  0.00           C  
ATOM    298  C   THR B 542      11.026  57.947 109.363  1.00  0.00           C  
ATOM    299  O   THR B 542      12.362  57.904 109.061  1.00  0.00           O  
ATOM    300  OG1 THR B 542      11.058  56.576 111.941  1.00  0.00           O  
ATOM    301  CG2 THR B 542       9.097  55.234 111.362  1.00  0.00           C  
ATOM    302  N   VAL B 543      10.451  59.114 109.443  1.00  0.00           N  
ATOM    303  CA  VAL B 543      11.160  60.364 109.206  1.00  0.00           C  
ATOM    304  C   VAL B 543      11.972  60.780 110.402  1.00  0.00           C  
ATOM    305  O   VAL B 543      13.006  61.653 110.173  1.00  0.00           O  
ATOM    306  CB  VAL B 543      10.195  61.510 108.778  1.00  0.00           C  
ATOM    307  CG1 VAL B 543       9.424  61.130 107.511  1.00  0.00           C  
ATOM    308  CG2 VAL B 543       9.245  61.933 109.904  1.00  0.00           C  
ATOM    309  N   GLU B 544      11.747  60.388 111.623  1.00  0.00           N  
ATOM    310  CA  GLU B 544      12.555  60.804 112.764  1.00  0.00           C  
ATOM    311  C   GLU B 544      13.761  59.909 112.901  1.00  0.00           C  
ATOM    312  O   GLU B 544      14.932  60.480 113.332  1.00  0.00           O  
ATOM    313  CB  GLU B 544      11.699  60.831 114.047  1.00  0.00           C  
ATOM    314  CG  GLU B 544      12.510  61.210 115.290  1.00  0.00           C  
ATOM    315  CD  GLU B 544      13.226  62.507 115.164  1.00  0.00           C  
ATOM    316  OE1 GLU B 544      12.704  63.525 114.505  1.00  0.00           O  
ATOM    317  OE2 GLU B 544      14.410  62.685 115.721  1.00  0.00           O  
ATOM    318  N   GLU B 545      13.755  58.640 112.613  1.00  0.00           N  
ATOM    319  CA  GLU B 545      14.949  57.808 112.622  1.00  0.00           C  
ATOM    320  C   GLU B 545      15.735  58.001 111.352  1.00  0.00           C  
ATOM    321  O   GLU B 545      17.028  57.542 111.343  1.00  0.00           O  
ATOM    322  CB  GLU B 545      14.598  56.326 112.860  1.00  0.00           C  
ATOM    323  CG  GLU B 545      14.159  56.070 114.306  1.00  0.00           C  
ATOM    324  CD  GLU B 545      15.248  56.376 115.272  1.00  0.00           C  
ATOM    325  OE1 GLU B 545      16.483  55.957 115.058  1.00  0.00           O  
ATOM    326  OE2 GLU B 545      15.023  57.077 116.366  1.00  0.00           O  
ATOM    327  N   LEU B 546      15.270  58.601 110.296  1.00  0.00           N  
ATOM    328  CA  LEU B 546      16.068  58.931 109.122  1.00  0.00           C  
ATOM    329  C   LEU B 546      16.811  60.221 109.381  1.00  0.00           C  
ATOM    330  O   LEU B 546      18.025  60.405 108.773  1.00  0.00           O  
ATOM    331  CB  LEU B 546      15.167  59.027 107.872  1.00  0.00           C  
ATOM    332  CG  LEU B 546      15.972  59.035 106.553  1.00  0.00           C  
ATOM    333  CD1 LEU B 546      16.396  57.617 106.144  1.00  0.00           C  
ATOM    334  CD2 LEU B 546      15.180  59.711 105.428  1.00  0.00           C  
ATOM    335  N   ARG B 547      16.366  61.152 110.177  1.00  0.00           N  
ATOM    336  CA  ARG B 547      17.152  62.315 110.571  1.00  0.00           C  
ATOM    337  C   ARG B 547      18.245  61.895 111.522  1.00  0.00           C  
ATOM    338  O   ARG B 547      19.395  62.633 111.541  1.00  0.00           O  
ATOM    339  CB  ARG B 547      16.280  63.375 111.281  1.00  0.00           C  
ATOM    340  CG  ARG B 547      15.270  64.075 110.369  1.00  0.00           C  
ATOM    341  CD  ARG B 547      14.446  65.119 111.155  1.00  0.00           C  
ATOM    342  NE  ARG B 547      13.351  65.667 110.368  1.00  0.00           N  
ATOM    343  CZ  ARG B 547      12.037  65.402 110.528  1.00  0.00           C  
ATOM    344  NH1 ARG B 547      11.572  64.578 111.501  1.00  0.00           N  
ATOM    345  NH2 ARG B 547      11.153  65.926 109.639  1.00  0.00           N  
ATOM    346  N   ASN B 548      18.125  60.906 112.361  1.00  0.00           N  
ATOM    347  CA  ASN B 548      19.129  60.568 113.361  1.00  0.00           C  
ATOM    348  C   ASN B 548      20.248  59.741 112.784  1.00  0.00           C  
ATOM    349  O   ASN B 548      21.415  59.697 113.508  1.00  0.00           O  
ATOM    350  CB  ASN B 548      18.477  59.836 114.548  1.00  0.00           C  
ATOM    351  CG  ASN B 548      17.448  60.654 115.256  1.00  0.00           C  
ATOM    352  OD1 ASN B 548      17.428  62.008 115.076  1.00  0.00           O  
ATOM    353  ND2 ASN B 548      16.563  60.138 116.060  1.00  0.00           N  
ATOM    354  N   ILE B 549      20.172  59.078 111.667  1.00  0.00           N  
ATOM    355  CA  ILE B 549      21.250  58.267 111.120  1.00  0.00           C  
ATOM    356  C   ILE B 549      21.850  58.912 109.899  1.00  0.00           C  
ATOM    357  O   ILE B 549      23.165  58.623 109.624  1.00  0.00           O  
ATOM    358  CB  ILE B 549      20.763  56.801 110.879  1.00  0.00           C  
ATOM    359  CG1 ILE B 549      21.969  55.850 110.687  1.00  0.00           C  
ATOM    360  CG2 ILE B 549      19.778  56.709 109.711  1.00  0.00           C  
ATOM    361  CD1 ILE B 549      21.641  54.398 111.012  1.00  0.00           C  
ATOM    362  N   ILE B 550      21.228  59.756 109.125  1.00  0.00           N  
ATOM    363  CA  ILE B 550      21.895  60.585 108.124  1.00  0.00           C  
ATOM    364  C   ILE B 550      22.482  61.785 108.827  1.00  0.00           C  
ATOM    365  O   ILE B 550      23.632  62.355 108.345  1.00  0.00           O  
ATOM    366  CB  ILE B 550      20.890  61.044 107.023  1.00  0.00           C  
ATOM    367  CG1 ILE B 550      20.354  59.831 106.228  1.00  0.00           C  
ATOM    368  CG2 ILE B 550      21.530  62.089 106.103  1.00  0.00           C  
ATOM    369  CD1 ILE B 550      19.233  60.199 105.262  1.00  0.00           C  
ATOM    370  N   GLY B 551      21.914  62.308 109.874  1.00  0.00           N  
ATOM    371  CA  GLY B 551      22.383  63.481 110.576  1.00  0.00           C  
ATOM    372  C   GLY B 551      23.606  63.227 111.403  1.00  0.00           C  
ATOM    373  O   GLY B 551      24.045  61.942 111.577  1.00  0.00           O  
ATOM    374  N   MET B 552      24.253  64.210 111.960  1.00  0.00           N  
ATOM    375  CA  MET B 552      25.446  64.112 112.785  1.00  0.00           C  
ATOM    376  C   MET B 552      25.187  64.844 114.072  1.00  0.00           C  
ATOM    377  O   MET B 552      24.737  66.139 113.982  1.00  0.00           O  
ATOM    378  CB  MET B 552      26.658  64.773 112.066  1.00  0.00           C  
ATOM    379  CG  MET B 552      27.072  63.989 110.828  1.00  0.00           C  
ATOM    380  SD  MET B 552      28.367  64.855 109.821  1.00  0.00           S  
ATOM    381  CE  MET B 552      29.856  64.610 110.862  1.00  0.00           C  
ATOM    382  N   ASP B 553      25.378  64.320 115.245  1.00  0.00           N  
ATOM    383  CA  ASP B 553      25.180  65.029 116.494  1.00  0.00           C  
ATOM    384  C   ASP B 553      26.493  65.463 117.086  1.00  0.00           C  
ATOM    385  O   ASP B 553      26.448  66.426 118.064  1.00  0.00           O  
ATOM    386  CB  ASP B 553      24.414  64.129 117.504  1.00  0.00           C  
ATOM    387  CG  ASP B 553      23.941  64.930 118.662  1.00  0.00           C  
ATOM    388  OD1 ASP B 553      23.008  65.854 118.503  1.00  0.00           O  
ATOM    389  OD2 ASP B 553      24.437  64.765 119.871  1.00  0.00           O  
ATOM    390  N   LYS B 554      27.644  64.967 116.738  1.00  0.00           N  
ATOM    391  CA  LYS B 554      28.915  65.310 117.355  1.00  0.00           C  
ATOM    392  C   LYS B 554      30.009  65.332 116.325  1.00  0.00           C  
ATOM    393  O   LYS B 554      29.833  64.604 115.162  1.00  0.00           O  
ATOM    394  CB  LYS B 554      29.261  64.302 118.492  1.00  0.00           C  
ATOM    395  CG  LYS B 554      28.156  64.241 119.551  1.00  0.00           C  
ATOM    396  CD  LYS B 554      28.529  63.380 120.763  1.00  0.00           C  
ATOM    397  CE  LYS B 554      27.346  63.143 121.706  1.00  0.00           C  
ATOM    398  NZ  LYS B 554      26.790  64.389 122.216  1.00  0.00           N1+
ATOM    399  N   PRO B 555      31.131  65.982 116.455  1.00  0.00           N  
ATOM    400  CA  PRO B 555      32.157  66.011 115.408  1.00  0.00           C  
ATOM    401  C   PRO B 555      32.609  64.647 114.969  1.00  0.00           C  
ATOM    402  O   PRO B 555      32.850  63.695 115.923  1.00  0.00           O  
ATOM    403  CB  PRO B 555      33.326  66.802 116.038  1.00  0.00           C  
ATOM    404  CG  PRO B 555      32.674  67.644 117.133  1.00  0.00           C  
ATOM    405  CD  PRO B 555      31.478  66.814 117.598  1.00  0.00           C  
ATOM    406  N   LEU B 556      32.865  64.384 113.719  1.00  0.00           N  
ATOM    407  CA  LEU B 556      33.557  63.205 113.203  1.00  0.00           C  
ATOM    408  C   LEU B 556      34.758  63.742 112.457  1.00  0.00           C  
ATOM    409  O   LEU B 556      35.644  64.505 113.184  1.00  0.00           O  
ATOM    410  CB  LEU B 556      32.648  62.331 112.314  1.00  0.00           C  
ATOM    411  CG  LEU B 556      31.428  61.705 113.031  1.00  0.00           C  
ATOM    412  CD1 LEU B 556      30.581  60.917 112.018  1.00  0.00           C  
ATOM    413  CD2 LEU B 556      31.835  60.797 114.200  1.00  0.00           C  
ATOM    414  N   SER B 557      34.967  63.596 111.184  1.00  0.00           N  
ATOM    415  CA  SER B 557      36.062  64.189 110.431  1.00  0.00           C  
ATOM    416  C   SER B 557      35.571  64.547 109.056  1.00  0.00           C  
ATOM    417  O   SER B 557      34.239  64.367 108.783  1.00  0.00           O  
ATOM    418  CB  SER B 557      37.269  63.232 110.393  1.00  0.00           C  
ATOM    419  OG  SER B 557      36.886  61.967 109.763  1.00  0.00           O  
ATOM    420  N   LEU B 558      36.321  65.024 108.102  1.00  0.00           N  
ATOM    421  CA  LEU B 558      35.785  65.302 106.770  1.00  0.00           C  
ATOM    422  C   LEU B 558      35.489  63.998 106.058  1.00  0.00           C  
ATOM    423  O   LEU B 558      34.242  63.898 105.463  1.00  0.00           O  
ATOM    424  CB  LEU B 558      36.713  66.250 105.988  1.00  0.00           C  
ATOM    425  CG  LEU B 558      36.198  66.587 104.570  1.00  0.00           C  
ATOM    426  CD1 LEU B 558      34.795  67.209 104.581  1.00  0.00           C  
ATOM    427  CD2 LEU B 558      37.186  67.521 103.858  1.00  0.00           C  
ATOM    428  N   PRO B 559      36.247  62.940 106.006  1.00  0.00           N  
ATOM    429  CA  PRO B 559      35.796  61.682 105.396  1.00  0.00           C  
ATOM    430  C   PRO B 559      34.599  61.109 106.108  1.00  0.00           C  
ATOM    431  O   PRO B 559      33.708  60.377 105.366  1.00  0.00           O  
ATOM    432  CB  PRO B 559      37.021  60.741 105.476  1.00  0.00           C  
ATOM    433  CG  PRO B 559      38.212  61.672 105.706  1.00  0.00           C  
ATOM    434  CD  PRO B 559      37.623  62.854 106.476  1.00  0.00           C  
ATOM    435  N   GLY B 560      34.382  61.234 107.386  1.00  0.00           N  
ATOM    436  CA  GLY B 560      33.226  60.681 108.069  1.00  0.00           C  
ATOM    437  C   GLY B 560      31.977  61.449 107.761  1.00  0.00           C  
ATOM    438  O   GLY B 560      30.768  60.821 107.917  1.00  0.00           O  
ATOM    439  N   PHE B 561      32.001  62.683 107.347  1.00  0.00           N  
ATOM    440  CA  PHE B 561      30.849  63.441 106.881  1.00  0.00           C  
ATOM    441  C   PHE B 561      30.546  63.063 105.449  1.00  0.00           C  
ATOM    442  O   PHE B 561      29.245  63.125 105.019  1.00  0.00           O  
ATOM    443  CB  PHE B 561      31.147  64.967 107.014  1.00  0.00           C  
ATOM    444  CG  PHE B 561      30.369  65.778 106.006  1.00  0.00           C  
ATOM    445  CD1 PHE B 561      29.077  66.244 106.286  1.00  0.00           C  
ATOM    446  CD2 PHE B 561      30.907  66.006 104.729  1.00  0.00           C  
ATOM    447  CE1 PHE B 561      28.326  66.895 105.305  1.00  0.00           C  
ATOM    448  CE2 PHE B 561      30.155  66.648 103.747  1.00  0.00           C  
ATOM    449  CZ  PHE B 561      28.858  67.087 104.028  1.00  0.00           C  
ATOM    450  N   LEU B 562      31.466  62.684 104.611  1.00  0.00           N  
ATOM    451  CA  LEU B 562      31.221  62.268 103.237  1.00  0.00           C  
ATOM    452  C   LEU B 562      30.681  60.863 103.201  1.00  0.00           C  
ATOM    453  O   LEU B 562      30.066  60.440 102.050  1.00  0.00           O  
ATOM    454  CB  LEU B 562      32.520  62.373 102.410  1.00  0.00           C  
ATOM    455  CG  LEU B 562      33.034  63.824 102.264  1.00  0.00           C  
ATOM    456  CD1 LEU B 562      34.506  63.839 101.835  1.00  0.00           C  
ATOM    457  CD2 LEU B 562      32.175  64.640 101.290  1.00  0.00           C  
ATOM    458  N   ALA B 563      30.766  60.042 104.207  1.00  0.00           N  
ATOM    459  CA  ALA B 563      30.188  58.707 104.233  1.00  0.00           C  
ATOM    460  C   ALA B 563      28.719  58.779 104.564  1.00  0.00           C  
ATOM    461  O   ALA B 563      27.965  57.653 104.352  1.00  0.00           O  
ATOM    462  CB  ALA B 563      30.953  57.813 105.214  1.00  0.00           C  
ATOM    463  N   LYS B 564      28.123  59.852 104.999  1.00  0.00           N  
ATOM    464  CA  LYS B 564      26.681  59.962 105.178  1.00  0.00           C  
ATOM    465  C   LYS B 564      25.992  59.998 103.836  1.00  0.00           C  
ATOM    466  O   LYS B 564      24.651  59.716 103.793  1.00  0.00           O  
ATOM    467  CB  LYS B 564      26.319  61.228 105.982  1.00  0.00           C  
ATOM    468  CG  LYS B 564      26.895  61.276 107.401  1.00  0.00           C  
ATOM    469  CD  LYS B 564      26.345  60.200 108.350  1.00  0.00           C  
ATOM    470  CE  LYS B 564      26.560  60.604 109.810  1.00  0.00           C  
ATOM    471  NZ  LYS B 564      26.088  59.592 110.741  1.00  0.00           N1+
ATOM    472  N   PHE B 565      26.609  60.292 102.727  1.00  0.00           N  
ATOM    473  CA  PHE B 565      26.002  60.255 101.406  1.00  0.00           C  
ATOM    474  C   PHE B 565      25.835  58.832 100.939  1.00  0.00           C  
ATOM    475  O   PHE B 565      25.054  58.611  99.835  1.00  0.00           O  
ATOM    476  CB  PHE B 565      26.866  61.050 100.389  1.00  0.00           C  
ATOM    477  CG  PHE B 565      26.805  62.546 100.609  1.00  0.00           C  
ATOM    478  CD1 PHE B 565      27.626  63.168 101.564  1.00  0.00           C  
ATOM    479  CD2 PHE B 565      25.917  63.339  99.866  1.00  0.00           C  
ATOM    480  CE1 PHE B 565      27.546  64.545 101.782  1.00  0.00           C  
ATOM    481  CE2 PHE B 565      25.839  64.717 100.082  1.00  0.00           C  
ATOM    482  CZ  PHE B 565      26.647  65.323 101.048  1.00  0.00           C  
ATOM    483  N   ASP B 566      26.385  57.806 101.518  1.00  0.00           N  
ATOM    484  CA  ASP B 566      26.190  56.430 101.082  1.00  0.00           C  
ATOM    485  C   ASP B 566      24.825  55.932 101.481  1.00  0.00           C  
ATOM    486  O   ASP B 566      24.363  54.783 100.893  1.00  0.00           O  
ATOM    487  CB  ASP B 566      27.270  55.516 101.693  1.00  0.00           C  
ATOM    488  CG  ASP B 566      28.656  56.020 101.518  1.00  0.00           C  
ATOM    489  OD1 ASP B 566      28.971  56.925 100.613  1.00  0.00           O  
ATOM    490  OD2 ASP B 566      29.629  55.564 102.289  1.00  0.00           O  
ATOM    491  N   TYR B 567      24.087  56.518 102.378  1.00  0.00           N  
ATOM    492  CA  TYR B 567      22.803  56.018 102.847  1.00  0.00           C  
ATOM    493  C   TYR B 567      21.668  56.374 101.919  1.00  0.00           C  
ATOM    494  O   TYR B 567      20.663  55.451 101.775  1.00  0.00           O  
ATOM    495  CB  TYR B 567      22.477  56.627 104.233  1.00  0.00           C  
ATOM    496  CG  TYR B 567      23.285  56.075 105.390  1.00  0.00           C  
ATOM    497  CD1 TYR B 567      23.376  54.690 105.618  1.00  0.00           C  
ATOM    498  CD2 TYR B 567      23.866  56.950 106.323  1.00  0.00           C  
ATOM    499  CE1 TYR B 567      24.014  54.188 106.753  1.00  0.00           C  
ATOM    500  CE2 TYR B 567      24.507  56.466 107.465  1.00  0.00           C  
ATOM    501  CZ  TYR B 567      24.565  55.083 107.680  1.00  0.00           C  
ATOM    502  OH  TYR B 567      25.166  54.605 108.828  1.00  0.00           O  
ATOM    503  N   TYR B 568      21.559  57.529 101.331  1.00  0.00           N  
ATOM    504  CA  TYR B 568      20.387  57.979 100.604  1.00  0.00           C  
ATOM    505  C   TYR B 568      20.705  58.398  99.200  1.00  0.00           C  
ATOM    506  O   TYR B 568      19.636  58.662  98.375  1.00  0.00           O  
ATOM    507  CB  TYR B 568      19.697  59.149 101.372  1.00  0.00           C  
ATOM    508  CG  TYR B 568      20.564  60.386 101.391  1.00  0.00           C  
ATOM    509  CD1 TYR B 568      21.499  60.601 102.418  1.00  0.00           C  
ATOM    510  CD2 TYR B 568      20.502  61.299 100.325  1.00  0.00           C  
ATOM    511  CE1 TYR B 568      22.363  61.696 102.379  1.00  0.00           C  
ATOM    512  CE2 TYR B 568      21.364  62.393 100.266  1.00  0.00           C  
ATOM    513  CZ  TYR B 568      22.297  62.577 101.293  1.00  0.00           C  
ATOM    514  OH  TYR B 568      23.164  63.646 101.218  1.00  0.00           O  
ATOM    515  N   MET B 569      21.902  58.531  98.709  1.00  0.00           N  
ATOM    516  CA  MET B 569      22.158  58.857  97.312  1.00  0.00           C  
ATOM    517  C   MET B 569      21.796  57.710  96.401  1.00  0.00           C  
ATOM    518  O   MET B 569      21.346  58.068  95.139  1.00  0.00           O  
ATOM    519  CB  MET B 569      23.617  59.296  97.105  1.00  0.00           C  
ATOM    520  CG  MET B 569      23.952  60.612  97.800  1.00  0.00           C  
ATOM    521  SD  MET B 569      23.150  62.086  97.007  1.00  0.00           S  
ATOM    522  CE  MET B 569      24.156  62.249  95.478  1.00  0.00           C  
ATOM    523  N   PRO B 570      21.830  56.433  96.664  1.00  0.00           N  
ATOM    524  CA  PRO B 570      21.316  55.440  95.715  1.00  0.00           C  
ATOM    525  C   PRO B 570      19.848  55.647  95.446  1.00  0.00           C  
ATOM    526  O   PRO B 570      19.308  55.053  94.337  1.00  0.00           O  
ATOM    527  CB  PRO B 570      21.581  54.069  96.385  1.00  0.00           C  
ATOM    528  CG  PRO B 570      22.589  54.356  97.499  1.00  0.00           C  
ATOM    529  CD  PRO B 570      22.347  55.817  97.878  1.00  0.00           C  
ATOM    530  N   VAL B 571      19.074  56.316  96.250  1.00  0.00           N  
ATOM    531  CA  VAL B 571      17.632  56.483  96.132  1.00  0.00           C  
ATOM    532  C   VAL B 571      17.275  57.676  95.284  1.00  0.00           C  
ATOM    533  O   VAL B 571      15.989  57.747  94.800  1.00  0.00           O  
ATOM    534  CB  VAL B 571      17.054  56.584  97.584  1.00  0.00           C  
ATOM    535  CG1 VAL B 571      15.586  57.010  97.623  1.00  0.00           C  
ATOM    536  CG2 VAL B 571      17.253  55.252  98.315  1.00  0.00           C  
ATOM    537  N   ILE B 572      18.111  58.623  94.976  1.00  0.00           N  
ATOM    538  CA  ILE B 572      17.798  59.787  94.157  1.00  0.00           C  
ATOM    539  C   ILE B 572      18.502  59.695  92.824  1.00  0.00           C  
ATOM    540  O   ILE B 572      17.778  59.933  91.684  1.00  0.00           O  
ATOM    541  CB  ILE B 572      18.236  61.086  94.906  1.00  0.00           C  
ATOM    542  CG1 ILE B 572      17.526  61.233  96.273  1.00  0.00           C  
ATOM    543  CG2 ILE B 572      18.050  62.321  94.020  1.00  0.00           C  
ATOM    544  CD1 ILE B 572      16.017  61.437  96.202  1.00  0.00           C  
ATOM    545  N   ALA B 573      19.768  59.422  92.712  1.00  0.00           N  
ATOM    546  CA  ALA B 573      20.497  59.364  91.449  1.00  0.00           C  
ATOM    547  C   ALA B 573      19.829  58.426  90.477  1.00  0.00           C  
ATOM    548  O   ALA B 573      19.338  57.239  90.956  1.00  0.00           O  
ATOM    549  CB  ALA B 573      21.933  58.903  91.725  1.00  0.00           C  
ATOM    550  N   GLY B 574      19.754  58.660  89.199  1.00  0.00           N  
ATOM    551  CA  GLY B 574      19.241  57.726  88.218  1.00  0.00           C  
ATOM    552  C   GLY B 574      17.755  57.760  88.053  1.00  0.00           C  
ATOM    553  O   GLY B 574      17.226  56.955  87.072  1.00  0.00           O  
ATOM    554  N   CYS B 575      16.955  58.482  88.780  1.00  0.00           N  
ATOM    555  CA  CYS B 575      15.501  58.539  88.643  1.00  0.00           C  
ATOM    556  C   CYS B 575      15.143  59.916  88.138  1.00  0.00           C  
ATOM    557  O   CYS B 575      15.526  60.995  88.893  1.00  0.00           O  
ATOM    558  CB  CYS B 575      14.872  58.234  90.015  1.00  0.00           C  
ATOM    559  SG  CYS B 575      13.026  58.228  89.969  1.00  0.00           S  
ATOM    560  N   ARG B 576      14.545  60.136  87.004  1.00  0.00           N  
ATOM    561  CA  ARG B 576      14.346  61.469  86.445  1.00  0.00           C  
ATOM    562  C   ARG B 576      13.398  62.302  87.266  1.00  0.00           C  
ATOM    563  O   ARG B 576      13.670  63.647  87.350  1.00  0.00           O  
ATOM    564  CB  ARG B 576      13.841  61.373  84.990  1.00  0.00           C  
ATOM    565  CG  ARG B 576      14.894  60.795  84.043  1.00  0.00           C  
ATOM    566  CD  ARG B 576      14.379  60.703  82.592  1.00  0.00           C  
ATOM    567  NE  ARG B 576      15.401  60.220  81.671  1.00  0.00           N  
ATOM    568  CZ  ARG B 576      16.383  60.986  81.144  1.00  0.00           C  
ATOM    569  NH1 ARG B 576      16.459  62.315  81.392  1.00  0.00           N  
ATOM    570  NH2 ARG B 576      17.307  60.408  80.337  1.00  0.00           N  
ATOM    571  N   GLU B 577      12.334  61.850  87.863  1.00  0.00           N  
ATOM    572  CA  GLU B 577      11.450  62.700  88.648  1.00  0.00           C  
ATOM    573  C   GLU B 577      12.010  62.926  90.029  1.00  0.00           C  
ATOM    574  O   GLU B 577      11.417  63.896  90.796  1.00  0.00           O  
ATOM    575  CB  GLU B 577      10.012  62.142  88.709  1.00  0.00           C  
ATOM    576  CG  GLU B 577       9.863  60.970  89.687  1.00  0.00           C  
ATOM    577  CD  GLU B 577       8.446  60.570  89.882  1.00  0.00           C  
ATOM    578  OE1 GLU B 577       7.645  60.338  88.862  1.00  0.00           O  
ATOM    579  OE2 GLU B 577       7.946  60.428  91.097  1.00  0.00           O  
ATOM    580  N   ALA B 578      13.013  62.259  90.521  1.00  0.00           N  
ATOM    581  CA  ALA B 578      13.635  62.527  91.811  1.00  0.00           C  
ATOM    582  C   ALA B 578      14.742  63.537  91.653  1.00  0.00           C  
ATOM    583  O   ALA B 578      15.214  64.147  92.785  1.00  0.00           O  
ATOM    584  CB  ALA B 578      14.163  61.233  92.439  1.00  0.00           C  
ATOM    585  N   ILE B 579      15.260  63.853  90.502  1.00  0.00           N  
ATOM    586  CA  ILE B 579      16.231  64.917  90.286  1.00  0.00           C  
ATOM    587  C   ILE B 579      15.484  66.208  90.047  1.00  0.00           C  
ATOM    588  O   ILE B 579      16.061  67.385  90.450  1.00  0.00           O  
ATOM    589  CB  ILE B 579      17.167  64.539  89.098  1.00  0.00           C  
ATOM    590  CG1 ILE B 579      17.922  63.224  89.410  1.00  0.00           C  
ATOM    591  CG2 ILE B 579      18.138  65.678  88.777  1.00  0.00           C  
ATOM    592  CD1 ILE B 579      18.526  62.576  88.172  1.00  0.00           C  
ATOM    593  N   LYS B 580      14.299  66.239  89.509  1.00  0.00           N  
ATOM    594  CA  LYS B 580      13.480  67.435  89.378  1.00  0.00           C  
ATOM    595  C   LYS B 580      12.742  67.722  90.661  1.00  0.00           C  
ATOM    596  O   LYS B 580      12.328  69.016  90.861  1.00  0.00           O  
ATOM    597  CB  LYS B 580      12.436  67.290  88.232  1.00  0.00           C  
ATOM    598  CG  LYS B 580      12.775  68.116  86.986  1.00  0.00           C  
ATOM    599  CD  LYS B 580      11.591  68.252  86.018  1.00  0.00           C  
ATOM    600  CE  LYS B 580      10.497  69.182  86.550  1.00  0.00           C  
ATOM    601  NZ  LYS B 580       9.435  69.356  85.572  1.00  0.00           N1+
ATOM    602  N   ARG B 581      12.427  66.820  91.545  1.00  0.00           N  
ATOM    603  CA  ARG B 581      11.670  67.114  92.755  1.00  0.00           C  
ATOM    604  C   ARG B 581      12.593  67.533  93.869  1.00  0.00           C  
ATOM    605  O   ARG B 581      12.082  68.375  94.823  1.00  0.00           O  
ATOM    606  CB  ARG B 581      10.793  65.910  93.175  1.00  0.00           C  
ATOM    607  CG  ARG B 581       9.773  66.295  94.267  1.00  0.00           C  
ATOM    608  CD  ARG B 581       9.672  65.293  95.433  1.00  0.00           C  
ATOM    609  NE  ARG B 581       8.555  64.374  95.275  1.00  0.00           N  
ATOM    610  CZ  ARG B 581       7.846  63.839  96.294  1.00  0.00           C  
ATOM    611  NH1 ARG B 581       8.115  64.128  97.593  1.00  0.00           N  
ATOM    612  NH2 ARG B 581       6.840  62.977  96.008  1.00  0.00           N  
ATOM    613  N   ILE B 582      13.838  67.169  93.982  1.00  0.00           N  
ATOM    614  CA  ILE B 582      14.711  67.728  95.008  1.00  0.00           C  
ATOM    615  C   ILE B 582      15.098  69.133  94.630  1.00  0.00           C  
ATOM    616  O   ILE B 582      15.465  69.986  95.636  1.00  0.00           O  
ATOM    617  CB  ILE B 582      15.967  66.852  95.286  1.00  0.00           C  
ATOM    618  CG1 ILE B 582      16.924  66.782  94.072  1.00  0.00           C  
ATOM    619  CG2 ILE B 582      15.543  65.464  95.778  1.00  0.00           C  
ATOM    620  CD1 ILE B 582      18.301  66.236  94.427  1.00  0.00           C  
ATOM    621  N   ALA B 583      15.100  69.566  93.402  1.00  0.00           N  
ATOM    622  CA  ALA B 583      15.426  70.930  93.007  1.00  0.00           C  
ATOM    623  C   ALA B 583      14.215  71.816  93.175  1.00  0.00           C  
ATOM    624  O   ALA B 583      14.411  73.096  93.623  1.00  0.00           O  
ATOM    625  CB  ALA B 583      15.940  70.944  91.564  1.00  0.00           C  
ATOM    626  N   TYR B 584      12.997  71.423  92.935  1.00  0.00           N  
ATOM    627  CA  TYR B 584      11.820  72.256  93.157  1.00  0.00           C  
ATOM    628  C   TYR B 584      11.540  72.378  94.635  1.00  0.00           C  
ATOM    629  O   TYR B 584      11.046  73.567  95.108  1.00  0.00           O  
ATOM    630  CB  TYR B 584      10.609  71.658  92.398  1.00  0.00           C  
ATOM    631  CG  TYR B 584       9.347  72.465  92.619  1.00  0.00           C  
ATOM    632  CD1 TYR B 584       9.013  73.526  91.761  1.00  0.00           C  
ATOM    633  CD2 TYR B 584       8.514  72.196  93.720  1.00  0.00           C  
ATOM    634  CE1 TYR B 584       7.879  74.307  91.993  1.00  0.00           C  
ATOM    635  CE2 TYR B 584       7.379  72.969  93.969  1.00  0.00           C  
ATOM    636  CZ  TYR B 584       7.072  74.027  93.103  1.00  0.00           C  
ATOM    637  OH  TYR B 584       5.959  74.801  93.365  1.00  0.00           O  
ATOM    638  N   GLU B 585      11.750  71.407  95.474  1.00  0.00           N  
ATOM    639  CA  GLU B 585      11.579  71.515  96.915  1.00  0.00           C  
ATOM    640  C   GLU B 585      12.742  72.241  97.531  1.00  0.00           C  
ATOM    641  O   GLU B 585      12.580  72.727  98.802  1.00  0.00           O  
ATOM    642  CB  GLU B 585      11.445  70.122  97.559  1.00  0.00           C  
ATOM    643  CG  GLU B 585      10.118  69.434  97.236  1.00  0.00           C  
ATOM    644  CD  GLU B 585      10.084  68.042  97.750  1.00  0.00           C  
ATOM    645  OE1 GLU B 585      11.180  67.305  97.778  1.00  0.00           O  
ATOM    646  OE2 GLU B 585       8.965  67.488  98.178  1.00  0.00           O  
ATOM    647  N   PHE B 586      13.884  72.415  96.933  1.00  0.00           N  
ATOM    648  CA  PHE B 586      14.980  73.193  97.492  1.00  0.00           C  
ATOM    649  C   PHE B 586      14.675  74.663  97.361  1.00  0.00           C  
ATOM    650  O   PHE B 586      15.135  75.513  98.334  1.00  0.00           O  
ATOM    651  CB  PHE B 586      16.305  72.831  96.774  1.00  0.00           C  
ATOM    652  CG  PHE B 586      17.422  73.738  97.224  1.00  0.00           C  
ATOM    653  CD1 PHE B 586      18.229  73.386  98.315  1.00  0.00           C  
ATOM    654  CD2 PHE B 586      17.611  74.986  96.609  1.00  0.00           C  
ATOM    655  CE1 PHE B 586      19.202  74.268  98.789  1.00  0.00           C  
ATOM    656  CE2 PHE B 586      18.571  75.874  97.095  1.00  0.00           C  
ATOM    657  CZ  PHE B 586      19.367  75.516  98.186  1.00  0.00           C  
ATOM    658  N   VAL B 587      13.995  75.161  96.370  1.00  0.00           N  
ATOM    659  CA  VAL B 587      13.630  76.568  96.274  1.00  0.00           C  
ATOM    660  C   VAL B 587      12.533  76.865  97.266  1.00  0.00           C  
ATOM    661  O   VAL B 587      12.377  78.154  97.707  1.00  0.00           O  
ATOM    662  CB  VAL B 587      13.222  76.934  94.817  1.00  0.00           C  
ATOM    663  CG1 VAL B 587      12.954  78.437  94.693  1.00  0.00           C  
ATOM    664  CG2 VAL B 587      14.300  76.499  93.816  1.00  0.00           C  
ATOM    665  N   GLU B 588      11.748  75.941  97.739  1.00  0.00           N  
ATOM    666  CA  GLU B 588      10.749  76.150  98.780  1.00  0.00           C  
ATOM    667  C   GLU B 588      11.420  76.141 100.134  1.00  0.00           C  
ATOM    668  O   GLU B 588      10.945  76.984 101.105  1.00  0.00           O  
ATOM    669  CB  GLU B 588       9.674  75.050  98.674  1.00  0.00           C  
ATOM    670  CG  GLU B 588       8.516  75.261  99.645  1.00  0.00           C  
ATOM    671  CD  GLU B 588       7.490  74.190  99.593  1.00  0.00           C  
ATOM    672  OE1 GLU B 588       7.625  73.127  98.825  1.00  0.00           O  
ATOM    673  OE2 GLU B 588       6.398  74.276 100.335  1.00  0.00           O  
ATOM    674  N   MET B 589      12.438  75.381 100.417  1.00  0.00           N  
ATOM    675  CA  MET B 589      13.161  75.437 101.683  1.00  0.00           C  
ATOM    676  C   MET B 589      13.781  76.799 101.858  1.00  0.00           C  
ATOM    677  O   MET B 589      13.828  77.337 103.115  1.00  0.00           O  
ATOM    678  CB  MET B 589      14.296  74.387 101.715  1.00  0.00           C  
ATOM    679  CG  MET B 589      13.792  72.967 101.949  1.00  0.00           C  
ATOM    680  SD  MET B 589      15.159  71.712 101.831  1.00  0.00           S  
ATOM    681  CE  MET B 589      16.353  72.319 103.091  1.00  0.00           C  
ATOM    682  N   LYS B 590      14.327  77.449 100.871  1.00  0.00           N  
ATOM    683  CA  LYS B 590      15.011  78.725 101.009  1.00  0.00           C  
ATOM    684  C   LYS B 590      14.047  79.873 100.903  1.00  0.00           C  
ATOM    685  O   LYS B 590      14.446  81.079 101.421  1.00  0.00           O  
ATOM    686  CB  LYS B 590      16.155  78.834  99.977  1.00  0.00           C  
ATOM    687  CG  LYS B 590      17.186  77.704 100.094  1.00  0.00           C  
ATOM    688  CD  LYS B 590      17.909  77.658 101.445  1.00  0.00           C  
ATOM    689  CE  LYS B 590      18.873  76.475 101.543  1.00  0.00           C  
ATOM    690  NZ  LYS B 590      19.457  76.386 102.872  1.00  0.00           N1+
ATOM    691  N   ALA B 591      12.854  79.788 100.392  1.00  0.00           N  
ATOM    692  CA  ALA B 591      11.886  80.879 100.436  1.00  0.00           C  
ATOM    693  C   ALA B 591      11.279  80.964 101.816  1.00  0.00           C  
ATOM    694  O   ALA B 591      10.823  82.183 102.244  1.00  0.00           O  
ATOM    695  CB  ALA B 591      10.813  80.691  99.361  1.00  0.00           C  
ATOM    696  N   LYS B 592      11.184  79.940 102.613  1.00  0.00           N  
ATOM    697  CA  LYS B 592      10.693  79.995 103.982  1.00  0.00           C  
ATOM    698  C   LYS B 592      11.806  80.356 104.933  1.00  0.00           C  
ATOM    699  O   LYS B 592      11.459  80.723 106.207  1.00  0.00           O  
ATOM    700  CB  LYS B 592      10.051  78.652 104.391  1.00  0.00           C  
ATOM    701  CG  LYS B 592       8.822  78.298 103.548  1.00  0.00           C  
ATOM    702  CD  LYS B 592       8.151  77.006 104.027  1.00  0.00           C  
ATOM    703  CE  LYS B 592       6.939  76.627 103.176  1.00  0.00           C  
ATOM    704  NZ  LYS B 592       6.287  75.437 103.702  1.00  0.00           N1+
ATOM    705  N   GLU B 593      13.064  80.338 104.601  1.00  0.00           N  
ATOM    706  CA  GLU B 593      14.167  80.780 105.441  1.00  0.00           C  
ATOM    707  C   GLU B 593      14.477  82.232 105.171  1.00  0.00           C  
ATOM    708  O   GLU B 593      15.618  82.754 105.725  1.00  0.00           O  
ATOM    709  CB  GLU B 593      15.412  79.898 105.204  1.00  0.00           C  
ATOM    710  CG  GLU B 593      15.254  78.481 105.755  1.00  0.00           C  
ATOM    711  CD  GLU B 593      16.370  77.577 105.376  1.00  0.00           C  
ATOM    712  OE1 GLU B 593      17.440  78.018 104.747  1.00  0.00           O  
ATOM    713  OE2 GLU B 593      16.321  76.286 105.664  1.00  0.00           O  
ATOM    714  N   GLY B 594      13.720  83.012 104.454  1.00  0.00           N  
ATOM    715  CA  GLY B 594      13.998  84.405 104.179  1.00  0.00           C  
ATOM    716  C   GLY B 594      15.028  84.595 103.111  1.00  0.00           C  
ATOM    717  O   GLY B 594      15.320  85.881 102.732  1.00  0.00           O  
ATOM    718  N   VAL B 595      15.676  83.622 102.542  1.00  0.00           N  
ATOM    719  CA  VAL B 595      16.724  83.806 101.542  1.00  0.00           C  
ATOM    720  C   VAL B 595      16.126  84.311 100.253  1.00  0.00           C  
ATOM    721  O   VAL B 595      15.002  83.680  99.782  1.00  0.00           O  
ATOM    722  CB  VAL B 595      17.471  82.459 101.314  1.00  0.00           C  
ATOM    723  CG1 VAL B 595      18.578  82.618 100.271  1.00  0.00           C  
ATOM    724  CG2 VAL B 595      18.045  81.908 102.623  1.00  0.00           C  
ATOM    725  N   VAL B 596      16.634  85.300  99.577  1.00  0.00           N  
ATOM    726  CA  VAL B 596      16.100  85.835  98.336  1.00  0.00           C  
ATOM    727  C   VAL B 596      17.018  85.562  97.177  1.00  0.00           C  
ATOM    728  O   VAL B 596      16.553  85.861  95.919  1.00  0.00           O  
ATOM    729  CB  VAL B 596      15.778  87.359  98.477  1.00  0.00           C  
ATOM    730  CG1 VAL B 596      14.779  87.578  99.618  1.00  0.00           C  
ATOM    731  CG2 VAL B 596      17.041  88.207  98.665  1.00  0.00           C  
ATOM    732  N   TYR B 597      18.197  85.024  97.295  1.00  0.00           N  
ATOM    733  CA  TYR B 597      19.048  84.610  96.190  1.00  0.00           C  
ATOM    734  C   TYR B 597      19.842  83.408  96.623  1.00  0.00           C  
ATOM    735  O   TYR B 597      20.391  83.431  97.880  1.00  0.00           O  
ATOM    736  CB  TYR B 597      20.004  85.757  95.738  1.00  0.00           C  
ATOM    737  CG  TYR B 597      20.966  85.269  94.676  1.00  0.00           C  
ATOM    738  CD1 TYR B 597      20.497  84.859  93.415  1.00  0.00           C  
ATOM    739  CD2 TYR B 597      22.338  85.155  94.954  1.00  0.00           C  
ATOM    740  CE1 TYR B 597      21.371  84.339  92.459  1.00  0.00           C  
ATOM    741  CE2 TYR B 597      23.226  84.641  94.009  1.00  0.00           C  
ATOM    742  CZ  TYR B 597      22.733  84.225  92.768  1.00  0.00           C  
ATOM    743  OH  TYR B 597      23.616  83.693  91.849  1.00  0.00           O  
ATOM    744  N   VAL B 598      20.041  82.368  95.867  1.00  0.00           N  
ATOM    745  CA  VAL B 598      20.753  81.175  96.286  1.00  0.00           C  
ATOM    746  C   VAL B 598      21.646  80.661  95.191  1.00  0.00           C  
ATOM    747  O   VAL B 598      21.347  80.983  93.895  1.00  0.00           O  
ATOM    748  CB  VAL B 598      19.755  80.005  96.689  1.00  0.00           C  
ATOM    749  CG1 VAL B 598      20.354  79.181  97.832  1.00  0.00           C  
ATOM    750  CG2 VAL B 598      18.358  80.513  97.059  1.00  0.00           C  
ATOM    751  N   GLU B 599      22.644  79.860  95.432  1.00  0.00           N  
ATOM    752  CA  GLU B 599      23.434  79.139  94.436  1.00  0.00           C  
ATOM    753  C   GLU B 599      23.550  77.718  94.932  1.00  0.00           C  
ATOM    754  O   GLU B 599      24.075  77.528  96.187  1.00  0.00           O  
ATOM    755  CB  GLU B 599      24.824  79.793  94.234  1.00  0.00           C  
ATOM    756  CG  GLU B 599      24.710  81.187  93.616  1.00  0.00           C  
ATOM    757  CD  GLU B 599      26.015  81.847  93.372  1.00  0.00           C  
ATOM    758  OE1 GLU B 599      27.152  81.184  93.415  1.00  0.00           O  
ATOM    759  OE2 GLU B 599      26.078  83.137  93.080  1.00  0.00           O  
ATOM    760  N   VAL B 600      23.124  76.691  94.258  1.00  0.00           N  
ATOM    761  CA  VAL B 600      23.071  75.325  94.763  1.00  0.00           C  
ATOM    762  C   VAL B 600      24.073  74.461  94.036  1.00  0.00           C  
ATOM    763  O   VAL B 600      23.869  74.211  92.704  1.00  0.00           O  
ATOM    764  CB  VAL B 600      21.632  74.699  94.635  1.00  0.00           C  
ATOM    765  CG1 VAL B 600      21.328  73.896  95.903  1.00  0.00           C  
ATOM    766  CG2 VAL B 600      20.531  75.728  94.362  1.00  0.00           C  
ATOM    767  N   ARG B 601      25.106  73.941  94.629  1.00  0.00           N  
ATOM    768  CA  ARG B 601      26.165  73.185  93.974  1.00  0.00           C  
ATOM    769  C   ARG B 601      25.967  71.697  94.106  1.00  0.00           C  
ATOM    770  O   ARG B 601      25.594  71.166  95.311  1.00  0.00           O  
ATOM    771  CB  ARG B 601      27.537  73.631  94.534  1.00  0.00           C  
ATOM    772  CG  ARG B 601      27.753  73.341  96.024  1.00  0.00           C  
ATOM    773  CD  ARG B 601      28.997  74.043  96.576  1.00  0.00           C  
ATOM    774  NE  ARG B 601      28.884  75.485  96.396  1.00  0.00           N  
ATOM    775  CZ  ARG B 601      29.934  76.332  96.387  1.00  0.00           C  
ATOM    776  NH1 ARG B 601      31.178  75.917  96.716  1.00  0.00           N  
ATOM    777  NH2 ARG B 601      29.748  77.611  95.970  1.00  0.00           N  
ATOM    778  N   TYR B 602      26.167  70.884  93.110  1.00  0.00           N  
ATOM    779  CA  TYR B 602      26.013  69.441  93.172  1.00  0.00           C  
ATOM    780  C   TYR B 602      26.857  68.809  92.107  1.00  0.00           C  
ATOM    781  O   TYR B 602      27.037  69.494  90.933  1.00  0.00           O  
ATOM    782  CB  TYR B 602      24.516  69.023  92.981  1.00  0.00           C  
ATOM    783  CG  TYR B 602      23.991  69.393  91.611  1.00  0.00           C  
ATOM    784  CD1 TYR B 602      23.674  70.728  91.304  1.00  0.00           C  
ATOM    785  CD2 TYR B 602      23.875  68.421  90.603  1.00  0.00           C  
ATOM    786  CE1 TYR B 602      23.275  71.093  90.018  1.00  0.00           C  
ATOM    787  CE2 TYR B 602      23.464  68.767  89.314  1.00  0.00           C  
ATOM    788  CZ  TYR B 602      23.177  70.107  89.027  1.00  0.00           C  
ATOM    789  OH  TYR B 602      22.789  70.452  87.746  1.00  0.00           O  
ATOM    790  N   SER B 603      27.397  67.634  92.228  1.00  0.00           N  
ATOM    791  CA  SER B 603      28.206  66.999  91.192  1.00  0.00           C  
ATOM    792  C   SER B 603      27.290  66.413  90.147  1.00  0.00           C  
ATOM    793  O   SER B 603      26.421  65.418  90.572  1.00  0.00           O  
ATOM    794  CB  SER B 603      29.077  65.922  91.851  1.00  0.00           C  
ATOM    795  OG  SER B 603      30.019  65.364  90.885  1.00  0.00           O  
ATOM    796  N   PRO B 604      27.225  66.766  88.897  1.00  0.00           N  
ATOM    797  CA  PRO B 604      26.306  66.127  87.956  1.00  0.00           C  
ATOM    798  C   PRO B 604      26.746  64.722  87.650  1.00  0.00           C  
ATOM    799  O   PRO B 604      25.881  63.910  86.962  1.00  0.00           O  
ATOM    800  CB  PRO B 604      26.332  67.039  86.716  1.00  0.00           C  
ATOM    801  CG  PRO B 604      27.702  67.715  86.774  1.00  0.00           C  
ATOM    802  CD  PRO B 604      28.035  67.801  88.266  1.00  0.00           C  
ATOM    803  N   HIS B 605      27.903  64.246  88.004  1.00  0.00           N  
ATOM    804  CA  HIS B 605      28.332  62.877  87.782  1.00  0.00           C  
ATOM    805  C   HIS B 605      27.805  61.974  88.875  1.00  0.00           C  
ATOM    806  O   HIS B 605      27.647  60.647  88.577  1.00  0.00           O  
ATOM    807  CB  HIS B 605      29.875  62.779  87.765  1.00  0.00           C  
ATOM    808  CG  HIS B 605      30.562  63.460  86.642  1.00  0.00           C  
ATOM    809  ND1 HIS B 605      30.213  64.614  86.130  1.00  0.00           N  
ATOM    810  CD2 HIS B 605      31.689  62.923  85.818  1.00  0.00           C  
ATOM    811  CE1 HIS B 605      31.015  64.916  85.051  1.00  0.00           C  
ATOM    812  NE2 HIS B 605      31.910  63.980  84.795  1.00  0.00           N  
ATOM    813  N   LEU B 606      27.522  62.393  90.075  1.00  0.00           N  
ATOM    814  CA  LEU B 606      26.990  61.559  91.143  1.00  0.00           C  
ATOM    815  C   LEU B 606      25.490  61.443  91.049  1.00  0.00           C  
ATOM    816  O   LEU B 606      24.867  60.599  91.933  1.00  0.00           O  
ATOM    817  CB  LEU B 606      27.374  62.113  92.532  1.00  0.00           C  
ATOM    818  CG  LEU B 606      28.891  62.127  92.831  1.00  0.00           C  
ATOM    819  CD1 LEU B 606      29.142  62.806  94.186  1.00  0.00           C  
ATOM    820  CD2 LEU B 606      29.508  60.722  92.814  1.00  0.00           C  
ATOM    821  N   LEU B 607      24.769  62.094  90.187  1.00  0.00           N  
ATOM    822  CA  LEU B 607      23.325  61.997  90.053  1.00  0.00           C  
ATOM    823  C   LEU B 607      22.968  61.270  88.784  1.00  0.00           C  
ATOM    824  O   LEU B 607      21.641  61.201  88.441  1.00  0.00           O  
ATOM    825  CB  LEU B 607      22.689  63.419  90.132  1.00  0.00           C  
ATOM    826  CG  LEU B 607      21.620  63.602  91.237  1.00  0.00           C  
ATOM    827  CD1 LEU B 607      22.117  63.191  92.629  1.00  0.00           C  
ATOM    828  CD2 LEU B 607      21.153  65.065  91.257  1.00  0.00           C  
ATOM    829  N   ALA B 608      23.853  60.684  88.032  1.00  0.00           N  
ATOM    830  CA  ALA B 608      23.595  60.003  86.772  1.00  0.00           C  
ATOM    831  C   ALA B 608      23.955  58.539  86.856  1.00  0.00           C  
ATOM    832  O   ALA B 608      24.890  58.141  87.774  1.00  0.00           O  
ATOM    833  CB  ALA B 608      24.417  60.676  85.657  1.00  0.00           C  
ATOM    834  N   ASN B 609      23.437  57.658  86.049  1.00  0.00           N  
ATOM    835  CA  ASN B 609      23.771  56.241  86.018  1.00  0.00           C  
ATOM    836  C   ASN B 609      24.110  55.792  84.623  1.00  0.00           C  
ATOM    837  O   ASN B 609      24.059  54.446  84.354  1.00  0.00           O  
ATOM    838  CB  ASN B 609      22.671  55.376  86.669  1.00  0.00           C  
ATOM    839  CG  ASN B 609      21.333  55.385  86.022  1.00  0.00           C  
ATOM    840  OD1 ASN B 609      20.314  54.773  86.712  1.00  0.00           O  
ATOM    841  ND2 ASN B 609      21.039  55.902  84.867  1.00  0.00           N  
ATOM    842  N   SER B 610      24.504  56.603  83.684  1.00  0.00           N  
ATOM    843  CA  SER B 610      24.879  56.213  82.333  1.00  0.00           C  
ATOM    844  C   SER B 610      26.032  57.057  81.873  1.00  0.00           C  
ATOM    845  O   SER B 610      26.069  58.366  82.276  1.00  0.00           O  
ATOM    846  CB  SER B 610      23.673  56.392  81.378  1.00  0.00           C  
ATOM    847  OG  SER B 610      23.981  55.813  80.076  1.00  0.00           O  
ATOM    848  N   LYS B 611      26.982  56.617  81.098  1.00  0.00           N  
ATOM    849  CA  LYS B 611      28.126  57.417  80.667  1.00  0.00           C  
ATOM    850  C   LYS B 611      28.880  57.962  81.858  1.00  0.00           C  
ATOM    851  O   LYS B 611      29.518  59.166  81.732  1.00  0.00           O  
ATOM    852  CB  LYS B 611      27.735  58.517  79.655  1.00  0.00           C  
ATOM    853  CG  LYS B 611      27.183  57.948  78.343  1.00  0.00           C  
ATOM    854  CD  LYS B 611      26.908  59.048  77.312  1.00  0.00           C  
ATOM    855  CE  LYS B 611      26.404  58.498  75.978  1.00  0.00           C  
ATOM    856  NZ  LYS B 611      26.165  59.579  75.033  1.00  0.00           N1+
ATOM    857  N   VAL B 612      28.993  57.294  82.971  1.00  0.00           N  
ATOM    858  CA  VAL B 612      29.840  57.650  84.105  1.00  0.00           C  
ATOM    859  C   VAL B 612      30.782  56.487  84.298  1.00  0.00           C  
ATOM    860  O   VAL B 612      30.206  55.259  84.519  1.00  0.00           O  
ATOM    861  CB  VAL B 612      29.006  57.907  85.409  1.00  0.00           C  
ATOM    862  CG1 VAL B 612      29.848  58.688  86.423  1.00  0.00           C  
ATOM    863  CG2 VAL B 612      27.687  58.632  85.124  1.00  0.00           C  
ATOM    864  N   ASP B 613      32.078  56.547  84.207  1.00  0.00           N  
ATOM    865  CA  ASP B 613      32.930  55.354  84.230  1.00  0.00           C  
ATOM    866  C   ASP B 613      32.898  54.715  85.606  1.00  0.00           C  
ATOM    867  O   ASP B 613      32.206  53.510  85.668  1.00  0.00           O  
ATOM    868  CB  ASP B 613      34.315  55.686  83.659  1.00  0.00           C  
ATOM    869  CG  ASP B 613      35.276  54.559  83.736  1.00  0.00           C  
ATOM    870  OD1 ASP B 613      35.173  53.617  84.653  1.00  0.00           O  
ATOM    871  OD2 ASP B 613      36.289  54.480  82.891  1.00  0.00           O  
ATOM    872  N   PRO B 614      33.354  55.170  86.738  1.00  0.00           N  
ATOM    873  CA  PRO B 614      33.074  54.485  88.018  1.00  0.00           C  
ATOM    874  C   PRO B 614      31.603  54.647  88.301  1.00  0.00           C  
ATOM    875  O   PRO B 614      31.140  55.919  88.528  1.00  0.00           O  
ATOM    876  CB  PRO B 614      33.966  55.191  89.058  1.00  0.00           C  
ATOM    877  CG  PRO B 614      34.893  56.103  88.253  1.00  0.00           C  
ATOM    878  CD  PRO B 614      34.149  56.367  86.944  1.00  0.00           C  
ATOM    879  N   MET B 615      30.744  53.671  88.278  1.00  0.00           N  
ATOM    880  CA  MET B 615      29.300  53.860  88.418  1.00  0.00           C  
ATOM    881  C   MET B 615      28.985  54.340  89.814  1.00  0.00           C  
ATOM    882  O   MET B 615      29.326  53.492  90.857  1.00  0.00           O  
ATOM    883  CB  MET B 615      28.587  52.535  88.101  1.00  0.00           C  
ATOM    884  CG  MET B 615      27.067  52.644  88.099  1.00  0.00           C  
ATOM    885  SD  MET B 615      26.399  53.798  86.804  1.00  0.00           S  
ATOM    886  CE  MET B 615      26.870  52.948  85.246  1.00  0.00           C  
ATOM    887  N   PRO B 616      28.445  55.480  90.136  1.00  0.00           N  
ATOM    888  CA  PRO B 616      28.242  55.876  91.533  1.00  0.00           C  
ATOM    889  C   PRO B 616      27.303  54.955  92.256  1.00  0.00           C  
ATOM    890  O   PRO B 616      26.225  54.464  91.571  1.00  0.00           O  
ATOM    891  CB  PRO B 616      27.645  57.302  91.459  1.00  0.00           C  
ATOM    892  CG  PRO B 616      27.935  57.784  90.039  1.00  0.00           C  
ATOM    893  CD  PRO B 616      28.017  56.510  89.201  1.00  0.00           C  
ATOM    894  N   TRP B 617      27.425  54.683  93.525  1.00  0.00           N  
ATOM    895  CA  TRP B 617      26.416  54.031  94.348  1.00  0.00           C  
ATOM    896  C   TRP B 617      26.019  52.673  93.838  1.00  0.00           C  
ATOM    897  O   TRP B 617      24.774  52.209  94.173  1.00  0.00           O  
ATOM    898  CB  TRP B 617      25.153  54.943  94.515  1.00  0.00           C  
ATOM    899  CG  TRP B 617      25.472  56.383  94.673  1.00  0.00           C  
ATOM    900  CD1 TRP B 617      24.986  57.428  93.816  1.00  0.00           C  
ATOM    901  CD2 TRP B 617      26.321  57.029  95.627  1.00  0.00           C  
ATOM    902  NE1 TRP B 617      25.489  58.588  94.200  1.00  0.00           N  
ATOM    903  CE2 TRP B 617      26.319  58.417  95.296  1.00  0.00           C  
ATOM    904  CE3 TRP B 617      27.082  56.583  96.726  1.00  0.00           C  
ATOM    905  CZ2 TRP B 617      27.054  59.355  96.012  1.00  0.00           C  
ATOM    906  CZ3 TRP B 617      27.822  57.527  97.450  1.00  0.00           C  
ATOM    907  CH2 TRP B 617      27.811  58.886  97.102  1.00  0.00           C  
ATOM    908  N   ASN B 618      26.802  51.900  93.138  1.00  0.00           N  
ATOM    909  CA  ASN B 618      26.464  50.550  92.693  1.00  0.00           C  
ATOM    910  C   ASN B 618      25.234  50.534  91.824  1.00  0.00           C  
ATOM    911  O   ASN B 618      24.528  49.365  91.715  1.00  0.00           O  
ATOM    912  CB  ASN B 618      26.319  49.570  93.887  1.00  0.00           C  
ATOM    913  CG  ASN B 618      27.541  49.546  94.741  1.00  0.00           C  
ATOM    914  OD1 ASN B 618      27.443  49.991  96.029  1.00  0.00           O  
ATOM    915  ND2 ASN B 618      28.702  49.128  94.329  1.00  0.00           N  
ATOM    916  N   GLN B 619      24.830  51.563  91.137  1.00  0.00           N  
ATOM    917  CA  GLN B 619      23.645  51.579  90.288  1.00  0.00           C  
ATOM    918  C   GLN B 619      23.783  50.646  89.109  1.00  0.00           C  
ATOM    919  O   GLN B 619      24.992  50.053  88.863  1.00  0.00           O  
ATOM    920  CB  GLN B 619      23.385  53.019  89.800  1.00  0.00           C  
ATOM    921  CG  GLN B 619      22.977  53.963  90.944  1.00  0.00           C  
ATOM    922  CD  GLN B 619      22.922  55.369  90.455  1.00  0.00           C  
ATOM    923  OE1 GLN B 619      24.079  56.100  90.422  1.00  0.00           O  
ATOM    924  NE2 GLN B 619      21.835  55.934  90.019  1.00  0.00           N  
ATOM    925  N   THR B 620      22.783  50.408  88.310  1.00  0.00           N  
ATOM    926  CA  THR B 620      22.831  49.595  87.101  1.00  0.00           C  
ATOM    927  C   THR B 620      22.749  50.493  85.893  1.00  0.00           C  
ATOM    928  O   THR B 620      21.971  51.621  85.983  1.00  0.00           O  
ATOM    929  CB  THR B 620      21.649  48.591  87.118  1.00  0.00           C  
ATOM    930  OG1 THR B 620      21.744  47.818  88.385  1.00  0.00           O  
ATOM    931  CG2 THR B 620      21.642  47.617  85.953  1.00  0.00           C  
ATOM    932  N   GLU B 621      23.367  50.255  84.773  1.00  0.00           N  
ATOM    933  CA  GLU B 621      23.299  51.124  83.603  1.00  0.00           C  
ATOM    934  C   GLU B 621      21.886  51.568  83.328  1.00  0.00           C  
ATOM    935  O   GLU B 621      20.868  50.656  83.438  1.00  0.00           O  
ATOM    936  CB  GLU B 621      23.877  50.397  82.363  1.00  0.00           C  
ATOM    937  CG  GLU B 621      25.404  50.450  82.313  1.00  0.00           C  
ATOM    938  CD  GLU B 621      25.944  51.800  82.000  1.00  0.00           C  
ATOM    939  OE1 GLU B 621      25.180  52.772  81.541  1.00  0.00           O  
ATOM    940  OE2 GLU B 621      27.231  52.061  82.159  1.00  0.00           O  
ATOM    941  N   GLY B 622      21.614  52.777  82.929  1.00  0.00           N  
ATOM    942  CA  GLY B 622      20.300  53.274  82.583  1.00  0.00           C  
ATOM    943  C   GLY B 622      20.404  54.298  81.498  1.00  0.00           C  
ATOM    944  O   GLY B 622      21.386  54.126  80.553  1.00  0.00           O  
ATOM    945  N   ASP B 623      19.616  55.331  81.412  1.00  0.00           N  
ATOM    946  CA  ASP B 623      19.652  56.328  80.353  1.00  0.00           C  
ATOM    947  C   ASP B 623      19.918  57.707  80.892  1.00  0.00           C  
ATOM    948  O   ASP B 623      19.896  58.745  79.991  1.00  0.00           O  
ATOM    949  CB  ASP B 623      18.339  56.305  79.538  1.00  0.00           C  
ATOM    950  CG  ASP B 623      17.127  56.686  80.306  1.00  0.00           C  
ATOM    951  OD1 ASP B 623      17.189  57.220  81.510  1.00  0.00           O  
ATOM    952  OD2 ASP B 623      15.926  56.521  79.777  1.00  0.00           O  
ATOM    953  N   VAL B 624      20.164  57.975  82.140  1.00  0.00           N  
ATOM    954  CA  VAL B 624      20.367  59.320  82.675  1.00  0.00           C  
ATOM    955  C   VAL B 624      21.828  59.691  82.543  1.00  0.00           C  
ATOM    956  O   VAL B 624      22.750  58.957  83.238  1.00  0.00           O  
ATOM    957  CB  VAL B 624      19.889  59.375  84.154  1.00  0.00           C  
ATOM    958  CG1 VAL B 624      20.094  60.779  84.728  1.00  0.00           C  
ATOM    959  CG2 VAL B 624      18.425  58.942  84.287  1.00  0.00           C  
ATOM    960  N   THR B 625      22.236  60.650  81.767  1.00  0.00           N  
ATOM    961  CA  THR B 625      23.624  61.019  81.488  1.00  0.00           C  
ATOM    962  C   THR B 625      24.049  62.156  82.383  1.00  0.00           C  
ATOM    963  O   THR B 625      23.027  62.937  82.898  1.00  0.00           O  
ATOM    964  CB  THR B 625      23.663  61.423  79.988  1.00  0.00           C  
ATOM    965  OG1 THR B 625      23.084  60.281  79.222  1.00  0.00           O  
ATOM    966  CG2 THR B 625      25.026  61.740  79.406  1.00  0.00           C  
ATOM    967  N   PRO B 626      25.263  62.504  82.712  1.00  0.00           N  
ATOM    968  CA  PRO B 626      25.529  63.702  83.522  1.00  0.00           C  
ATOM    969  C   PRO B 626      25.020  64.949  82.858  1.00  0.00           C  
ATOM    970  O   PRO B 626      24.718  66.022  83.655  1.00  0.00           O  
ATOM    971  CB  PRO B 626      27.062  63.716  83.716  1.00  0.00           C  
ATOM    972  CG  PRO B 626      27.491  62.275  83.450  1.00  0.00           C  
ATOM    973  CD  PRO B 626      26.484  61.770  82.415  1.00  0.00           C  
ATOM    974  N   ASP B 627      24.872  65.072  81.570  1.00  0.00           N  
ATOM    975  CA  ASP B 627      24.305  66.247  80.919  1.00  0.00           C  
ATOM    976  C   ASP B 627      22.811  66.281  81.135  1.00  0.00           C  
ATOM    977  O   ASP B 627      22.185  67.498  81.216  1.00  0.00           O  
ATOM    978  CB  ASP B 627      24.661  66.199  79.412  1.00  0.00           C  
ATOM    979  CG  ASP B 627      24.140  67.380  78.679  1.00  0.00           C  
ATOM    980  OD1 ASP B 627      22.864  67.476  78.356  1.00  0.00           O  
ATOM    981  OD2 ASP B 627      24.933  68.377  78.333  1.00  0.00           O  
ATOM    982  N   ASP B 628      22.101  65.197  81.252  1.00  0.00           N  
ATOM    983  CA  ASP B 628      20.671  65.157  81.518  1.00  0.00           C  
ATOM    984  C   ASP B 628      20.364  65.475  82.958  1.00  0.00           C  
ATOM    985  O   ASP B 628      19.073  65.844  83.243  1.00  0.00           O  
ATOM    986  CB  ASP B 628      20.100  63.770  81.173  1.00  0.00           C  
ATOM    987  CG  ASP B 628      20.340  63.343  79.773  1.00  0.00           C  
ATOM    988  OD1 ASP B 628      20.802  64.165  78.854  1.00  0.00           O  
ATOM    989  OD2 ASP B 628      20.086  62.095  79.409  1.00  0.00           O  
ATOM    990  N   VAL B 629      21.222  65.402  83.935  1.00  0.00           N  
ATOM    991  CA  VAL B 629      20.915  65.815  85.299  1.00  0.00           C  
ATOM    992  C   VAL B 629      21.166  67.289  85.445  1.00  0.00           C  
ATOM    993  O   VAL B 629      20.646  67.924  86.542  1.00  0.00           O  
ATOM    994  CB  VAL B 629      21.687  65.000  86.380  1.00  0.00           C  
ATOM    995  CG1 VAL B 629      21.677  63.506  86.059  1.00  0.00           C  
ATOM    996  CG2 VAL B 629      23.114  65.507  86.596  1.00  0.00           C  
ATOM    997  N   VAL B 630      21.836  67.982  84.570  1.00  0.00           N  
ATOM    998  CA  VAL B 630      21.887  69.436  84.553  1.00  0.00           C  
ATOM    999  C   VAL B 630      20.645  69.928  83.854  1.00  0.00           C  
ATOM   1000  O   VAL B 630      20.122  71.133  84.228  1.00  0.00           O  
ATOM   1001  CB  VAL B 630      23.198  69.939  83.881  1.00  0.00           C  
ATOM   1002  CG1 VAL B 630      23.270  71.469  83.900  1.00  0.00           C  
ATOM   1003  CG2 VAL B 630      24.426  69.336  84.573  1.00  0.00           C  
ATOM   1004  N   ASP B 631      20.008  69.239  82.950  1.00  0.00           N  
ATOM   1005  CA  ASP B 631      18.737  69.657  82.378  1.00  0.00           C  
ATOM   1006  C   ASP B 631      17.610  69.415  83.354  1.00  0.00           C  
ATOM   1007  O   ASP B 631      16.478  70.174  83.222  1.00  0.00           O  
ATOM   1008  CB  ASP B 631      18.482  68.904  81.058  1.00  0.00           C  
ATOM   1009  CG  ASP B 631      17.274  69.387  80.345  1.00  0.00           C  
ATOM   1010  OD1 ASP B 631      16.953  70.669  80.325  1.00  0.00           O  
ATOM   1011  OD2 ASP B 631      16.488  68.551  79.695  1.00  0.00           O  
ATOM   1012  N   LEU B 632      17.656  68.514  84.291  1.00  0.00           N  
ATOM   1013  CA  LEU B 632      16.593  68.246  85.253  1.00  0.00           C  
ATOM   1014  C   LEU B 632      16.779  69.086  86.490  1.00  0.00           C  
ATOM   1015  O   LEU B 632      15.648  69.502  87.149  1.00  0.00           O  
ATOM   1016  CB  LEU B 632      16.571  66.741  85.612  1.00  0.00           C  
ATOM   1017  CG  LEU B 632      15.731  65.834  84.671  1.00  0.00           C  
ATOM   1018  CD1 LEU B 632      15.726  66.272  83.199  1.00  0.00           C  
ATOM   1019  CD2 LEU B 632      16.224  64.387  84.798  1.00  0.00           C  
ATOM   1020  N   VAL B 633      17.934  69.456  86.961  1.00  0.00           N  
ATOM   1021  CA  VAL B 633      18.071  70.411  88.054  1.00  0.00           C  
ATOM   1022  C   VAL B 633      17.771  71.792  87.531  1.00  0.00           C  
ATOM   1023  O   VAL B 633      17.259  72.712  88.405  1.00  0.00           O  
ATOM   1024  CB  VAL B 633      19.482  70.314  88.702  1.00  0.00           C  
ATOM   1025  CG1 VAL B 633      19.749  71.488  89.650  1.00  0.00           C  
ATOM   1026  CG2 VAL B 633      19.640  68.979  89.438  1.00  0.00           C  
ATOM   1027  N   ASN B 634      17.941  72.150  86.292  1.00  0.00           N  
ATOM   1028  CA  ASN B 634      17.574  73.468  85.786  1.00  0.00           C  
ATOM   1029  C   ASN B 634      16.078  73.555  85.611  1.00  0.00           C  
ATOM   1030  O   ASN B 634      15.491  74.785  85.744  1.00  0.00           O  
ATOM   1031  CB  ASN B 634      18.297  73.768  84.465  1.00  0.00           C  
ATOM   1032  CG  ASN B 634      19.783  73.775  84.555  1.00  0.00           C  
ATOM   1033  OD1 ASN B 634      20.470  74.013  83.390  1.00  0.00           O  
ATOM   1034  ND2 ASN B 634      20.485  73.570  85.630  1.00  0.00           N  
ATOM   1035  N   GLN B 635      15.320  72.529  85.353  1.00  0.00           N  
ATOM   1036  CA  GLN B 635      13.866  72.598  85.271  1.00  0.00           C  
ATOM   1037  C   GLN B 635      13.260  72.684  86.649  1.00  0.00           C  
ATOM   1038  O   GLN B 635      12.020  73.259  86.759  1.00  0.00           O  
ATOM   1039  CB  GLN B 635      13.300  71.368  84.532  1.00  0.00           C  
ATOM   1040  CG  GLN B 635      13.539  71.417  83.019  1.00  0.00           C  
ATOM   1041  CD  GLN B 635      13.139  70.143  82.356  1.00  0.00           C  
ATOM   1042  OE1 GLN B 635      11.964  69.552  82.736  1.00  0.00           O  
ATOM   1043  NE2 GLN B 635      13.844  69.553  81.436  1.00  0.00           N  
ATOM   1044  N   GLY B 636      13.834  72.228  87.724  1.00  0.00           N  
ATOM   1045  CA  GLY B 636      13.276  72.347  89.055  1.00  0.00           C  
ATOM   1046  C   GLY B 636      13.712  73.617  89.723  1.00  0.00           C  
ATOM   1047  O   GLY B 636      12.902  74.140  90.698  1.00  0.00           O  
ATOM   1048  N   LEU B 637      14.811  74.246  89.418  1.00  0.00           N  
ATOM   1049  CA  LEU B 637      15.204  75.527  89.985  1.00  0.00           C  
ATOM   1050  C   LEU B 637      14.571  76.658  89.217  1.00  0.00           C  
ATOM   1051  O   LEU B 637      14.593  77.896  89.806  1.00  0.00           O  
ATOM   1052  CB  LEU B 637      16.737  75.708  89.997  1.00  0.00           C  
ATOM   1053  CG  LEU B 637      17.520  74.696  90.865  1.00  0.00           C  
ATOM   1054  CD1 LEU B 637      19.025  74.964  90.724  1.00  0.00           C  
ATOM   1055  CD2 LEU B 637      17.103  74.710  92.339  1.00  0.00           C  
ATOM   1056  N   GLN B 638      14.017  76.518  88.048  1.00  0.00           N  
ATOM   1057  CA  GLN B 638      13.300  77.567  87.333  1.00  0.00           C  
ATOM   1058  C   GLN B 638      11.821  77.446  87.606  1.00  0.00           C  
ATOM   1059  O   GLN B 638      11.096  78.607  87.680  1.00  0.00           O  
ATOM   1060  CB  GLN B 638      13.593  77.508  85.816  1.00  0.00           C  
ATOM   1061  CG  GLN B 638      15.040  77.897  85.495  1.00  0.00           C  
ATOM   1062  CD  GLN B 638      15.425  77.625  84.080  1.00  0.00           C  
ATOM   1063  OE1 GLN B 638      15.000  76.466  83.492  1.00  0.00           O  
ATOM   1064  NE2 GLN B 638      16.186  78.413  83.377  1.00  0.00           N  
ATOM   1065  N   GLU B 639      11.198  76.319  87.797  1.00  0.00           N  
ATOM   1066  CA  GLU B 639       9.792  76.239  88.183  1.00  0.00           C  
ATOM   1067  C   GLU B 639       9.633  76.671  89.619  1.00  0.00           C  
ATOM   1068  O   GLU B 639       8.434  77.219  89.994  1.00  0.00           O  
ATOM   1069  CB  GLU B 639       9.246  74.815  87.967  1.00  0.00           C  
ATOM   1070  CG  GLU B 639       9.141  74.453  86.485  1.00  0.00           C  
ATOM   1071  CD  GLU B 639       8.901  73.009  86.242  1.00  0.00           C  
ATOM   1072  OE1 GLU B 639       8.857  72.131  87.225  1.00  0.00           O  
ATOM   1073  OE2 GLU B 639       8.746  72.552  85.010  1.00  0.00           O  
ATOM   1074  N   GLY B 640      10.577  76.560  90.508  1.00  0.00           N  
ATOM   1075  CA  GLY B 640      10.500  77.104  91.849  1.00  0.00           C  
ATOM   1076  C   GLY B 640      10.883  78.553  91.854  1.00  0.00           C  
ATOM   1077  O   GLY B 640      10.424  79.347  92.872  1.00  0.00           O  
ATOM   1078  N   GLU B 641      11.616  79.096  90.925  1.00  0.00           N  
ATOM   1079  CA  GLU B 641      11.911  80.522  90.837  1.00  0.00           C  
ATOM   1080  C   GLU B 641      10.659  81.270  90.444  1.00  0.00           C  
ATOM   1081  O   GLU B 641      10.478  82.535  90.939  1.00  0.00           O  
ATOM   1082  CB  GLU B 641      13.068  80.720  89.835  1.00  0.00           C  
ATOM   1083  CG  GLU B 641      13.492  82.171  89.627  1.00  0.00           C  
ATOM   1084  CD  GLU B 641      14.764  82.297  88.868  1.00  0.00           C  
ATOM   1085  OE1 GLU B 641      15.489  81.245  88.537  1.00  0.00           O  
ATOM   1086  OE2 GLU B 641      15.225  83.486  88.517  1.00  0.00           O  
ATOM   1087  N   GLN B 642       9.744  80.750  89.678  1.00  0.00           N  
ATOM   1088  CA  GLN B 642       8.479  81.380  89.331  1.00  0.00           C  
ATOM   1089  C   GLN B 642       7.407  81.049  90.340  1.00  0.00           C  
ATOM   1090  O   GLN B 642       6.241  81.768  90.252  1.00  0.00           O  
ATOM   1091  CB  GLN B 642       7.999  80.936  87.925  1.00  0.00           C  
ATOM   1092  CG  GLN B 642       8.604  81.741  86.761  1.00  0.00           C  
ATOM   1093  CD  GLN B 642      10.040  81.433  86.507  1.00  0.00           C  
ATOM   1094  OE1 GLN B 642      10.339  80.348  85.728  1.00  0.00           O  
ATOM   1095  NE2 GLN B 642      11.029  82.137  86.972  1.00  0.00           N  
ATOM   1096  N   ALA B 643       7.509  80.127  91.251  1.00  0.00           N  
ATOM   1097  CA  ALA B 643       6.455  79.766  92.189  1.00  0.00           C  
ATOM   1098  C   ALA B 643       6.752  80.248  93.584  1.00  0.00           C  
ATOM   1099  O   ALA B 643       5.738  80.136  94.503  1.00  0.00           O  
ATOM   1100  CB  ALA B 643       6.242  78.243  92.192  1.00  0.00           C  
ATOM   1101  N   PHE B 644       7.894  80.743  93.961  1.00  0.00           N  
ATOM   1102  CA  PHE B 644       8.210  81.168  95.314  1.00  0.00           C  
ATOM   1103  C   PHE B 644       8.842  82.529  95.329  1.00  0.00           C  
ATOM   1104  O   PHE B 644       9.242  83.027  96.545  1.00  0.00           O  
ATOM   1105  CB  PHE B 644       9.106  80.118  96.033  1.00  0.00           C  
ATOM   1106  CG  PHE B 644       8.488  78.736  96.053  1.00  0.00           C  
ATOM   1107  CD1 PHE B 644       7.255  78.501  96.685  1.00  0.00           C  
ATOM   1108  CD2 PHE B 644       9.143  77.658  95.437  1.00  0.00           C  
ATOM   1109  CE1 PHE B 644       6.691  77.224  96.691  1.00  0.00           C  
ATOM   1110  CE2 PHE B 644       8.579  76.380  95.443  1.00  0.00           C  
ATOM   1111  CZ  PHE B 644       7.349  76.159  96.067  1.00  0.00           C  
ATOM   1112  N   GLY B 645       8.992  83.283  94.278  1.00  0.00           N  
ATOM   1113  CA  GLY B 645       9.450  84.657  94.316  1.00  0.00           C  
ATOM   1114  C   GLY B 645      10.898  84.833  94.642  1.00  0.00           C  
ATOM   1115  O   GLY B 645      11.294  86.115  94.948  1.00  0.00           O  
ATOM   1116  N   ILE B 646      11.790  83.886  94.637  1.00  0.00           N  
ATOM   1117  CA  ILE B 646      13.202  84.087  94.927  1.00  0.00           C  
ATOM   1118  C   ILE B 646      14.033  83.706  93.730  1.00  0.00           C  
ATOM   1119  O   ILE B 646      13.597  82.688  92.922  1.00  0.00           O  
ATOM   1120  CB  ILE B 646      13.644  83.317  96.222  1.00  0.00           C  
ATOM   1121  CG1 ILE B 646      13.678  81.783  96.030  1.00  0.00           C  
ATOM   1122  CG2 ILE B 646      12.746  83.724  97.396  1.00  0.00           C  
ATOM   1123  CD1 ILE B 646      14.427  81.063  97.146  1.00  0.00           C  
ATOM   1124  N   LYS B 647      15.142  84.316  93.426  1.00  0.00           N  
ATOM   1125  CA  LYS B 647      15.976  84.005  92.267  1.00  0.00           C  
ATOM   1126  C   LYS B 647      16.906  82.867  92.599  1.00  0.00           C  
ATOM   1127  O   LYS B 647      17.448  82.841  93.861  1.00  0.00           O  
ATOM   1128  CB  LYS B 647      16.746  85.279  91.858  1.00  0.00           C  
ATOM   1129  CG  LYS B 647      17.565  85.100  90.577  1.00  0.00           C  
ATOM   1130  CD  LYS B 647      18.166  86.412  90.056  1.00  0.00           C  
ATOM   1131  CE  LYS B 647      17.109  87.396  89.548  1.00  0.00           C  
ATOM   1132  NZ  LYS B 647      17.730  88.605  89.032  1.00  0.00           N1+
ATOM   1133  N   VAL B 648      17.214  81.915  91.767  1.00  0.00           N  
ATOM   1134  CA  VAL B 648      18.079  80.797  92.103  1.00  0.00           C  
ATOM   1135  C   VAL B 648      18.973  80.440  90.950  1.00  0.00           C  
ATOM   1136  O   VAL B 648      18.458  80.428  89.679  1.00  0.00           O  
ATOM   1137  CB  VAL B 648      17.238  79.537  92.526  1.00  0.00           C  
ATOM   1138  CG1 VAL B 648      18.160  78.423  93.031  1.00  0.00           C  
ATOM   1139  CG2 VAL B 648      16.203  79.899  93.593  1.00  0.00           C  
ATOM   1140  N   ARG B 649      20.208  80.089  91.151  1.00  0.00           N  
ATOM   1141  CA  ARG B 649      21.173  79.657  90.155  1.00  0.00           C  
ATOM   1142  C   ARG B 649      21.803  78.368  90.619  1.00  0.00           C  
ATOM   1143  O   ARG B 649      21.359  77.829  91.801  1.00  0.00           O  
ATOM   1144  CB  ARG B 649      22.224  80.778  89.921  1.00  0.00           C  
ATOM   1145  CG  ARG B 649      21.592  82.076  89.400  1.00  0.00           C  
ATOM   1146  CD  ARG B 649      21.073  81.983  87.946  1.00  0.00           C  
ATOM   1147  NE  ARG B 649      19.825  82.711  87.763  1.00  0.00           N  
ATOM   1148  CZ  ARG B 649      19.598  83.736  86.914  1.00  0.00           C  
ATOM   1149  NH1 ARG B 649      20.583  84.309  86.186  1.00  0.00           N  
ATOM   1150  NH2 ARG B 649      18.340  84.253  86.852  1.00  0.00           N  
ATOM   1151  N   SER B 650      22.723  77.730  89.956  1.00  0.00           N  
ATOM   1152  CA  SER B 650      23.333  76.477  90.371  1.00  0.00           C  
ATOM   1153  C   SER B 650      24.815  76.498  90.122  1.00  0.00           C  
ATOM   1154  O   SER B 650      25.360  77.540  89.425  1.00  0.00           O  
ATOM   1155  CB  SER B 650      22.677  75.267  89.665  1.00  0.00           C  
ATOM   1156  OG  SER B 650      22.973  75.274  88.229  1.00  0.00           O  
ATOM   1157  N   ILE B 651      25.590  75.540  90.539  1.00  0.00           N  
ATOM   1158  CA  ILE B 651      27.017  75.398  90.295  1.00  0.00           C  
ATOM   1159  C   ILE B 651      27.292  73.935  90.066  1.00  0.00           C  
ATOM   1160  O   ILE B 651      26.451  73.026  90.660  1.00  0.00           O  
ATOM   1161  CB  ILE B 651      27.841  75.965  91.512  1.00  0.00           C  
ATOM   1162  CG1 ILE B 651      27.623  77.491  91.635  1.00  0.00           C  
ATOM   1163  CG2 ILE B 651      29.326  75.617  91.401  1.00  0.00           C  
ATOM   1164  CD1 ILE B 651      28.297  78.106  92.854  1.00  0.00           C  
ATOM   1165  N   LEU B 652      28.266  73.484  89.331  1.00  0.00           N  
ATOM   1166  CA  LEU B 652      28.519  72.067  89.086  1.00  0.00           C  
ATOM   1167  C   LEU B 652      29.829  71.672  89.717  1.00  0.00           C  
ATOM   1168  O   LEU B 652      30.957  72.368  89.380  1.00  0.00           O  
ATOM   1169  CB  LEU B 652      28.507  71.779  87.572  1.00  0.00           C  
ATOM   1170  CG  LEU B 652      27.180  72.169  86.885  1.00  0.00           C  
ATOM   1171  CD1 LEU B 652      27.277  71.873  85.385  1.00  0.00           C  
ATOM   1172  CD2 LEU B 652      25.966  71.458  87.496  1.00  0.00           C  
ATOM   1173  N   CYS B 653      29.912  70.708  90.588  1.00  0.00           N  
ATOM   1174  CA  CYS B 653      31.104  70.363  91.346  1.00  0.00           C  
ATOM   1175  C   CYS B 653      32.024  69.419  90.610  1.00  0.00           C  
ATOM   1176  O   CYS B 653      31.497  68.508  89.736  1.00  0.00           O  
ATOM   1177  CB  CYS B 653      30.704  69.685  92.671  1.00  0.00           C  
ATOM   1178  SG  CYS B 653      29.501  70.686  93.657  1.00  0.00           S  
ATOM   1179  N   CYS B 654      33.300  69.425  90.857  1.00  0.00           N  
ATOM   1180  CA  CYS B 654      34.301  68.485  90.369  1.00  0.00           C  
ATOM   1181  C   CYS B 654      34.713  67.636  91.546  1.00  0.00           C  
ATOM   1182  O   CYS B 654      35.002  68.302  92.712  1.00  0.00           O  
ATOM   1183  CB  CYS B 654      35.536  69.248  89.849  1.00  0.00           C  
ATOM   1184  SG  CYS B 654      35.129  70.456  88.509  1.00  0.00           S  
ATOM   1185  N   MET B 655      34.787  66.340  91.545  1.00  0.00           N  
ATOM   1186  CA  MET B 655      35.139  65.564  92.731  1.00  0.00           C  
ATOM   1187  C   MET B 655      36.634  65.451  92.869  1.00  0.00           C  
ATOM   1188  O   MET B 655      37.387  65.206  91.752  1.00  0.00           O  
ATOM   1189  CB  MET B 655      34.453  64.185  92.686  1.00  0.00           C  
ATOM   1190  CG  MET B 655      32.931  64.278  92.761  1.00  0.00           C  
ATOM   1191  SD  MET B 655      32.299  64.975  94.368  1.00  0.00           S  
ATOM   1192  CE  MET B 655      32.191  66.780  94.027  1.00  0.00           C  
ATOM   1193  N   ARG B 656      37.233  65.592  94.017  1.00  0.00           N  
ATOM   1194  CA  ARG B 656      38.672  65.499  94.218  1.00  0.00           C  
ATOM   1195  C   ARG B 656      39.176  64.104  93.958  1.00  0.00           C  
ATOM   1196  O   ARG B 656      40.517  63.952  93.709  1.00  0.00           O  
ATOM   1197  CB  ARG B 656      39.035  65.909  95.659  1.00  0.00           C  
ATOM   1198  CG  ARG B 656      38.873  67.406  95.934  1.00  0.00           C  
ATOM   1199  CD  ARG B 656      39.221  67.711  97.404  1.00  0.00           C  
ATOM   1200  NE  ARG B 656      39.391  69.130  97.694  1.00  0.00           N  
ATOM   1201  CZ  ARG B 656      40.542  69.805  97.463  1.00  0.00           C  
ATOM   1202  NH1 ARG B 656      41.517  69.293  96.676  1.00  0.00           N  
ATOM   1203  NH2 ARG B 656      40.705  71.031  98.009  1.00  0.00           N  
ATOM   1204  N   HIS B 657      38.413  63.053  93.996  1.00  0.00           N  
ATOM   1205  CA  HIS B 657      38.845  61.692  93.735  1.00  0.00           C  
ATOM   1206  C   HIS B 657      38.547  61.302  92.312  1.00  0.00           C  
ATOM   1207  O   HIS B 657      38.923  60.046  91.906  1.00  0.00           O  
ATOM   1208  CB  HIS B 657      38.213  60.704  94.755  1.00  0.00           C  
ATOM   1209  CG  HIS B 657      36.713  60.654  94.709  1.00  0.00           C  
ATOM   1210  ND1 HIS B 657      35.904  61.569  95.326  1.00  0.00           N  
ATOM   1211  CD2 HIS B 657      35.864  59.757  94.079  1.00  0.00           C  
ATOM   1212  CE1 HIS B 657      34.624  61.254  95.086  1.00  0.00           C  
ATOM   1213  NE2 HIS B 657      34.535  60.133  94.312  1.00  0.00           N  
ATOM   1214  N   GLN B 658      37.993  62.108  91.454  1.00  0.00           N  
ATOM   1215  CA  GLN B 658      37.718  61.802  90.056  1.00  0.00           C  
ATOM   1216  C   GLN B 658      38.153  62.951  89.180  1.00  0.00           C  
ATOM   1217  O   GLN B 658      37.182  63.744  88.595  1.00  0.00           O  
ATOM   1218  CB  GLN B 658      36.223  61.460  89.852  1.00  0.00           C  
ATOM   1219  CG  GLN B 658      35.890  60.066  90.387  1.00  0.00           C  
ATOM   1220  CD  GLN B 658      36.652  59.001  89.675  1.00  0.00           C  
ATOM   1221  OE1 GLN B 658      36.687  59.032  88.305  1.00  0.00           O  
ATOM   1222  NE2 GLN B 658      37.280  58.034  90.277  1.00  0.00           N  
ATOM   1223  N   PRO B 659      39.394  63.216  88.890  1.00  0.00           N  
ATOM   1224  CA  PRO B 659      39.782  64.242  87.922  1.00  0.00           C  
ATOM   1225  C   PRO B 659      39.335  63.880  86.530  1.00  0.00           C  
ATOM   1226  O   PRO B 659      39.389  64.862  85.574  1.00  0.00           O  
ATOM   1227  CB  PRO B 659      41.323  64.338  88.028  1.00  0.00           C  
ATOM   1228  CG  PRO B 659      41.699  63.514  89.261  1.00  0.00           C  
ATOM   1229  CD  PRO B 659      40.545  62.531  89.455  1.00  0.00           C  
ATOM   1230  N   SER B 660      38.924  62.694  86.184  1.00  0.00           N  
ATOM   1231  CA  SER B 660      38.451  62.338  84.852  1.00  0.00           C  
ATOM   1232  C   SER B 660      37.071  62.893  84.604  1.00  0.00           C  
ATOM   1233  O   SER B 660      36.671  63.061  83.304  1.00  0.00           O  
ATOM   1234  CB  SER B 660      38.481  60.813  84.661  1.00  0.00           C  
ATOM   1235  OG  SER B 660      37.562  60.153  85.591  1.00  0.00           O  
ATOM   1236  N   TRP B 661      36.253  63.217  85.563  1.00  0.00           N  
ATOM   1237  CA  TRP B 661      34.978  63.894  85.386  1.00  0.00           C  
ATOM   1238  C   TRP B 661      35.193  65.381  85.245  1.00  0.00           C  
ATOM   1239  O   TRP B 661      34.135  66.127  84.804  1.00  0.00           O  
ATOM   1240  CB  TRP B 661      34.062  63.646  86.619  1.00  0.00           C  
ATOM   1241  CG  TRP B 661      33.061  62.464  86.510  1.00  0.00           C  
ATOM   1242  CD1 TRP B 661      33.514  61.265  85.705  1.00  0.00           C  
ATOM   1243  CD2 TRP B 661      32.815  61.804  87.860  1.00  0.00           C  
ATOM   1244  NE1 TRP B 661      33.347  60.172  86.371  1.00  0.00           N  
ATOM   1245  CE2 TRP B 661      32.932  60.414  87.684  1.00  0.00           C  
ATOM   1246  CE3 TRP B 661      32.549  62.320  89.129  1.00  0.00           C  
ATOM   1247  CZ2 TRP B 661      32.665  59.509  88.714  1.00  0.00           C  
ATOM   1248  CZ3 TRP B 661      32.305  61.421  90.179  1.00  0.00           C  
ATOM   1249  CH2 TRP B 661      32.330  60.038  89.967  1.00  0.00           C  
ATOM   1250  N   SER B 662      36.297  65.992  85.565  1.00  0.00           N  
ATOM   1251  CA  SER B 662      36.439  67.440  85.668  1.00  0.00           C  
ATOM   1252  C   SER B 662      36.436  68.143  84.337  1.00  0.00           C  
ATOM   1253  O   SER B 662      35.814  69.367  84.290  1.00  0.00           O  
ATOM   1254  CB  SER B 662      37.720  67.758  86.450  1.00  0.00           C  
ATOM   1255  OG  SER B 662      37.708  67.008  87.704  1.00  0.00           O  
ATOM   1256  N   LEU B 663      36.988  67.695  83.246  1.00  0.00           N  
ATOM   1257  CA  LEU B 663      36.876  68.399  81.972  1.00  0.00           C  
ATOM   1258  C   LEU B 663      35.467  68.294  81.446  1.00  0.00           C  
ATOM   1259  O   LEU B 663      35.054  69.238  80.540  1.00  0.00           O  
ATOM   1260  CB  LEU B 663      37.886  67.869  80.934  1.00  0.00           C  
ATOM   1261  CG  LEU B 663      39.341  68.342  81.169  1.00  0.00           C  
ATOM   1262  CD1 LEU B 663      40.304  67.566  80.259  1.00  0.00           C  
ATOM   1263  CD2 LEU B 663      39.492  69.853  80.940  1.00  0.00           C  
ATOM   1264  N   GLU B 664      34.631  67.369  81.818  1.00  0.00           N  
ATOM   1265  CA  GLU B 664      33.233  67.297  81.413  1.00  0.00           C  
ATOM   1266  C   GLU B 664      32.403  68.214  82.277  1.00  0.00           C  
ATOM   1267  O   GLU B 664      31.261  68.749  81.738  1.00  0.00           O  
ATOM   1268  CB  GLU B 664      32.757  65.832  81.489  1.00  0.00           C  
ATOM   1269  CG  GLU B 664      31.287  65.658  81.116  1.00  0.00           C  
ATOM   1270  CD  GLU B 664      30.848  64.240  81.126  1.00  0.00           C  
ATOM   1271  OE1 GLU B 664      31.715  63.245  81.100  1.00  0.00           O  
ATOM   1272  OE2 GLU B 664      29.563  63.930  81.151  1.00  0.00           O  
ATOM   1273  N   VAL B 665      32.727  68.546  83.494  1.00  0.00           N  
ATOM   1274  CA  VAL B 665      32.017  69.558  84.269  1.00  0.00           C  
ATOM   1275  C   VAL B 665      32.257  70.904  83.629  1.00  0.00           C  
ATOM   1276  O   VAL B 665      31.263  71.845  83.691  1.00  0.00           O  
ATOM   1277  CB  VAL B 665      32.482  69.523  85.755  1.00  0.00           C  
ATOM   1278  CG1 VAL B 665      31.878  70.674  86.563  1.00  0.00           C  
ATOM   1279  CG2 VAL B 665      32.131  68.184  86.416  1.00  0.00           C  
ATOM   1280  N   LEU B 666      33.353  71.197  82.990  1.00  0.00           N  
ATOM   1281  CA  LEU B 666      33.575  72.459  82.295  1.00  0.00           C  
ATOM   1282  C   LEU B 666      32.712  72.539  81.061  1.00  0.00           C  
ATOM   1283  O   LEU B 666      32.274  73.777  80.670  1.00  0.00           O  
ATOM   1284  CB  LEU B 666      35.069  72.597  81.928  1.00  0.00           C  
ATOM   1285  CG  LEU B 666      35.443  73.977  81.344  1.00  0.00           C  
ATOM   1286  CD1 LEU B 666      35.251  75.114  82.357  1.00  0.00           C  
ATOM   1287  CD2 LEU B 666      36.884  73.959  80.816  1.00  0.00           C  
ATOM   1288  N   GLU B 667      32.377  71.503  80.347  1.00  0.00           N  
ATOM   1289  CA  GLU B 667      31.517  71.574  79.173  1.00  0.00           C  
ATOM   1290  C   GLU B 667      30.066  71.616  79.577  1.00  0.00           C  
ATOM   1291  O   GLU B 667      29.150  71.999  78.630  1.00  0.00           O  
ATOM   1292  CB  GLU B 667      31.813  70.418  78.195  1.00  0.00           C  
ATOM   1293  CG  GLU B 667      33.288  70.362  77.775  1.00  0.00           C  
ATOM   1294  CD  GLU B 667      33.800  71.648  77.231  1.00  0.00           C  
ATOM   1295  OE1 GLU B 667      33.066  72.402  76.434  1.00  0.00           O  
ATOM   1296  OE2 GLU B 667      35.013  72.077  77.528  1.00  0.00           O  
ATOM   1297  N   LEU B 668      29.657  71.343  80.782  1.00  0.00           N  
ATOM   1298  CA  LEU B 668      28.317  71.572  81.300  1.00  0.00           C  
ATOM   1299  C   LEU B 668      28.259  72.936  81.947  1.00  0.00           C  
ATOM   1300  O   LEU B 668      27.030  73.410  82.327  1.00  0.00           O  
ATOM   1301  CB  LEU B 668      27.923  70.474  82.314  1.00  0.00           C  
ATOM   1302  CG  LEU B 668      27.460  69.097  81.743  1.00  0.00           C  
ATOM   1303  CD1 LEU B 668      27.834  68.846  80.278  1.00  0.00           C  
ATOM   1304  CD2 LEU B 668      27.987  67.961  82.633  1.00  0.00           C  
ATOM   1305  N   CYS B 669      29.309  73.684  82.131  1.00  0.00           N  
ATOM   1306  CA  CYS B 669      29.296  75.061  82.596  1.00  0.00           C  
ATOM   1307  C   CYS B 669      29.364  76.005  81.418  1.00  0.00           C  
ATOM   1308  O   CYS B 669      28.984  77.305  81.627  1.00  0.00           O  
ATOM   1309  CB  CYS B 669      30.468  75.325  83.559  1.00  0.00           C  
ATOM   1310  SG  CYS B 669      30.382  74.282  85.091  1.00  0.00           S  
ATOM   1311  N   LYS B 670      29.744  75.637  80.228  1.00  0.00           N  
ATOM   1312  CA  LYS B 670      29.677  76.467  79.028  1.00  0.00           C  
ATOM   1313  C   LYS B 670      28.326  76.269  78.376  1.00  0.00           C  
ATOM   1314  O   LYS B 670      27.606  77.366  77.990  1.00  0.00           O  
ATOM   1315  CB  LYS B 670      30.773  76.069  78.013  1.00  0.00           C  
ATOM   1316  CG  LYS B 670      32.207  76.321  78.487  1.00  0.00           C  
ATOM   1317  CD  LYS B 670      33.223  75.839  77.442  1.00  0.00           C  
ATOM   1318  CE  LYS B 670      34.668  75.917  77.935  1.00  0.00           C  
ATOM   1319  NZ  LYS B 670      35.587  75.387  76.938  1.00  0.00           N1+
ATOM   1320  N   LYS B 671      27.831  75.085  78.155  1.00  0.00           N  
ATOM   1321  CA  LYS B 671      26.543  74.836  77.516  1.00  0.00           C  
ATOM   1322  C   LYS B 671      25.416  75.396  78.346  1.00  0.00           C  
ATOM   1323  O   LYS B 671      24.299  75.851  77.695  1.00  0.00           O  
ATOM   1324  CB  LYS B 671      26.375  73.315  77.308  1.00  0.00           C  
ATOM   1325  CG  LYS B 671      25.048  72.940  76.648  1.00  0.00           C  
ATOM   1326  CD  LYS B 671      24.903  71.428  76.443  1.00  0.00           C  
ATOM   1327  CE  LYS B 671      23.534  71.057  75.873  1.00  0.00           C  
ATOM   1328  NZ  LYS B 671      23.412  69.618  75.693  1.00  0.00           N1+
ATOM   1329  N   TYR B 672      25.456  75.441  79.645  1.00  0.00           N  
ATOM   1330  CA  TYR B 672      24.406  75.953  80.508  1.00  0.00           C  
ATOM   1331  C   TYR B 672      24.850  77.241  81.156  1.00  0.00           C  
ATOM   1332  O   TYR B 672      24.330  77.573  82.378  1.00  0.00           O  
ATOM   1333  CB  TYR B 672      23.997  74.888  81.560  1.00  0.00           C  
ATOM   1334  CG  TYR B 672      23.433  73.625  80.939  1.00  0.00           C  
ATOM   1335  CD1 TYR B 672      22.055  73.508  80.686  1.00  0.00           C  
ATOM   1336  CD2 TYR B 672      24.269  72.541  80.617  1.00  0.00           C  
ATOM   1337  CE1 TYR B 672      21.517  72.342  80.139  1.00  0.00           C  
ATOM   1338  CE2 TYR B 672      23.749  71.367  80.069  1.00  0.00           C  
ATOM   1339  CZ  TYR B 672      22.371  71.273  79.837  1.00  0.00           C  
ATOM   1340  OH  TYR B 672      21.861  70.103  79.307  1.00  0.00           O  
ATOM   1341  N   ASN B 673      25.684  78.069  80.594  1.00  0.00           N  
ATOM   1342  CA  ASN B 673      26.119  79.329  81.201  1.00  0.00           C  
ATOM   1343  C   ASN B 673      24.934  80.257  81.343  1.00  0.00           C  
ATOM   1344  O   ASN B 673      24.198  80.540  80.222  1.00  0.00           O  
ATOM   1345  CB  ASN B 673      27.230  79.955  80.341  1.00  0.00           C  
ATOM   1346  CG  ASN B 673      27.979  81.045  81.033  1.00  0.00           C  
ATOM   1347  OD1 ASN B 673      27.477  81.584  82.182  1.00  0.00           O  
ATOM   1348  ND2 ASN B 673      29.109  81.517  80.589  1.00  0.00           N  
ATOM   1349  N   GLN B 674      24.579  80.770  82.485  1.00  0.00           N  
ATOM   1350  CA  GLN B 674      23.422  81.615  82.750  1.00  0.00           C  
ATOM   1351  C   GLN B 674      22.116  80.913  82.495  1.00  0.00           C  
ATOM   1352  O   GLN B 674      20.972  81.628  82.757  1.00  0.00           O  
ATOM   1353  CB  GLN B 674      23.516  82.996  82.062  1.00  0.00           C  
ATOM   1354  CG  GLN B 674      24.768  83.771  82.484  1.00  0.00           C  
ATOM   1355  CD  GLN B 674      24.860  84.026  83.952  1.00  0.00           C  
ATOM   1356  OE1 GLN B 674      23.709  84.215  84.667  1.00  0.00           O  
ATOM   1357  NE2 GLN B 674      25.991  84.105  84.591  1.00  0.00           N  
ATOM   1358  N   LYS B 675      22.013  79.662  82.149  1.00  0.00           N  
ATOM   1359  CA  LYS B 675      20.794  78.851  82.220  1.00  0.00           C  
ATOM   1360  C   LYS B 675      20.867  78.167  83.576  1.00  0.00           C  
ATOM   1361  O   LYS B 675      21.040  76.819  83.661  1.00  0.00           O  
ATOM   1362  CB  LYS B 675      20.718  77.889  81.025  1.00  0.00           C  
ATOM   1363  CG  LYS B 675      19.395  77.114  80.967  1.00  0.00           C  
ATOM   1364  CD  LYS B 675      19.300  76.236  79.712  1.00  0.00           C  
ATOM   1365  CE  LYS B 675      18.025  75.390  79.646  1.00  0.00           C  
ATOM   1366  NZ  LYS B 675      18.000  74.358  80.672  1.00  0.00           N1+
ATOM   1367  N   THR B 676      20.857  78.913  84.644  1.00  0.00           N  
ATOM   1368  CA  THR B 676      21.151  78.596  86.038  1.00  0.00           C  
ATOM   1369  C   THR B 676      22.625  78.350  86.270  1.00  0.00           C  
ATOM   1370  O   THR B 676      23.200  79.066  87.287  1.00  0.00           O  
ATOM   1371  CB  THR B 676      20.290  77.487  86.693  1.00  0.00           C  
ATOM   1372  OG1 THR B 676      20.862  76.154  86.385  1.00  0.00           O  
ATOM   1373  CG2 THR B 676      18.825  77.507  86.290  1.00  0.00           C  
ATOM   1374  N   VAL B 677      23.385  77.506  85.632  1.00  0.00           N  
ATOM   1375  CA  VAL B 677      24.767  77.231  86.039  1.00  0.00           C  
ATOM   1376  C   VAL B 677      25.623  78.466  85.880  1.00  0.00           C  
ATOM   1377  O   VAL B 677      25.813  78.969  84.621  1.00  0.00           O  
ATOM   1378  CB  VAL B 677      25.357  76.044  85.230  1.00  0.00           C  
ATOM   1379  CG1 VAL B 677      26.830  75.830  85.603  1.00  0.00           C  
ATOM   1380  CG2 VAL B 677      24.556  74.755  85.447  1.00  0.00           C  
ATOM   1381  N   VAL B 678      26.193  79.052  86.892  1.00  0.00           N  
ATOM   1382  CA  VAL B 678      27.011  80.248  86.837  1.00  0.00           C  
ATOM   1383  C   VAL B 678      28.445  79.956  87.174  1.00  0.00           C  
ATOM   1384  O   VAL B 678      29.329  81.000  87.029  1.00  0.00           O  
ATOM   1385  CB  VAL B 678      26.461  81.355  87.805  1.00  0.00           C  
ATOM   1386  CG1 VAL B 678      25.089  81.863  87.350  1.00  0.00           C  
ATOM   1387  CG2 VAL B 678      26.417  80.886  89.265  1.00  0.00           C  
ATOM   1388  N   ALA B 679      28.908  78.818  87.605  1.00  0.00           N  
ATOM   1389  CA  ALA B 679      30.295  78.631  88.010  1.00  0.00           C  
ATOM   1390  C   ALA B 679      30.678  77.180  88.099  1.00  0.00           C  
ATOM   1391  O   ALA B 679      29.739  76.204  87.911  1.00  0.00           O  
ATOM   1392  CB  ALA B 679      30.544  79.313  89.371  1.00  0.00           C  
ATOM   1393  N   MET B 680      31.906  76.854  88.390  1.00  0.00           N  
ATOM   1394  CA  MET B 680      32.442  75.524  88.634  1.00  0.00           C  
ATOM   1395  C   MET B 680      32.909  75.437  90.068  1.00  0.00           C  
ATOM   1396  O   MET B 680      33.364  76.581  90.669  1.00  0.00           O  
ATOM   1397  CB  MET B 680      33.623  75.265  87.652  1.00  0.00           C  
ATOM   1398  CG  MET B 680      34.494  74.092  88.086  1.00  0.00           C  
ATOM   1399  SD  MET B 680      35.820  73.690  86.855  1.00  0.00           S  
ATOM   1400  CE  MET B 680      34.829  72.784  85.608  1.00  0.00           C  
ATOM   1401  N   ASP B 681      32.925  74.319  90.734  1.00  0.00           N  
ATOM   1402  CA  ASP B 681      33.352  74.151  92.112  1.00  0.00           C  
ATOM   1403  C   ASP B 681      34.291  72.977  92.239  1.00  0.00           C  
ATOM   1404  O   ASP B 681      34.434  72.137  91.167  1.00  0.00           O  
ATOM   1405  CB  ASP B 681      32.090  73.964  93.003  1.00  0.00           C  
ATOM   1406  CG  ASP B 681      32.426  73.645  94.408  1.00  0.00           C  
ATOM   1407  OD1 ASP B 681      33.147  74.473  95.145  1.00  0.00           O  
ATOM   1408  OD2 ASP B 681      32.011  72.528  94.966  1.00  0.00           O  
ATOM   1409  N   LEU B 682      34.976  72.737  93.323  1.00  0.00           N  
ATOM   1410  CA  LEU B 682      35.823  71.566  93.559  1.00  0.00           C  
ATOM   1411  C   LEU B 682      35.504  71.053  94.947  1.00  0.00           C  
ATOM   1412  O   LEU B 682      36.207  71.563  96.009  1.00  0.00           O  
ATOM   1413  CB  LEU B 682      37.318  71.936  93.405  1.00  0.00           C  
ATOM   1414  CG  LEU B 682      38.300  70.779  93.709  1.00  0.00           C  
ATOM   1415  CD1 LEU B 682      38.142  69.606  92.734  1.00  0.00           C  
ATOM   1416  CD2 LEU B 682      39.749  71.287  93.695  1.00  0.00           C  
ATOM   1417  N   ALA B 683      34.569  70.178  95.171  1.00  0.00           N  
ATOM   1418  CA  ALA B 683      34.210  69.639  96.477  1.00  0.00           C  
ATOM   1419  C   ALA B 683      34.748  68.236  96.620  1.00  0.00           C  
ATOM   1420  O   ALA B 683      35.402  67.685  95.547  1.00  0.00           O  
ATOM   1421  CB  ALA B 683      32.687  69.667  96.661  1.00  0.00           C  
ATOM   1422  N   GLY B 684      34.620  67.532  97.707  1.00  0.00           N  
ATOM   1423  CA  GLY B 684      35.096  66.175  97.873  1.00  0.00           C  
ATOM   1424  C   GLY B 684      35.973  66.024  99.076  1.00  0.00           C  
ATOM   1425  O   GLY B 684      35.725  66.807 100.173  1.00  0.00           O  
ATOM   1426  N   ASP B 685      36.928  65.141  99.133  1.00  0.00           N  
ATOM   1427  CA  ASP B 685      37.743  64.869 100.314  1.00  0.00           C  
ATOM   1428  C   ASP B 685      39.043  65.642 100.241  1.00  0.00           C  
ATOM   1429  O   ASP B 685      40.026  65.209  99.389  1.00  0.00           O  
ATOM   1430  CB  ASP B 685      37.992  63.355 100.419  1.00  0.00           C  
ATOM   1431  CG  ASP B 685      38.726  62.968 101.646  1.00  0.00           C  
ATOM   1432  OD1 ASP B 685      38.736  63.737 102.721  1.00  0.00           O  
ATOM   1433  OD2 ASP B 685      39.387  61.827 101.709  1.00  0.00           O  
ATOM   1434  N   GLU B 686      39.257  66.704 100.960  1.00  0.00           N  
ATOM   1435  CA  GLU B 686      40.472  67.510 100.926  1.00  0.00           C  
ATOM   1436  C   GLU B 686      41.633  66.787 101.555  1.00  0.00           C  
ATOM   1437  O   GLU B 686      42.897  67.247 101.272  1.00  0.00           O  
ATOM   1438  CB  GLU B 686      40.188  68.854 101.634  1.00  0.00           C  
ATOM   1439  CG  GLU B 686      41.292  69.893 101.450  1.00  0.00           C  
ATOM   1440  CD  GLU B 686      41.036  71.163 102.176  1.00  0.00           C  
ATOM   1441  OE1 GLU B 686      39.831  71.512 102.582  1.00  0.00           O  
ATOM   1442  OE2 GLU B 686      42.029  72.001 102.427  1.00  0.00           O  
ATOM   1443  N   THR B 687      41.516  65.763 102.350  1.00  0.00           N  
ATOM   1444  CA  THR B 687      42.654  65.073 102.938  1.00  0.00           C  
ATOM   1445  C   THR B 687      43.406  64.267 101.914  1.00  0.00           C  
ATOM   1446  O   THR B 687      44.549  63.632 102.332  1.00  0.00           O  
ATOM   1447  CB  THR B 687      42.244  64.200 104.143  1.00  0.00           C  
ATOM   1448  OG1 THR B 687      41.390  63.073 103.666  1.00  0.00           O  
ATOM   1449  CG2 THR B 687      41.493  64.950 105.229  1.00  0.00           C  
ATOM   1450  N   ILE B 688      43.059  64.159 100.664  1.00  0.00           N  
ATOM   1451  CA  ILE B 688      43.864  63.475  99.653  1.00  0.00           C  
ATOM   1452  C   ILE B 688      45.043  64.369  99.335  1.00  0.00           C  
ATOM   1453  O   ILE B 688      44.794  65.629  98.851  1.00  0.00           O  
ATOM   1454  CB  ILE B 688      43.002  63.168  98.396  1.00  0.00           C  
ATOM   1455  CG1 ILE B 688      41.795  62.270  98.761  1.00  0.00           C  
ATOM   1456  CG2 ILE B 688      43.865  62.531  97.301  1.00  0.00           C  
ATOM   1457  CD1 ILE B 688      40.760  62.169  97.645  1.00  0.00           C  
ATOM   1458  N   GLU B 689      46.276  64.026  99.562  1.00  0.00           N  
ATOM   1459  CA  GLU B 689      47.436  64.889  99.350  1.00  0.00           C  
ATOM   1460  C   GLU B 689      47.420  65.524  97.984  1.00  0.00           C  
ATOM   1461  O   GLU B 689      47.217  64.721  96.890  1.00  0.00           O  
ATOM   1462  CB  GLU B 689      48.734  64.053  99.510  1.00  0.00           C  
ATOM   1463  CG  GLU B 689      49.284  64.032 100.947  1.00  0.00           C  
ATOM   1464  CD  GLU B 689      50.282  65.109 101.185  1.00  0.00           C  
ATOM   1465  OE1 GLU B 689      51.357  64.892 101.919  1.00  0.00           O  
ATOM   1466  OE2 GLU B 689      50.129  66.313 100.665  1.00  0.00           O  
ATOM   1467  N   GLY B 690      47.669  66.789  97.797  1.00  0.00           N  
ATOM   1468  CA  GLY B 690      47.835  67.419  96.502  1.00  0.00           C  
ATOM   1469  C   GLY B 690      46.676  67.232  95.579  1.00  0.00           C  
ATOM   1470  O   GLY B 690      46.927  67.339  94.232  1.00  0.00           O  
ATOM   1471  N   SER B 691      45.452  67.007  95.962  1.00  0.00           N  
ATOM   1472  CA  SER B 691      44.340  66.815  95.045  1.00  0.00           C  
ATOM   1473  C   SER B 691      43.830  68.110  94.475  1.00  0.00           C  
ATOM   1474  O   SER B 691      42.834  68.022  93.533  1.00  0.00           O  
ATOM   1475  CB  SER B 691      43.236  65.958  95.677  1.00  0.00           C  
ATOM   1476  OG  SER B 691      42.759  66.533  96.938  1.00  0.00           O  
ATOM   1477  N   SER B 692      44.315  69.285  94.757  1.00  0.00           N  
ATOM   1478  CA  SER B 692      43.973  70.503  94.032  1.00  0.00           C  
ATOM   1479  C   SER B 692      44.768  70.594  92.754  1.00  0.00           C  
ATOM   1480  O   SER B 692      44.344  71.486  91.803  1.00  0.00           O  
ATOM   1481  CB  SER B 692      44.266  71.747  94.886  1.00  0.00           C  
ATOM   1482  OG  SER B 692      43.358  71.808  96.030  1.00  0.00           O  
ATOM   1483  N   LEU B 693      45.849  69.901  92.545  1.00  0.00           N  
ATOM   1484  CA  LEU B 693      46.732  70.020  91.397  1.00  0.00           C  
ATOM   1485  C   LEU B 693      46.720  68.783  90.547  1.00  0.00           C  
ATOM   1486  O   LEU B 693      47.586  68.761  89.479  1.00  0.00           O  
ATOM   1487  CB  LEU B 693      48.175  70.374  91.862  1.00  0.00           C  
ATOM   1488  CG  LEU B 693      48.507  71.884  91.812  1.00  0.00           C  
ATOM   1489  CD1 LEU B 693      47.465  72.749  92.531  1.00  0.00           C  
ATOM   1490  CD2 LEU B 693      49.906  72.133  92.393  1.00  0.00           C  
ATOM   1491  N   PHE B 694      45.930  67.760  90.704  1.00  0.00           N  
ATOM   1492  CA  PHE B 694      45.922  66.635  89.771  1.00  0.00           C  
ATOM   1493  C   PHE B 694      45.700  67.148  88.369  1.00  0.00           C  
ATOM   1494  O   PHE B 694      44.914  68.278  88.222  1.00  0.00           O  
ATOM   1495  CB  PHE B 694      44.836  65.608  90.147  1.00  0.00           C  
ATOM   1496  CG  PHE B 694      45.075  64.828  91.426  1.00  0.00           C  
ATOM   1497  CD1 PHE B 694      46.357  64.447  91.853  1.00  0.00           C  
ATOM   1498  CD2 PHE B 694      43.967  64.397  92.178  1.00  0.00           C  
ATOM   1499  CE1 PHE B 694      46.526  63.663  92.997  1.00  0.00           C  
ATOM   1500  CE2 PHE B 694      44.134  63.600  93.312  1.00  0.00           C  
ATOM   1501  CZ  PHE B 694      45.416  63.232  93.728  1.00  0.00           C  
ATOM   1502  N   PRO B 695      46.191  66.623  87.282  1.00  0.00           N  
ATOM   1503  CA  PRO B 695      46.006  67.220  85.953  1.00  0.00           C  
ATOM   1504  C   PRO B 695      44.573  67.466  85.585  1.00  0.00           C  
ATOM   1505  O   PRO B 695      44.306  68.580  84.829  1.00  0.00           O  
ATOM   1506  CB  PRO B 695      46.695  66.232  84.989  1.00  0.00           C  
ATOM   1507  CG  PRO B 695      47.730  65.523  85.861  1.00  0.00           C  
ATOM   1508  CD  PRO B 695      47.085  65.473  87.247  1.00  0.00           C  
ATOM   1509  N   GLY B 696      43.578  66.676  85.873  1.00  0.00           N  
ATOM   1510  CA  GLY B 696      42.220  66.933  85.429  1.00  0.00           C  
ATOM   1511  C   GLY B 696      41.640  68.164  86.056  1.00  0.00           C  
ATOM   1512  O   GLY B 696      40.679  68.849  85.357  1.00  0.00           O  
ATOM   1513  N   HIS B 697      41.994  68.603  87.230  1.00  0.00           N  
ATOM   1514  CA  HIS B 697      41.481  69.817  87.851  1.00  0.00           C  
ATOM   1515  C   HIS B 697      42.230  71.030  87.362  1.00  0.00           C  
ATOM   1516  O   HIS B 697      41.556  72.221  87.306  1.00  0.00           O  
ATOM   1517  CB  HIS B 697      41.614  69.727  89.392  1.00  0.00           C  
ATOM   1518  CG  HIS B 697      40.865  68.563  89.972  1.00  0.00           C  
ATOM   1519  ND1 HIS B 697      41.461  67.601  90.737  1.00  0.00           N  
ATOM   1520  CD2 HIS B 697      39.528  68.211  89.882  1.00  0.00           C  
ATOM   1521  CE1 HIS B 697      40.539  66.699  91.102  1.00  0.00           C  
ATOM   1522  NE2 HIS B 697      39.314  67.026  90.596  1.00  0.00           N  
ATOM   1523  N   VAL B 698      43.487  71.015  87.026  1.00  0.00           N  
ATOM   1524  CA  VAL B 698      44.210  72.192  86.558  1.00  0.00           C  
ATOM   1525  C   VAL B 698      43.835  72.492  85.130  1.00  0.00           C  
ATOM   1526  O   VAL B 698      43.988  73.777  84.676  1.00  0.00           O  
ATOM   1527  CB  VAL B 698      45.742  71.977  86.738  1.00  0.00           C  
ATOM   1528  CG1 VAL B 698      46.549  73.159  86.192  1.00  0.00           C  
ATOM   1529  CG2 VAL B 698      46.075  71.735  88.215  1.00  0.00           C  
ATOM   1530  N   GLU B 699      43.358  71.596  84.317  1.00  0.00           N  
ATOM   1531  CA  GLU B 699      42.907  71.859  82.958  1.00  0.00           C  
ATOM   1532  C   GLU B 699      41.454  72.263  82.957  1.00  0.00           C  
ATOM   1533  O   GLU B 699      40.966  72.892  81.840  1.00  0.00           O  
ATOM   1534  CB  GLU B 699      43.132  70.610  82.081  1.00  0.00           C  
ATOM   1535  CG  GLU B 699      44.609  70.231  81.983  1.00  0.00           C  
ATOM   1536  CD  GLU B 699      44.845  68.889  81.394  1.00  0.00           C  
ATOM   1537  OE1 GLU B 699      43.857  68.115  80.996  1.00  0.00           O  
ATOM   1538  OE2 GLU B 699      46.077  68.422  81.270  1.00  0.00           O  
ATOM   1539  N   ALA B 700      40.657  72.045  83.962  1.00  0.00           N  
ATOM   1540  CA  ALA B 700      39.268  72.469  84.044  1.00  0.00           C  
ATOM   1541  C   ALA B 700      39.156  73.785  84.773  1.00  0.00           C  
ATOM   1542  O   ALA B 700      37.931  74.405  84.776  1.00  0.00           O  
ATOM   1543  CB  ALA B 700      38.420  71.378  84.705  1.00  0.00           C  
ATOM   1544  N   TYR B 701      40.165  74.357  85.361  1.00  0.00           N  
ATOM   1545  CA  TYR B 701      40.171  75.690  85.938  1.00  0.00           C  
ATOM   1546  C   TYR B 701      40.999  76.616  85.089  1.00  0.00           C  
ATOM   1547  O   TYR B 701      40.665  77.946  85.121  1.00  0.00           O  
ATOM   1548  CB  TYR B 701      40.697  75.673  87.406  1.00  0.00           C  
ATOM   1549  CG  TYR B 701      39.597  75.332  88.387  1.00  0.00           C  
ATOM   1550  CD1 TYR B 701      39.133  74.013  88.531  1.00  0.00           C  
ATOM   1551  CD2 TYR B 701      38.984  76.353  89.133  1.00  0.00           C  
ATOM   1552  CE1 TYR B 701      38.087  73.714  89.404  1.00  0.00           C  
ATOM   1553  CE2 TYR B 701      37.932  76.073  90.006  1.00  0.00           C  
ATOM   1554  CZ  TYR B 701      37.493  74.751  90.136  1.00  0.00           C  
ATOM   1555  OH  TYR B 701      36.457  74.474  91.003  1.00  0.00           O  
ATOM   1556  N   GLU B 702      41.980  76.236  84.322  1.00  0.00           N  
ATOM   1557  CA  GLU B 702      42.642  77.107  83.361  1.00  0.00           C  
ATOM   1558  C   GLU B 702      41.813  77.189  82.103  1.00  0.00           C  
ATOM   1559  O   GLU B 702      42.040  78.244  81.256  1.00  0.00           O  
ATOM   1560  CB  GLU B 702      44.077  76.630  83.068  1.00  0.00           C  
ATOM   1561  CG  GLU B 702      45.010  76.832  84.261  1.00  0.00           C  
ATOM   1562  CD  GLU B 702      46.429  76.505  83.972  1.00  0.00           C  
ATOM   1563  OE1 GLU B 702      46.857  76.258  82.748  1.00  0.00           O  
ATOM   1564  OE2 GLU B 702      47.318  76.464  84.950  1.00  0.00           O  
ATOM   1565  N   GLY B 703      40.877  76.331  81.815  1.00  0.00           N  
ATOM   1566  CA  GLY B 703      39.906  76.482  80.754  1.00  0.00           C  
ATOM   1567  C   GLY B 703      38.712  77.251  81.236  1.00  0.00           C  
ATOM   1568  O   GLY B 703      37.790  77.658  80.306  1.00  0.00           O  
ATOM   1569  N   ALA B 704      38.532  77.561  82.488  1.00  0.00           N  
ATOM   1570  CA  ALA B 704      37.498  78.449  83.004  1.00  0.00           C  
ATOM   1571  C   ALA B 704      38.041  79.859  83.068  1.00  0.00           C  
ATOM   1572  O   ALA B 704      37.156  80.900  82.954  1.00  0.00           O  
ATOM   1573  CB  ALA B 704      37.023  77.969  84.380  1.00  0.00           C  
ATOM   1574  N   VAL B 705      39.307  80.128  83.207  1.00  0.00           N  
ATOM   1575  CA  VAL B 705      39.886  81.466  83.129  1.00  0.00           C  
ATOM   1576  C   VAL B 705      39.918  81.912  81.689  1.00  0.00           C  
ATOM   1577  O   VAL B 705      39.831  83.250  81.408  1.00  0.00           O  
ATOM   1578  CB  VAL B 705      41.328  81.439  83.725  1.00  0.00           C  
ATOM   1579  CG1 VAL B 705      42.110  82.719  83.414  1.00  0.00           C  
ATOM   1580  CG2 VAL B 705      41.290  81.190  85.235  1.00  0.00           C  
ATOM   1581  N   LYS B 706      40.052  81.066  80.710  1.00  0.00           N  
ATOM   1582  CA  LYS B 706      40.178  81.410  79.303  1.00  0.00           C  
ATOM   1583  C   LYS B 706      38.834  81.417  78.621  1.00  0.00           C  
ATOM   1584  O   LYS B 706      38.789  81.796  77.304  1.00  0.00           O  
ATOM   1585  CB  LYS B 706      41.190  80.423  78.671  1.00  0.00           C  
ATOM   1586  CG  LYS B 706      41.742  80.855  77.308  1.00  0.00           C  
ATOM   1587  CD  LYS B 706      43.041  80.119  76.940  1.00  0.00           C  
ATOM   1588  CE  LYS B 706      42.926  78.593  76.887  1.00  0.00           C  
ATOM   1589  NZ  LYS B 706      42.003  78.151  75.853  1.00  0.00           N1+
ATOM   1590  N   ASN B 707      37.722  81.118  79.231  1.00  0.00           N  
ATOM   1591  CA  ASN B 707      36.399  81.137  78.636  1.00  0.00           C  
ATOM   1592  C   ASN B 707      35.426  81.923  79.471  1.00  0.00           C  
ATOM   1593  O   ASN B 707      34.117  81.937  79.054  1.00  0.00           O  
ATOM   1594  CB  ASN B 707      35.864  79.690  78.411  1.00  0.00           C  
ATOM   1595  CG  ASN B 707      36.554  78.988  77.291  1.00  0.00           C  
ATOM   1596  OD1 ASN B 707      35.827  78.697  76.169  1.00  0.00           O  
ATOM   1597  ND2 ASN B 707      37.803  78.623  77.308  1.00  0.00           N  
ATOM   1598  N   GLY B 708      35.733  82.613  80.532  1.00  0.00           N  
ATOM   1599  CA  GLY B 708      34.788  83.431  81.266  1.00  0.00           C  
ATOM   1600  C   GLY B 708      33.950  82.665  82.241  1.00  0.00           C  
ATOM   1601  O   GLY B 708      32.935  83.348  82.868  1.00  0.00           O  
ATOM   1602  N   ILE B 709      34.119  81.408  82.529  1.00  0.00           N  
ATOM   1603  CA  ILE B 709      33.309  80.667  83.494  1.00  0.00           C  
ATOM   1604  C   ILE B 709      33.773  81.003  84.890  1.00  0.00           C  
ATOM   1605  O   ILE B 709      35.121  80.983  85.139  1.00  0.00           O  
ATOM   1606  CB  ILE B 709      33.429  79.141  83.213  1.00  0.00           C  
ATOM   1607  CG1 ILE B 709      33.075  78.784  81.748  1.00  0.00           C  
ATOM   1608  CG2 ILE B 709      32.598  78.331  84.211  1.00  0.00           C  
ATOM   1609  CD1 ILE B 709      31.700  79.248  81.285  1.00  0.00           C  
ATOM   1610  N   HIS B 710      32.973  81.333  85.863  1.00  0.00           N  
ATOM   1611  CA  HIS B 710      33.431  81.722  87.191  1.00  0.00           C  
ATOM   1612  C   HIS B 710      33.975  80.544  87.967  1.00  0.00           C  
ATOM   1613  O   HIS B 710      33.808  79.284  87.452  1.00  0.00           O  
ATOM   1614  CB  HIS B 710      32.293  82.439  87.951  1.00  0.00           C  
ATOM   1615  CG  HIS B 710      31.862  83.716  87.285  1.00  0.00           C  
ATOM   1616  ND1 HIS B 710      30.685  83.846  86.603  1.00  0.00           N  
ATOM   1617  CD2 HIS B 710      32.483  84.955  87.218  1.00  0.00           C  
ATOM   1618  CE1 HIS B 710      30.581  85.100  86.142  1.00  0.00           C  
ATOM   1619  NE2 HIS B 710      31.673  85.840  86.496  1.00  0.00           N  
ATOM   1620  N   ARG B 711      34.624  80.691  89.088  1.00  0.00           N  
ATOM   1621  CA  ARG B 711      35.381  79.646  89.765  1.00  0.00           C  
ATOM   1622  C   ARG B 711      35.276  79.736  91.266  1.00  0.00           C  
ATOM   1623  O   ARG B 711      35.299  80.968  91.864  1.00  0.00           O  
ATOM   1624  CB  ARG B 711      36.884  79.798  89.370  1.00  0.00           C  
ATOM   1625  CG  ARG B 711      37.159  79.371  87.921  1.00  0.00           C  
ATOM   1626  CD  ARG B 711      38.372  80.098  87.277  1.00  0.00           C  
ATOM   1627  NE  ARG B 711      37.952  81.088  86.292  1.00  0.00           N  
ATOM   1628  CZ  ARG B 711      37.928  82.431  86.433  1.00  0.00           C  
ATOM   1629  NH1 ARG B 711      38.415  83.061  87.525  1.00  0.00           N  
ATOM   1630  NH2 ARG B 711      37.474  83.182  85.391  1.00  0.00           N  
ATOM   1631  N   THR B 712      35.261  78.669  92.010  1.00  0.00           N  
ATOM   1632  CA  THR B 712      35.317  78.623  93.466  1.00  0.00           C  
ATOM   1633  C   THR B 712      35.895  77.298  93.880  1.00  0.00           C  
ATOM   1634  O   THR B 712      35.634  76.215  93.079  1.00  0.00           O  
ATOM   1635  CB  THR B 712      33.898  78.855  94.076  1.00  0.00           C  
ATOM   1636  OG1 THR B 712      34.043  78.987  95.549  1.00  0.00           O  
ATOM   1637  CG2 THR B 712      32.884  77.764  93.782  1.00  0.00           C  
ATOM   1638  N   VAL B 713      36.616  77.110  94.948  1.00  0.00           N  
ATOM   1639  CA  VAL B 713      37.190  75.825  95.334  1.00  0.00           C  
ATOM   1640  C   VAL B 713      37.123  75.644  96.821  1.00  0.00           C  
ATOM   1641  O   VAL B 713      37.587  76.652  97.624  1.00  0.00           O  
ATOM   1642  CB  VAL B 713      38.689  75.742  94.859  1.00  0.00           C  
ATOM   1643  CG1 VAL B 713      39.468  74.641  95.583  1.00  0.00           C  
ATOM   1644  CG2 VAL B 713      38.758  75.547  93.343  1.00  0.00           C  
ATOM   1645  N   HIS B 714      36.704  74.540  97.373  1.00  0.00           N  
ATOM   1646  CA  HIS B 714      36.770  74.272  98.809  1.00  0.00           C  
ATOM   1647  C   HIS B 714      38.222  74.260  99.206  1.00  0.00           C  
ATOM   1648  O   HIS B 714      39.038  73.382  98.538  1.00  0.00           O  
ATOM   1649  CB  HIS B 714      36.137  72.897  99.130  1.00  0.00           C  
ATOM   1650  CG  HIS B 714      34.648  72.847  98.960  1.00  0.00           C  
ATOM   1651  ND1 HIS B 714      33.998  73.003  97.768  1.00  0.00           N  
ATOM   1652  CD2 HIS B 714      33.666  72.626  99.912  1.00  0.00           C  
ATOM   1653  CE1 HIS B 714      32.678  72.890  97.973  1.00  0.00           C  
ATOM   1654  NE2 HIS B 714      32.428  72.649  99.282  1.00  0.00           N  
ATOM   1655  N   ALA B 715      38.753  75.028 100.106  1.00  0.00           N  
ATOM   1656  CA  ALA B 715      40.174  75.012 100.438  1.00  0.00           C  
ATOM   1657  C   ALA B 715      40.360  75.579 101.813  1.00  0.00           C  
ATOM   1658  O   ALA B 715      39.568  76.630 102.199  1.00  0.00           O  
ATOM   1659  CB  ALA B 715      40.984  75.804  99.395  1.00  0.00           C  
ATOM   1660  N   GLY B 716      41.234  75.125 102.664  1.00  0.00           N  
ATOM   1661  CA  GLY B 716      41.338  75.621 104.018  1.00  0.00           C  
ATOM   1662  C   GLY B 716      40.213  75.130 104.873  1.00  0.00           C  
ATOM   1663  O   GLY B 716      40.068  75.687 106.118  1.00  0.00           O  
ATOM   1664  N   GLU B 717      39.377  74.200 104.509  1.00  0.00           N  
ATOM   1665  CA  GLU B 717      38.359  73.641 105.398  1.00  0.00           C  
ATOM   1666  C   GLU B 717      39.070  72.771 106.412  1.00  0.00           C  
ATOM   1667  O   GLU B 717      39.117  73.196 107.713  1.00  0.00           O  
ATOM   1668  CB  GLU B 717      37.309  72.855 104.594  1.00  0.00           C  
ATOM   1669  CG  GLU B 717      36.204  72.311 105.499  1.00  0.00           C  
ATOM   1670  CD  GLU B 717      35.164  71.517 104.801  1.00  0.00           C  
ATOM   1671  OE1 GLU B 717      35.300  71.119 103.553  1.00  0.00           O  
ATOM   1672  OE2 GLU B 717      34.057  71.161 105.437  1.00  0.00           O  
ATOM   1673  N   VAL B 718      39.684  71.675 106.077  1.00  0.00           N  
ATOM   1674  CA  VAL B 718      40.363  70.786 107.002  1.00  0.00           C  
ATOM   1675  C   VAL B 718      41.820  70.656 106.660  1.00  0.00           C  
ATOM   1676  O   VAL B 718      42.578  69.804 107.427  1.00  0.00           O  
ATOM   1677  CB  VAL B 718      39.612  69.403 107.037  1.00  0.00           C  
ATOM   1678  CG1 VAL B 718      40.153  68.411 106.000  1.00  0.00           C  
ATOM   1679  CG2 VAL B 718      39.616  68.806 108.446  1.00  0.00           C  
ATOM   1680  N   GLY B 719      42.398  71.311 105.696  1.00  0.00           N  
ATOM   1681  CA  GLY B 719      43.788  71.182 105.317  1.00  0.00           C  
ATOM   1682  C   GLY B 719      44.608  72.384 105.679  1.00  0.00           C  
ATOM   1683  O   GLY B 719      44.020  73.423 106.343  1.00  0.00           O  
ATOM   1684  N   SER B 720      45.876  72.456 105.389  1.00  0.00           N  
ATOM   1685  CA  SER B 720      46.778  73.547 105.749  1.00  0.00           C  
ATOM   1686  C   SER B 720      46.571  74.747 104.858  1.00  0.00           C  
ATOM   1687  O   SER B 720      45.788  74.572 103.731  1.00  0.00           O  
ATOM   1688  CB  SER B 720      48.221  73.020 105.641  1.00  0.00           C  
ATOM   1689  OG  SER B 720      48.569  72.791 104.237  1.00  0.00           O  
ATOM   1690  N   PRO B 721      47.101  75.927 105.035  1.00  0.00           N  
ATOM   1691  CA  PRO B 721      46.970  77.011 104.057  1.00  0.00           C  
ATOM   1692  C   PRO B 721      47.653  76.694 102.755  1.00  0.00           C  
ATOM   1693  O   PRO B 721      47.528  77.630 101.756  1.00  0.00           O  
ATOM   1694  CB  PRO B 721      47.584  78.247 104.749  1.00  0.00           C  
ATOM   1695  CG  PRO B 721      48.500  77.668 105.827  1.00  0.00           C  
ATOM   1696  CD  PRO B 721      47.851  76.341 106.216  1.00  0.00           C  
ATOM   1697  N   GLU B 722      48.334  75.613 102.507  1.00  0.00           N  
ATOM   1698  CA  GLU B 722      48.887  75.278 101.202  1.00  0.00           C  
ATOM   1699  C   GLU B 722      47.798  74.834 100.262  1.00  0.00           C  
ATOM   1700  O   GLU B 722      48.111  74.791  98.927  1.00  0.00           O  
ATOM   1701  CB  GLU B 722      49.988  74.189 101.320  1.00  0.00           C  
ATOM   1702  CG  GLU B 722      51.407  74.766 101.325  1.00  0.00           C  
ATOM   1703  CD  GLU B 722      51.646  75.778 102.386  1.00  0.00           C  
ATOM   1704  OE1 GLU B 722      51.070  75.692 103.570  1.00  0.00           O  
ATOM   1705  OE2 GLU B 722      52.459  76.797 102.175  1.00  0.00           O  
ATOM   1706  N   VAL B 723      46.598  74.501 100.634  1.00  0.00           N  
ATOM   1707  CA  VAL B 723      45.514  74.179  99.717  1.00  0.00           C  
ATOM   1708  C   VAL B 723      44.824  75.455  99.298  1.00  0.00           C  
ATOM   1709  O   VAL B 723      44.150  75.472  98.104  1.00  0.00           O  
ATOM   1710  CB  VAL B 723      44.535  73.160 100.380  1.00  0.00           C  
ATOM   1711  CG1 VAL B 723      43.427  72.742  99.409  1.00  0.00           C  
ATOM   1712  CG2 VAL B 723      45.293  71.927 100.889  1.00  0.00           C  
ATOM   1713  N   VAL B 724      44.873  76.545 100.009  1.00  0.00           N  
ATOM   1714  CA  VAL B 724      44.318  77.834  99.612  1.00  0.00           C  
ATOM   1715  C   VAL B 724      45.298  78.546  98.712  1.00  0.00           C  
ATOM   1716  O   VAL B 724      44.803  79.386  97.748  1.00  0.00           O  
ATOM   1717  CB  VAL B 724      43.982  78.671 100.883  1.00  0.00           C  
ATOM   1718  CG1 VAL B 724      43.415  80.046 100.514  1.00  0.00           C  
ATOM   1719  CG2 VAL B 724      43.011  77.907 101.790  1.00  0.00           C  
ATOM   1720  N   ARG B 725      46.586  78.381  98.794  1.00  0.00           N  
ATOM   1721  CA  ARG B 725      47.546  78.936  97.847  1.00  0.00           C  
ATOM   1722  C   ARG B 725      47.518  78.116  96.578  1.00  0.00           C  
ATOM   1723  O   ARG B 725      47.804  78.738  95.391  1.00  0.00           O  
ATOM   1724  CB  ARG B 725      48.947  78.986  98.494  1.00  0.00           C  
ATOM   1725  CG  ARG B 725      50.020  79.517  97.541  1.00  0.00           C  
ATOM   1726  CD  ARG B 725      51.409  79.653  98.199  1.00  0.00           C  
ATOM   1727  NE  ARG B 725      51.494  80.785  99.113  1.00  0.00           N  
ATOM   1728  CZ  ARG B 725      51.538  80.731 100.460  1.00  0.00           C  
ATOM   1729  NH1 ARG B 725      51.364  79.577 101.147  1.00  0.00           N  
ATOM   1730  NH2 ARG B 725      51.674  81.896 101.153  1.00  0.00           N  
ATOM   1731  N   GLU B 726      47.194  76.855  96.560  1.00  0.00           N  
ATOM   1732  CA  GLU B 726      46.977  76.072  95.349  1.00  0.00           C  
ATOM   1733  C   GLU B 726      45.670  76.460  94.705  1.00  0.00           C  
ATOM   1734  O   GLU B 726      45.498  76.176  93.375  1.00  0.00           O  
ATOM   1735  CB  GLU B 726      46.929  74.568  95.694  1.00  0.00           C  
ATOM   1736  CG  GLU B 726      48.300  73.964  96.000  1.00  0.00           C  
ATOM   1737  CD  GLU B 726      48.217  72.660  96.708  1.00  0.00           C  
ATOM   1738  OE1 GLU B 726      47.063  72.095  97.005  1.00  0.00           O  
ATOM   1739  OE2 GLU B 726      49.316  72.023  97.078  1.00  0.00           O  
ATOM   1740  N   ALA B 727      44.689  76.998  95.368  1.00  0.00           N  
ATOM   1741  CA  ALA B 727      43.396  77.343  94.799  1.00  0.00           C  
ATOM   1742  C   ALA B 727      43.402  78.736  94.225  1.00  0.00           C  
ATOM   1743  O   ALA B 727      42.470  79.007  93.258  1.00  0.00           O  
ATOM   1744  CB  ALA B 727      42.297  77.216  95.862  1.00  0.00           C  
ATOM   1745  N   VAL B 728      44.208  79.680  94.611  1.00  0.00           N  
ATOM   1746  CA  VAL B 728      44.190  81.049  94.113  1.00  0.00           C  
ATOM   1747  C   VAL B 728      45.315  81.283  93.138  1.00  0.00           C  
ATOM   1748  O   VAL B 728      45.154  82.291  92.218  1.00  0.00           O  
ATOM   1749  CB  VAL B 728      44.257  82.041  95.325  1.00  0.00           C  
ATOM   1750  CG1 VAL B 728      44.313  83.503  94.867  1.00  0.00           C  
ATOM   1751  CG2 VAL B 728      43.064  81.818  96.263  1.00  0.00           C  
ATOM   1752  N   ASP B 729      46.420  80.596  93.124  1.00  0.00           N  
ATOM   1753  CA  ASP B 729      47.541  80.848  92.228  1.00  0.00           C  
ATOM   1754  C   ASP B 729      47.558  79.888  91.066  1.00  0.00           C  
ATOM   1755  O   ASP B 729      48.246  80.278  89.942  1.00  0.00           O  
ATOM   1756  CB  ASP B 729      48.878  80.739  92.993  1.00  0.00           C  
ATOM   1757  CG  ASP B 729      48.982  81.632  94.173  1.00  0.00           C  
ATOM   1758  OD1 ASP B 729      48.002  82.426  94.550  1.00  0.00           O  
ATOM   1759  OD2 ASP B 729      50.086  81.640  94.903  1.00  0.00           O  
ATOM   1760  N   ILE B 730      46.994  78.717  91.092  1.00  0.00           N  
ATOM   1761  CA  ILE B 730      46.991  77.756  89.997  1.00  0.00           C  
ATOM   1762  C   ILE B 730      45.576  77.576  89.500  1.00  0.00           C  
ATOM   1763  O   ILE B 730      45.353  77.575  88.147  1.00  0.00           O  
ATOM   1764  CB  ILE B 730      47.591  76.389  90.466  1.00  0.00           C  
ATOM   1765  CG1 ILE B 730      48.961  76.562  91.167  1.00  0.00           C  
ATOM   1766  CG2 ILE B 730      47.663  75.401  89.297  1.00  0.00           C  
ATOM   1767  CD1 ILE B 730      50.052  77.192  90.309  1.00  0.00           C  
ATOM   1768  N   LEU B 731      44.567  77.433  90.310  1.00  0.00           N  
ATOM   1769  CA  LEU B 731      43.167  77.350  89.921  1.00  0.00           C  
ATOM   1770  C   LEU B 731      42.566  78.733  89.834  1.00  0.00           C  
ATOM   1771  O   LEU B 731      41.280  78.840  89.371  1.00  0.00           O  
ATOM   1772  CB  LEU B 731      42.394  76.463  90.925  1.00  0.00           C  
ATOM   1773  CG  LEU B 731      42.532  74.925  90.730  1.00  0.00           C  
ATOM   1774  CD1 LEU B 731      43.869  74.471  90.132  1.00  0.00           C  
ATOM   1775  CD2 LEU B 731      42.287  74.209  92.067  1.00  0.00           C  
ATOM   1776  N   LYS B 732      43.212  79.819  90.145  1.00  0.00           N  
ATOM   1777  CA  LYS B 732      42.727  81.185  89.944  1.00  0.00           C  
ATOM   1778  C   LYS B 732      41.295  81.335  90.392  1.00  0.00           C  
ATOM   1779  O   LYS B 732      40.368  81.793  89.497  1.00  0.00           O  
ATOM   1780  CB  LYS B 732      42.891  81.609  88.466  1.00  0.00           C  
ATOM   1781  CG  LYS B 732      44.328  81.548  87.941  1.00  0.00           C  
ATOM   1782  CD  LYS B 732      45.276  82.515  88.658  1.00  0.00           C  
ATOM   1783  CE  LYS B 732      46.640  82.607  87.977  1.00  0.00           C  
ATOM   1784  NZ  LYS B 732      47.537  83.468  88.733  1.00  0.00           N1+
ATOM   1785  N   THR B 733      40.898  81.086  91.607  1.00  0.00           N  
ATOM   1786  CA  THR B 733      39.513  81.198  92.036  1.00  0.00           C  
ATOM   1787  C   THR B 733      39.110  82.606  92.379  1.00  0.00           C  
ATOM   1788  O   THR B 733      40.063  83.533  92.693  1.00  0.00           O  
ATOM   1789  CB  THR B 733      39.228  80.287  93.253  1.00  0.00           C  
ATOM   1790  OG1 THR B 733      40.229  80.559  94.324  1.00  0.00           O  
ATOM   1791  CG2 THR B 733      39.249  78.810  92.924  1.00  0.00           C  
ATOM   1792  N   GLU B 734      37.848  82.922  92.435  1.00  0.00           N  
ATOM   1793  CA  GLU B 734      37.292  84.182  92.898  1.00  0.00           C  
ATOM   1794  C   GLU B 734      36.737  84.021  94.293  1.00  0.00           C  
ATOM   1795  O   GLU B 734      36.472  85.163  95.009  1.00  0.00           O  
ATOM   1796  CB  GLU B 734      36.192  84.657  91.919  1.00  0.00           C  
ATOM   1797  CG  GLU B 734      36.726  84.814  90.492  1.00  0.00           C  
ATOM   1798  CD  GLU B 734      35.655  85.092  89.501  1.00  0.00           C  
ATOM   1799  OE1 GLU B 734      34.613  85.844  89.803  1.00  0.00           O  
ATOM   1800  OE2 GLU B 734      35.715  84.593  88.280  1.00  0.00           O  
ATOM   1801  N   ARG B 735      36.513  82.862  94.841  1.00  0.00           N  
ATOM   1802  CA  ARG B 735      36.067  82.630  96.204  1.00  0.00           C  
ATOM   1803  C   ARG B 735      36.800  81.455  96.796  1.00  0.00           C  
ATOM   1804  O   ARG B 735      37.339  80.518  95.953  1.00  0.00           O  
ATOM   1805  CB  ARG B 735      34.551  82.305  96.298  1.00  0.00           C  
ATOM   1806  CG  ARG B 735      33.630  83.302  95.598  1.00  0.00           C  
ATOM   1807  CD  ARG B 735      32.177  83.052  96.035  1.00  0.00           C  
ATOM   1808  NE  ARG B 735      31.222  83.572  95.073  1.00  0.00           N  
ATOM   1809  CZ  ARG B 735      30.109  82.932  94.656  1.00  0.00           C  
ATOM   1810  NH1 ARG B 735      29.777  81.691  95.081  1.00  0.00           N  
ATOM   1811  NH2 ARG B 735      29.256  83.589  93.825  1.00  0.00           N  
ATOM   1812  N   VAL B 736      36.859  81.256  98.081  1.00  0.00           N  
ATOM   1813  CA  VAL B 736      37.466  80.101  98.729  1.00  0.00           C  
ATOM   1814  C   VAL B 736      36.450  79.482  99.656  1.00  0.00           C  
ATOM   1815  O   VAL B 736      36.170  80.122 100.838  1.00  0.00           O  
ATOM   1816  CB  VAL B 736      38.747  80.535  99.512  1.00  0.00           C  
ATOM   1817  CG1 VAL B 736      39.316  79.365 100.319  1.00  0.00           C  
ATOM   1818  CG2 VAL B 736      39.801  81.108  98.559  1.00  0.00           C  
ATOM   1819  N   GLY B 737      35.830  78.370  99.393  1.00  0.00           N  
ATOM   1820  CA  GLY B 737      34.915  77.718 100.310  1.00  0.00           C  
ATOM   1821  C   GLY B 737      35.529  77.597 101.667  1.00  0.00           C  
ATOM   1822  O   GLY B 737      36.850  77.232 101.729  1.00  0.00           O  
ATOM   1823  N   HIS B 738      34.884  77.807 102.778  1.00  0.00           N  
ATOM   1824  CA  HIS B 738      35.473  77.687 104.114  1.00  0.00           C  
ATOM   1825  C   HIS B 738      36.647  78.629 104.216  1.00  0.00           C  
ATOM   1826  O   HIS B 738      36.353  79.972 104.126  1.00  0.00           O  
ATOM   1827  CB  HIS B 738      35.818  76.215 104.446  1.00  0.00           C  
ATOM   1828  CG  HIS B 738      34.651  75.297 104.228  1.00  0.00           C  
ATOM   1829  ND1 HIS B 738      33.644  75.114 105.134  1.00  0.00           N  
ATOM   1830  CD2 HIS B 738      34.339  74.501 103.137  1.00  0.00           C  
ATOM   1831  CE1 HIS B 738      32.757  74.244 104.631  1.00  0.00           C  
ATOM   1832  NE2 HIS B 738      33.140  73.828 103.390  1.00  0.00           N  
ATOM   1833  N   GLY B 739      37.889  78.273 104.358  1.00  0.00           N  
ATOM   1834  CA  GLY B 739      39.005  79.191 104.436  1.00  0.00           C  
ATOM   1835  C   GLY B 739      39.458  79.405 105.845  1.00  0.00           C  
ATOM   1836  O   GLY B 739      40.236  80.504 106.114  1.00  0.00           O  
ATOM   1837  N   TYR B 740      39.157  78.605 106.825  1.00  0.00           N  
ATOM   1838  CA  TYR B 740      39.542  78.832 108.211  1.00  0.00           C  
ATOM   1839  C   TYR B 740      41.031  78.739 108.396  1.00  0.00           C  
ATOM   1840  O   TYR B 740      41.614  79.522 109.356  1.00  0.00           O  
ATOM   1841  CB  TYR B 740      38.878  77.785 109.142  1.00  0.00           C  
ATOM   1842  CG  TYR B 740      37.430  77.521 108.802  1.00  0.00           C  
ATOM   1843  CD1 TYR B 740      36.477  78.554 108.816  1.00  0.00           C  
ATOM   1844  CD2 TYR B 740      37.025  76.226 108.439  1.00  0.00           C  
ATOM   1845  CE1 TYR B 740      35.144  78.298 108.497  1.00  0.00           C  
ATOM   1846  CE2 TYR B 740      35.696  75.953 108.115  1.00  0.00           C  
ATOM   1847  CZ  TYR B 740      34.762  76.993 108.158  1.00  0.00           C  
ATOM   1848  OH  TYR B 740      33.442  76.713 107.869  1.00  0.00           O  
ATOM   1849  N   HIS B 741      41.767  77.892 107.735  1.00  0.00           N  
ATOM   1850  CA  HIS B 741      43.197  77.724 107.923  1.00  0.00           C  
ATOM   1851  C   HIS B 741      43.970  78.729 107.114  1.00  0.00           C  
ATOM   1852  O   HIS B 741      45.339  78.698 107.202  1.00  0.00           O  
ATOM   1853  CB  HIS B 741      43.621  76.269 107.605  1.00  0.00           C  
ATOM   1854  CG  HIS B 741      43.090  75.273 108.598  1.00  0.00           C  
ATOM   1855  ND1 HIS B 741      41.782  74.876 108.652  1.00  0.00           N  
ATOM   1856  CD2 HIS B 741      43.740  74.581 109.608  1.00  0.00           C  
ATOM   1857  CE1 HIS B 741      41.633  73.988 109.644  1.00  0.00           C  
ATOM   1858  NE2 HIS B 741      42.821  73.764 110.279  1.00  0.00           N  
ATOM   1859  N   THR B 742      43.416  79.662 106.395  1.00  0.00           N  
ATOM   1860  CA  THR B 742      44.162  80.727 105.737  1.00  0.00           C  
ATOM   1861  C   THR B 742      44.846  81.586 106.771  1.00  0.00           C  
ATOM   1862  O   THR B 742      46.011  82.220 106.430  1.00  0.00           O  
ATOM   1863  CB  THR B 742      43.198  81.595 104.890  1.00  0.00           C  
ATOM   1864  OG1 THR B 742      42.319  80.692 104.103  1.00  0.00           O  
ATOM   1865  CG2 THR B 742      43.908  82.530 103.926  1.00  0.00           C  
ATOM   1866  N   ILE B 743      44.350  81.769 107.962  1.00  0.00           N  
ATOM   1867  CA  ILE B 743      44.926  82.636 108.979  1.00  0.00           C  
ATOM   1868  C   ILE B 743      46.131  82.013 109.631  1.00  0.00           C  
ATOM   1869  O   ILE B 743      46.864  82.804 110.482  1.00  0.00           O  
ATOM   1870  CB  ILE B 743      43.858  83.043 110.042  1.00  0.00           C  
ATOM   1871  CG1 ILE B 743      43.506  81.859 110.973  1.00  0.00           C  
ATOM   1872  CG2 ILE B 743      42.619  83.642 109.367  1.00  0.00           C  
ATOM   1873  CD1 ILE B 743      42.519  82.217 112.077  1.00  0.00           C  
ATOM   1874  N   GLU B 744      46.520  80.788 109.425  1.00  0.00           N  
ATOM   1875  CA  GLU B 744      47.730  80.202 109.985  1.00  0.00           C  
ATOM   1876  C   GLU B 744      48.943  80.625 109.197  1.00  0.00           C  
ATOM   1877  O   GLU B 744      50.174  80.382 109.750  1.00  0.00           O  
ATOM   1878  CB  GLU B 744      47.610  78.666 110.029  1.00  0.00           C  
ATOM   1879  CG  GLU B 744      46.538  78.197 111.011  1.00  0.00           C  
ATOM   1880  CD  GLU B 744      46.299  76.733 110.971  1.00  0.00           C  
ATOM   1881  OE1 GLU B 744      46.771  75.975 110.001  1.00  0.00           O  
ATOM   1882  OE2 GLU B 744      45.569  76.146 111.905  1.00  0.00           O  
ATOM   1883  N   ASP B 745      48.869  81.209 108.038  1.00  0.00           N  
ATOM   1884  CA  ASP B 745      49.989  81.768 107.287  1.00  0.00           C  
ATOM   1885  C   ASP B 745      49.733  83.255 107.241  1.00  0.00           C  
ATOM   1886  O   ASP B 745      48.739  83.711 106.414  1.00  0.00           O  
ATOM   1887  CB  ASP B 745      50.058  81.126 105.888  1.00  0.00           C  
ATOM   1888  CG  ASP B 745      51.181  81.623 105.059  1.00  0.00           C  
ATOM   1889  OD1 ASP B 745      51.629  82.859 105.166  1.00  0.00           O  
ATOM   1890  OD2 ASP B 745      51.746  80.846 104.153  1.00  0.00           O  
ATOM   1891  N   GLU B 746      50.327  84.107 108.024  1.00  0.00           N  
ATOM   1892  CA  GLU B 746      49.967  85.518 108.102  1.00  0.00           C  
ATOM   1893  C   GLU B 746      50.206  86.234 106.801  1.00  0.00           C  
ATOM   1894  O   GLU B 746      49.464  87.365 106.565  1.00  0.00           O  
ATOM   1895  CB  GLU B 746      50.734  86.198 109.258  1.00  0.00           C  
ATOM   1896  CG  GLU B 746      50.192  85.781 110.628  1.00  0.00           C  
ATOM   1897  CD  GLU B 746      48.828  86.310 110.892  1.00  0.00           C  
ATOM   1898  OE1 GLU B 746      48.418  87.445 110.358  1.00  0.00           O  
ATOM   1899  OE2 GLU B 746      47.988  85.671 111.687  1.00  0.00           O  
ATOM   1900  N   ALA B 747      51.068  85.860 105.901  1.00  0.00           N  
ATOM   1901  CA  ALA B 747      51.267  86.553 104.633  1.00  0.00           C  
ATOM   1902  C   ALA B 747      50.202  86.164 103.636  1.00  0.00           C  
ATOM   1903  O   ALA B 747      49.811  87.110 102.724  1.00  0.00           O  
ATOM   1904  CB  ALA B 747      52.665  86.256 104.081  1.00  0.00           C  
ATOM   1905  N   LEU B 748      49.645  84.989 103.592  1.00  0.00           N  
ATOM   1906  CA  LEU B 748      48.588  84.617 102.656  1.00  0.00           C  
ATOM   1907  C   LEU B 748      47.261  85.167 103.117  1.00  0.00           C  
ATOM   1908  O   LEU B 748      46.290  85.386 102.173  1.00  0.00           O  
ATOM   1909  CB  LEU B 748      48.547  83.077 102.526  1.00  0.00           C  
ATOM   1910  CG  LEU B 748      47.510  82.542 101.512  1.00  0.00           C  
ATOM   1911  CD1 LEU B 748      47.879  82.898 100.065  1.00  0.00           C  
ATOM   1912  CD2 LEU B 748      47.349  81.024 101.673  1.00  0.00           C  
ATOM   1913  N   TYR B 749      46.993  85.431 104.362  1.00  0.00           N  
ATOM   1914  CA  TYR B 749      45.727  85.975 104.832  1.00  0.00           C  
ATOM   1915  C   TYR B 749      45.700  87.474 104.685  1.00  0.00           C  
ATOM   1916  O   TYR B 749      44.494  88.062 104.405  1.00  0.00           O  
ATOM   1917  CB  TYR B 749      45.496  85.565 106.308  1.00  0.00           C  
ATOM   1918  CG  TYR B 749      44.276  86.233 106.903  1.00  0.00           C  
ATOM   1919  CD1 TYR B 749      42.986  85.933 106.429  1.00  0.00           C  
ATOM   1920  CD2 TYR B 749      44.417  87.196 107.916  1.00  0.00           C  
ATOM   1921  CE1 TYR B 749      41.864  86.585 106.942  1.00  0.00           C  
ATOM   1922  CE2 TYR B 749      43.304  87.855 108.443  1.00  0.00           C  
ATOM   1923  CZ  TYR B 749      42.032  87.548 107.946  1.00  0.00           C  
ATOM   1924  OH  TYR B 749      40.937  88.219 108.458  1.00  0.00           O  
ATOM   1925  N   ASN B 750      46.750  88.231 104.820  1.00  0.00           N  
ATOM   1926  CA  ASN B 750      46.744  89.671 104.604  1.00  0.00           C  
ATOM   1927  C   ASN B 750      46.921  89.980 103.138  1.00  0.00           C  
ATOM   1928  O   ASN B 750      46.647  91.256 102.717  1.00  0.00           O  
ATOM   1929  CB  ASN B 750      47.817  90.354 105.476  1.00  0.00           C  
ATOM   1930  CG  ASN B 750      47.552  90.206 106.938  1.00  0.00           C  
ATOM   1931  OD1 ASN B 750      48.576  89.789 107.743  1.00  0.00           O  
ATOM   1932  ND2 ASN B 750      46.409  90.460 107.505  1.00  0.00           N  
ATOM   1933  N   ARG B 751      47.272  89.086 102.261  1.00  0.00           N  
ATOM   1934  CA  ARG B 751      47.291  89.284 100.816  1.00  0.00           C  
ATOM   1935  C   ARG B 751      45.905  89.017 100.268  1.00  0.00           C  
ATOM   1936  O   ARG B 751      45.414  89.847  99.296  1.00  0.00           O  
ATOM   1937  CB  ARG B 751      48.332  88.336 100.182  1.00  0.00           C  
ATOM   1938  CG  ARG B 751      48.368  88.437  98.655  1.00  0.00           C  
ATOM   1939  CD  ARG B 751      49.085  87.245  97.994  1.00  0.00           C  
ATOM   1940  NE  ARG B 751      48.464  86.944  96.709  1.00  0.00           N  
ATOM   1941  CZ  ARG B 751      48.351  85.705  96.180  1.00  0.00           C  
ATOM   1942  NH1 ARG B 751      48.978  84.638  96.733  1.00  0.00           N  
ATOM   1943  NH2 ARG B 751      47.549  85.525  95.104  1.00  0.00           N  
ATOM   1944  N   LEU B 752      45.157  88.039 100.692  1.00  0.00           N  
ATOM   1945  CA  LEU B 752      43.775  87.816 100.281  1.00  0.00           C  
ATOM   1946  C   LEU B 752      42.874  88.852 100.908  1.00  0.00           C  
ATOM   1947  O   LEU B 752      41.656  89.074 100.321  1.00  0.00           O  
ATOM   1948  CB  LEU B 752      43.328  86.379 100.648  1.00  0.00           C  
ATOM   1949  CG  LEU B 752      43.510  85.323  99.526  1.00  0.00           C  
ATOM   1950  CD1 LEU B 752      44.859  85.410  98.803  1.00  0.00           C  
ATOM   1951  CD2 LEU B 752      43.300  83.915 100.105  1.00  0.00           C  
ATOM   1952  N   LEU B 753      43.196  89.564 101.949  1.00  0.00           N  
ATOM   1953  CA  LEU B 753      42.416  90.696 102.448  1.00  0.00           C  
ATOM   1954  C   LEU B 753      42.627  91.871 101.522  1.00  0.00           C  
ATOM   1955  O   LEU B 753      41.572  92.685 101.219  1.00  0.00           O  
ATOM   1956  CB  LEU B 753      42.867  91.064 103.888  1.00  0.00           C  
ATOM   1957  CG  LEU B 753      41.849  90.740 105.004  1.00  0.00           C  
ATOM   1958  CD1 LEU B 753      41.325  89.301 104.934  1.00  0.00           C  
ATOM   1959  CD2 LEU B 753      42.497  91.015 106.369  1.00  0.00           C  
ATOM   1960  N   LYS B 754      43.795  92.125 101.008  1.00  0.00           N  
ATOM   1961  CA  LYS B 754      44.103  93.199 100.073  1.00  0.00           C  
ATOM   1962  C   LYS B 754      43.461  92.941  98.730  1.00  0.00           C  
ATOM   1963  O   LYS B 754      43.260  94.011  97.896  1.00  0.00           O  
ATOM   1964  CB  LYS B 754      45.644  93.275  99.970  1.00  0.00           C  
ATOM   1965  CG  LYS B 754      46.187  94.317  98.992  1.00  0.00           C  
ATOM   1966  CD  LYS B 754      47.713  94.231  98.845  1.00  0.00           C  
ATOM   1967  CE  LYS B 754      48.174  92.953  98.138  1.00  0.00           C  
ATOM   1968  NZ  LYS B 754      49.624  92.912  98.025  1.00  0.00           N1+
ATOM   1969  N   GLU B 755      43.106  91.755  98.332  1.00  0.00           N  
ATOM   1970  CA  GLU B 755      42.488  91.428  97.057  1.00  0.00           C  
ATOM   1971  C   GLU B 755      41.000  91.252  97.215  1.00  0.00           C  
ATOM   1972  O   GLU B 755      40.301  90.699  96.174  1.00  0.00           O  
ATOM   1973  CB  GLU B 755      43.146  90.160  96.467  1.00  0.00           C  
ATOM   1974  CG  GLU B 755      44.615  90.389  96.110  1.00  0.00           C  
ATOM   1975  CD  GLU B 755      45.374  89.146  95.825  1.00  0.00           C  
ATOM   1976  OE1 GLU B 755      44.891  87.948  96.085  1.00  0.00           O  
ATOM   1977  OE2 GLU B 755      46.599  89.213  95.326  1.00  0.00           O  
ATOM   1978  N   ASN B 756      40.348  91.609  98.285  1.00  0.00           N  
ATOM   1979  CA  ASN B 756      38.909  91.475  98.475  1.00  0.00           C  
ATOM   1980  C   ASN B 756      38.451  90.073  98.171  1.00  0.00           C  
ATOM   1981  O   ASN B 756      37.201  89.876  97.654  1.00  0.00           O  
ATOM   1982  CB  ASN B 756      38.138  92.550  97.666  1.00  0.00           C  
ATOM   1983  CG  ASN B 756      36.721  92.687  98.109  1.00  0.00           C  
ATOM   1984  OD1 ASN B 756      35.723  92.447  97.207  1.00  0.00           O  
ATOM   1985  ND2 ASN B 756      36.377  93.037  99.315  1.00  0.00           N  
ATOM   1986  N   MET B 757      39.189  89.031  98.431  1.00  0.00           N  
ATOM   1987  CA  MET B 757      38.790  87.646  98.201  1.00  0.00           C  
ATOM   1988  C   MET B 757      37.574  87.297  99.018  1.00  0.00           C  
ATOM   1989  O   MET B 757      37.584  87.593 100.358  1.00  0.00           O  
ATOM   1990  CB  MET B 757      39.969  86.722  98.573  1.00  0.00           C  
ATOM   1991  CG  MET B 757      39.627  85.236  98.584  1.00  0.00           C  
ATOM   1992  SD  MET B 757      38.923  84.614  96.983  1.00  0.00           S  
ATOM   1993  CE  MET B 757      40.369  84.774  95.861  1.00  0.00           C  
ATOM   1994  N   HIS B 758      36.539  86.693  98.516  1.00  0.00           N  
ATOM   1995  CA  HIS B 758      35.385  86.265  99.293  1.00  0.00           C  
ATOM   1996  C   HIS B 758      35.673  84.953  99.980  1.00  0.00           C  
ATOM   1997  O   HIS B 758      36.523  84.072  99.361  1.00  0.00           O  
ATOM   1998  CB  HIS B 758      34.165  86.139  98.341  1.00  0.00           C  
ATOM   1999  CG  HIS B 758      32.883  85.842  99.059  1.00  0.00           C  
ATOM   2000  ND1 HIS B 758      32.013  86.818  99.454  1.00  0.00           N  
ATOM   2001  CD2 HIS B 758      32.328  84.641  99.472  1.00  0.00           C  
ATOM   2002  CE1 HIS B 758      30.972  86.252 100.078  1.00  0.00           C  
ATOM   2003  NE2 HIS B 758      31.113  84.895 100.117  1.00  0.00           N  
ATOM   2004  N   PHE B 759      35.130  84.626 101.115  1.00  0.00           N  
ATOM   2005  CA  PHE B 759      35.266  83.350 101.802  1.00  0.00           C  
ATOM   2006  C   PHE B 759      33.883  82.837 102.101  1.00  0.00           C  
ATOM   2007  O   PHE B 759      32.989  83.710 102.665  1.00  0.00           O  
ATOM   2008  CB  PHE B 759      36.059  83.512 103.136  1.00  0.00           C  
ATOM   2009  CG  PHE B 759      37.495  83.926 102.915  1.00  0.00           C  
ATOM   2010  CD1 PHE B 759      37.852  85.283 102.868  1.00  0.00           C  
ATOM   2011  CD2 PHE B 759      38.499  82.957 102.749  1.00  0.00           C  
ATOM   2012  CE1 PHE B 759      39.181  85.663 102.666  1.00  0.00           C  
ATOM   2013  CE2 PHE B 759      39.828  83.336 102.553  1.00  0.00           C  
ATOM   2014  CZ  PHE B 759      40.173  84.690 102.512  1.00  0.00           C  
ATOM   2015  N   GLU B 760      33.491  81.624 101.846  1.00  0.00           N  
ATOM   2016  CA  GLU B 760      32.134  81.130 102.074  1.00  0.00           C  
ATOM   2017  C   GLU B 760      32.073  80.466 103.431  1.00  0.00           C  
ATOM   2018  O   GLU B 760      32.103  79.100 103.525  1.00  0.00           O  
ATOM   2019  CB  GLU B 760      31.736  80.189 100.932  1.00  0.00           C  
ATOM   2020  CG  GLU B 760      31.707  80.917  99.582  1.00  0.00           C  
ATOM   2021  CD  GLU B 760      31.685  79.987  98.426  1.00  0.00           C  
ATOM   2022  OE1 GLU B 760      32.640  79.088  98.252  1.00  0.00           O  
ATOM   2023  OE2 GLU B 760      30.726  80.041  97.525  1.00  0.00           O  
ATOM   2024  N   VAL B 761      32.027  81.165 104.527  1.00  0.00           N  
ATOM   2025  CA  VAL B 761      32.077  80.589 105.865  1.00  0.00           C  
ATOM   2026  C   VAL B 761      30.830  79.794 106.158  1.00  0.00           C  
ATOM   2027  O   VAL B 761      29.612  80.363 105.905  1.00  0.00           O  
ATOM   2028  CB  VAL B 761      32.271  81.721 106.913  1.00  0.00           C  
ATOM   2029  CG1 VAL B 761      32.166  81.176 108.340  1.00  0.00           C  
ATOM   2030  CG2 VAL B 761      33.607  82.436 106.694  1.00  0.00           C  
ATOM   2031  N   CYS B 762      30.896  78.600 106.669  1.00  0.00           N  
ATOM   2032  CA  CYS B 762      29.778  77.741 107.044  1.00  0.00           C  
ATOM   2033  C   CYS B 762      29.886  77.489 108.539  1.00  0.00           C  
ATOM   2034  O   CYS B 762      30.604  76.386 108.959  1.00  0.00           O  
ATOM   2035  CB  CYS B 762      29.847  76.421 106.255  1.00  0.00           C  
ATOM   2036  SG  CYS B 762      30.172  76.665 104.449  1.00  0.00           S  
ATOM   2037  N   PRO B 763      29.424  78.277 109.467  1.00  0.00           N  
ATOM   2038  CA  PRO B 763      29.724  78.092 110.898  1.00  0.00           C  
ATOM   2039  C   PRO B 763      29.313  76.752 111.448  1.00  0.00           C  
ATOM   2040  O   PRO B 763      30.255  76.020 112.126  1.00  0.00           O  
ATOM   2041  CB  PRO B 763      28.995  79.255 111.600  1.00  0.00           C  
ATOM   2042  CG  PRO B 763      28.799  80.306 110.509  1.00  0.00           C  
ATOM   2043  CD  PRO B 763      28.677  79.502 109.216  1.00  0.00           C  
ATOM   2044  N   TRP B 764      28.100  76.281 111.396  1.00  0.00           N  
ATOM   2045  CA  TRP B 764      27.703  75.023 112.020  1.00  0.00           C  
ATOM   2046  C   TRP B 764      28.247  73.851 111.250  1.00  0.00           C  
ATOM   2047  O   TRP B 764      28.441  72.673 111.924  1.00  0.00           O  
ATOM   2048  CB  TRP B 764      26.160  74.984 112.154  1.00  0.00           C  
ATOM   2049  CG  TRP B 764      25.622  73.777 112.887  1.00  0.00           C  
ATOM   2050  CD1 TRP B 764      24.732  72.842 112.361  1.00  0.00           C  
ATOM   2051  CD2 TRP B 764      25.841  73.386 114.256  1.00  0.00           C  
ATOM   2052  NE1 TRP B 764      24.406  71.920 113.310  1.00  0.00           N  
ATOM   2053  CE2 TRP B 764      25.055  72.211 114.473  1.00  0.00           C  
ATOM   2054  CE3 TRP B 764      26.616  73.899 115.323  1.00  0.00           C  
ATOM   2055  CZ2 TRP B 764      25.033  71.548 115.717  1.00  0.00           C  
ATOM   2056  CZ3 TRP B 764      26.589  73.240 116.547  1.00  0.00           C  
ATOM   2057  CH2 TRP B 764      25.807  72.076 116.744  1.00  0.00           C  
ATOM   2058  N   SER B 765      28.564  73.902 109.989  1.00  0.00           N  
ATOM   2059  CA  SER B 765      29.173  72.799 109.261  1.00  0.00           C  
ATOM   2060  C   SER B 765      30.603  72.598 109.684  1.00  0.00           C  
ATOM   2061  O   SER B 765      31.127  71.337 109.573  1.00  0.00           O  
ATOM   2062  CB  SER B 765      29.115  73.103 107.759  1.00  0.00           C  
ATOM   2063  OG  SER B 765      29.821  72.074 107.005  1.00  0.00           O  
ATOM   2064  N   SER B 766      31.372  73.560 110.103  1.00  0.00           N  
ATOM   2065  CA  SER B 766      32.755  73.358 110.515  1.00  0.00           C  
ATOM   2066  C   SER B 766      32.799  72.657 111.844  1.00  0.00           C  
ATOM   2067  O   SER B 766      33.903  71.911 112.160  1.00  0.00           O  
ATOM   2068  CB  SER B 766      33.504  74.693 110.567  1.00  0.00           C  
ATOM   2069  OG  SER B 766      33.079  75.489 111.722  1.00  0.00           O  
ATOM   2070  N   TYR B 767      31.831  72.744 112.709  1.00  0.00           N  
ATOM   2071  CA  TYR B 767      31.822  72.044 113.984  1.00  0.00           C  
ATOM   2072  C   TYR B 767      31.580  70.570 113.770  1.00  0.00           C  
ATOM   2073  O   TYR B 767      32.251  69.692 114.581  1.00  0.00           O  
ATOM   2074  CB  TYR B 767      30.743  72.663 114.906  1.00  0.00           C  
ATOM   2075  CG  TYR B 767      30.603  71.900 116.206  1.00  0.00           C  
ATOM   2076  CD1 TYR B 767      31.647  71.889 117.149  1.00  0.00           C  
ATOM   2077  CD2 TYR B 767      29.443  71.154 116.471  1.00  0.00           C  
ATOM   2078  CE1 TYR B 767      31.542  71.143 118.324  1.00  0.00           C  
ATOM   2079  CE2 TYR B 767      29.321  70.404 117.643  1.00  0.00           C  
ATOM   2080  CZ  TYR B 767      30.378  70.398 118.560  1.00  0.00           C  
ATOM   2081  OH  TYR B 767      30.262  69.637 119.706  1.00  0.00           O  
ATOM   2082  N   LEU B 768      30.770  70.090 112.870  1.00  0.00           N  
ATOM   2083  CA  LEU B 768      30.561  68.663 112.667  1.00  0.00           C  
ATOM   2084  C   LEU B 768      31.616  68.068 111.766  1.00  0.00           C  
ATOM   2085  O   LEU B 768      31.820  66.716 111.875  1.00  0.00           O  
ATOM   2086  CB  LEU B 768      29.165  68.342 112.087  1.00  0.00           C  
ATOM   2087  CG  LEU B 768      27.945  68.490 113.041  1.00  0.00           C  
ATOM   2088  CD1 LEU B 768      28.231  68.039 114.478  1.00  0.00           C  
ATOM   2089  CD2 LEU B 768      27.356  69.905 113.022  1.00  0.00           C  
ATOM   2090  N   THR B 769      32.325  68.728 110.899  1.00  0.00           N  
ATOM   2091  CA  THR B 769      33.359  68.123 110.071  1.00  0.00           C  
ATOM   2092  C   THR B 769      34.699  68.172 110.753  1.00  0.00           C  
ATOM   2093  O   THR B 769      35.771  67.631 110.087  1.00  0.00           O  
ATOM   2094  CB  THR B 769      33.444  68.786 108.675  1.00  0.00           C  
ATOM   2095  OG1 THR B 769      33.771  70.233 108.842  1.00  0.00           O  
ATOM   2096  CG2 THR B 769      32.173  68.670 107.853  1.00  0.00           C  
ATOM   2097  N   GLY B 770      34.900  68.702 111.924  1.00  0.00           N  
ATOM   2098  CA  GLY B 770      36.204  68.846 112.537  1.00  0.00           C  
ATOM   2099  C   GLY B 770      36.982  69.974 111.934  1.00  0.00           C  
ATOM   2100  O   GLY B 770      38.226  70.241 112.447  1.00  0.00           O  
ATOM   2101  N   ALA B 771      36.537  70.710 110.957  1.00  0.00           N  
ATOM   2102  CA  ALA B 771      37.253  71.821 110.344  1.00  0.00           C  
ATOM   2103  C   ALA B 771      37.523  72.929 111.328  1.00  0.00           C  
ATOM   2104  O   ALA B 771      38.467  73.862 110.992  1.00  0.00           O  
ATOM   2105  CB  ALA B 771      36.433  72.347 109.163  1.00  0.00           C  
ATOM   2106  N   TRP B 772      36.889  73.043 112.459  1.00  0.00           N  
ATOM   2107  CA  TRP B 772      37.125  74.046 113.470  1.00  0.00           C  
ATOM   2108  C   TRP B 772      37.274  73.371 114.806  1.00  0.00           C  
ATOM   2109  O   TRP B 772      36.259  72.559 115.241  1.00  0.00           O  
ATOM   2110  CB  TRP B 772      35.896  75.034 113.517  1.00  0.00           C  
ATOM   2111  CG  TRP B 772      35.885  75.861 114.707  1.00  0.00           C  
ATOM   2112  CD1 TRP B 772      37.000  76.725 115.178  1.00  0.00           C  
ATOM   2113  CD2 TRP B 772      34.849  76.027 115.662  1.00  0.00           C  
ATOM   2114  NE1 TRP B 772      36.636  77.318 116.260  1.00  0.00           N  
ATOM   2115  CE2 TRP B 772      35.327  76.950 116.630  1.00  0.00           C  
ATOM   2116  CE3 TRP B 772      33.565  75.470 115.791  1.00  0.00           C  
ATOM   2117  CZ2 TRP B 772      34.567  77.342 117.714  1.00  0.00           C  
ATOM   2118  CZ3 TRP B 772      32.788  75.857 116.895  1.00  0.00           C  
ATOM   2119  CH2 TRP B 772      33.272  76.771 117.827  1.00  0.00           C  
ATOM   2120  N   ASP B 773      38.316  73.539 115.564  1.00  0.00           N  
ATOM   2121  CA  ASP B 773      38.461  72.967 116.903  1.00  0.00           C  
ATOM   2122  C   ASP B 773      37.577  73.750 117.844  1.00  0.00           C  
ATOM   2123  O   ASP B 773      37.789  75.120 117.882  1.00  0.00           O  
ATOM   2124  CB  ASP B 773      39.941  73.059 117.314  1.00  0.00           C  
ATOM   2125  CG  ASP B 773      40.238  72.568 118.681  1.00  0.00           C  
ATOM   2126  OD1 ASP B 773      39.384  71.844 119.375  1.00  0.00           O  
ATOM   2127  OD2 ASP B 773      41.397  72.854 119.253  1.00  0.00           O  
ATOM   2128  N   PRO B 774      36.622  73.279 118.593  1.00  0.00           N  
ATOM   2129  CA  PRO B 774      35.800  74.139 119.449  1.00  0.00           C  
ATOM   2130  C   PRO B 774      36.587  74.732 120.585  1.00  0.00           C  
ATOM   2131  O   PRO B 774      35.966  75.704 121.329  1.00  0.00           O  
ATOM   2132  CB  PRO B 774      34.662  73.221 119.941  1.00  0.00           C  
ATOM   2133  CG  PRO B 774      35.242  71.811 119.839  1.00  0.00           C  
ATOM   2134  CD  PRO B 774      36.220  71.879 118.665  1.00  0.00           C  
ATOM   2135  N   LYS B 775      37.802  74.387 120.900  1.00  0.00           N  
ATOM   2136  CA  LYS B 775      38.590  75.001 121.959  1.00  0.00           C  
ATOM   2137  C   LYS B 775      39.227  76.287 121.497  1.00  0.00           C  
ATOM   2138  O   LYS B 775      39.910  77.021 122.435  1.00  0.00           O  
ATOM   2139  CB  LYS B 775      39.698  74.036 122.434  1.00  0.00           C  
ATOM   2140  CG  LYS B 775      39.160  72.739 123.045  1.00  0.00           C  
ATOM   2141  CD  LYS B 775      40.299  71.819 123.497  1.00  0.00           C  
ATOM   2142  CE  LYS B 775      39.794  70.530 124.146  1.00  0.00           C  
ATOM   2143  NZ  LYS B 775      40.908  69.707 124.591  1.00  0.00           N1+
ATOM   2144  N   THR B 776      39.189  76.707 120.268  1.00  0.00           N  
ATOM   2145  CA  THR B 776      39.829  77.908 119.758  1.00  0.00           C  
ATOM   2146  C   THR B 776      38.798  78.896 119.287  1.00  0.00           C  
ATOM   2147  O   THR B 776      37.509  78.465 119.113  1.00  0.00           O  
ATOM   2148  CB  THR B 776      40.796  77.563 118.591  1.00  0.00           C  
ATOM   2149  OG1 THR B 776      39.992  77.117 117.414  1.00  0.00           O  
ATOM   2150  CG2 THR B 776      41.807  76.480 118.928  1.00  0.00           C  
ATOM   2151  N   THR B 777      39.079  80.136 119.004  1.00  0.00           N  
ATOM   2152  CA  THR B 777      38.104  81.068 118.452  1.00  0.00           C  
ATOM   2153  C   THR B 777      37.813  80.724 117.013  1.00  0.00           C  
ATOM   2154  O   THR B 777      38.845  80.324 116.203  1.00  0.00           O  
ATOM   2155  CB  THR B 777      38.595  82.529 118.603  1.00  0.00           C  
ATOM   2156  OG1 THR B 777      37.552  83.409 118.010  1.00  0.00           O  
ATOM   2157  CG2 THR B 777      39.926  82.853 117.942  1.00  0.00           C  
ATOM   2158  N   HIS B 778      36.617  80.798 116.506  1.00  0.00           N  
ATOM   2159  CA  HIS B 778      36.299  80.500 115.113  1.00  0.00           C  
ATOM   2160  C   HIS B 778      37.059  81.435 114.210  1.00  0.00           C  
ATOM   2161  O   HIS B 778      37.322  82.701 114.673  1.00  0.00           O  
ATOM   2162  CB  HIS B 778      34.761  80.632 114.912  1.00  0.00           C  
ATOM   2163  CG  HIS B 778      34.184  79.760 113.835  1.00  0.00           C  
ATOM   2164  ND1 HIS B 778      34.427  79.898 112.496  1.00  0.00           N  
ATOM   2165  CD2 HIS B 778      33.278  78.717 113.952  1.00  0.00           C  
ATOM   2166  CE1 HIS B 778      33.709  78.987 111.824  1.00  0.00           C  
ATOM   2167  NE2 HIS B 778      32.970  78.222 112.680  1.00  0.00           N  
ATOM   2168  N   ALA B 779      37.467  81.114 113.017  1.00  0.00           N  
ATOM   2169  CA  ALA B 779      38.152  82.032 112.118  1.00  0.00           C  
ATOM   2170  C   ALA B 779      37.210  83.070 111.562  1.00  0.00           C  
ATOM   2171  O   ALA B 779      37.761  84.051 110.776  1.00  0.00           O  
ATOM   2172  CB  ALA B 779      38.848  81.257 110.998  1.00  0.00           C  
ATOM   2173  N   VAL B 780      35.931  83.098 111.797  1.00  0.00           N  
ATOM   2174  CA  VAL B 780      35.023  84.137 111.336  1.00  0.00           C  
ATOM   2175  C   VAL B 780      34.997  85.274 112.323  1.00  0.00           C  
ATOM   2176  O   VAL B 780      34.435  86.462 111.934  1.00  0.00           O  
ATOM   2177  CB  VAL B 780      33.610  83.536 111.061  1.00  0.00           C  
ATOM   2178  CG1 VAL B 780      32.837  83.261 112.355  1.00  0.00           C  
ATOM   2179  CG2 VAL B 780      32.811  84.434 110.112  1.00  0.00           C  
ATOM   2180  N   VAL B 781      35.519  85.187 113.513  1.00  0.00           N  
ATOM   2181  CA  VAL B 781      35.715  86.316 114.414  1.00  0.00           C  
ATOM   2182  C   VAL B 781      36.905  87.105 113.918  1.00  0.00           C  
ATOM   2183  O   VAL B 781      36.925  88.462 114.096  1.00  0.00           O  
ATOM   2184  CB  VAL B 781      35.916  85.799 115.869  1.00  0.00           C  
ATOM   2185  CG1 VAL B 781      36.165  86.954 116.844  1.00  0.00           C  
ATOM   2186  CG2 VAL B 781      34.714  84.960 116.319  1.00  0.00           C  
ATOM   2187  N   ARG B 782      37.893  86.536 113.289  1.00  0.00           N  
ATOM   2188  CA  ARG B 782      38.992  87.238 112.638  1.00  0.00           C  
ATOM   2189  C   ARG B 782      38.507  87.832 111.335  1.00  0.00           C  
ATOM   2190  O   ARG B 782      39.090  88.989 110.888  1.00  0.00           O  
ATOM   2191  CB  ARG B 782      40.150  86.240 112.415  1.00  0.00           C  
ATOM   2192  CG  ARG B 782      41.410  86.856 111.802  1.00  0.00           C  
ATOM   2193  CD  ARG B 782      42.176  87.773 112.778  1.00  0.00           C  
ATOM   2194  NE  ARG B 782      43.385  88.324 112.178  1.00  0.00           N  
ATOM   2195  CZ  ARG B 782      44.523  87.628 111.957  1.00  0.00           C  
ATOM   2196  NH1 ARG B 782      44.674  86.352 112.388  1.00  0.00           N  
ATOM   2197  NH2 ARG B 782      45.518  88.211 111.245  1.00  0.00           N  
ATOM   2198  N   PHE B 783      37.555  87.295 110.627  1.00  0.00           N  
ATOM   2199  CA  PHE B 783      36.993  87.879 109.417  1.00  0.00           C  
ATOM   2200  C   PHE B 783      36.018  88.979 109.766  1.00  0.00           C  
ATOM   2201  O   PHE B 783      35.553  89.765 108.743  1.00  0.00           O  
ATOM   2202  CB  PHE B 783      36.262  86.819 108.569  1.00  0.00           C  
ATOM   2203  CG  PHE B 783      37.093  85.673 108.026  1.00  0.00           C  
ATOM   2204  CD1 PHE B 783      38.472  85.534 108.242  1.00  0.00           C  
ATOM   2205  CD2 PHE B 783      36.434  84.684 107.272  1.00  0.00           C  
ATOM   2206  CE1 PHE B 783      39.166  84.431 107.734  1.00  0.00           C  
ATOM   2207  CE2 PHE B 783      37.127  83.587 106.760  1.00  0.00           C  
ATOM   2208  CZ  PHE B 783      38.499  83.453 106.995  1.00  0.00           C  
ATOM   2209  N   LYS B 784      35.589  89.196 110.974  1.00  0.00           N  
ATOM   2210  CA  LYS B 784      34.670  90.254 111.376  1.00  0.00           C  
ATOM   2211  C   LYS B 784      35.446  91.446 111.883  1.00  0.00           C  
ATOM   2212  O   LYS B 784      34.988  92.700 111.569  1.00  0.00           O  
ATOM   2213  CB  LYS B 784      33.719  89.710 112.470  1.00  0.00           C  
ATOM   2214  CG  LYS B 784      32.870  90.802 113.127  1.00  0.00           C  
ATOM   2215  CD  LYS B 784      31.865  90.255 114.151  1.00  0.00           C  
ATOM   2216  CE  LYS B 784      32.496  89.608 115.388  1.00  0.00           C  
ATOM   2217  NZ  LYS B 784      33.166  90.583 116.235  1.00  0.00           N1+
ATOM   2218  N   ASN B 785      36.518  91.337 112.613  1.00  0.00           N  
ATOM   2219  CA  ASN B 785      37.280  92.471 113.117  1.00  0.00           C  
ATOM   2220  C   ASN B 785      38.179  93.036 112.050  1.00  0.00           C  
ATOM   2221  O   ASN B 785      38.683  94.297 112.244  1.00  0.00           O  
ATOM   2222  CB  ASN B 785      38.099  92.056 114.355  1.00  0.00           C  
ATOM   2223  CG  ASN B 785      37.235  91.548 115.457  1.00  0.00           C  
ATOM   2224  OD1 ASN B 785      36.037  92.166 115.689  1.00  0.00           O  
ATOM   2225  ND2 ASN B 785      37.561  90.549 116.223  1.00  0.00           N  
ATOM   2226  N   ASP B 786      38.490  92.387 110.968  1.00  0.00           N  
ATOM   2227  CA  ASP B 786      39.283  92.907 109.867  1.00  0.00           C  
ATOM   2228  C   ASP B 786      38.384  93.254 108.710  1.00  0.00           C  
ATOM   2229  O   ASP B 786      38.966  93.568 107.508  1.00  0.00           O  
ATOM   2230  CB  ASP B 786      40.344  91.883 109.425  1.00  0.00           C  
ATOM   2231  CG  ASP B 786      41.297  91.485 110.489  1.00  0.00           C  
ATOM   2232  OD1 ASP B 786      41.256  91.987 111.705  1.00  0.00           O  
ATOM   2233  OD2 ASP B 786      42.231  90.582 110.231  1.00  0.00           O  
ATOM   2234  N   LYS B 787      37.086  93.250 108.793  1.00  0.00           N  
ATOM   2235  CA  LYS B 787      36.179  93.560 107.694  1.00  0.00           C  
ATOM   2236  C   LYS B 787      36.591  92.810 106.452  1.00  0.00           C  
ATOM   2237  O   LYS B 787      36.647  93.452 105.247  1.00  0.00           O  
ATOM   2238  CB  LYS B 787      36.037  95.084 107.486  1.00  0.00           C  
ATOM   2239  CG  LYS B 787      35.606  95.824 108.762  1.00  0.00           C  
ATOM   2240  CD  LYS B 787      34.269  95.339 109.339  1.00  0.00           C  
ATOM   2241  CE  LYS B 787      33.884  96.073 110.624  1.00  0.00           C  
ATOM   2242  NZ  LYS B 787      32.711  95.465 111.234  1.00  0.00           N1+
ATOM   2243  N   ALA B 788      36.843  91.532 106.497  1.00  0.00           N  
ATOM   2244  CA  ALA B 788      37.156  90.694 105.345  1.00  0.00           C  
ATOM   2245  C   ALA B 788      35.917  90.439 104.521  1.00  0.00           C  
ATOM   2246  O   ALA B 788      34.692  90.550 105.120  1.00  0.00           O  
ATOM   2247  CB  ALA B 788      37.748  89.365 105.826  1.00  0.00           C  
ATOM   2248  N   ASN B 789      35.966  90.091 103.269  1.00  0.00           N  
ATOM   2249  CA  ASN B 789      34.792  89.819 102.438  1.00  0.00           C  
ATOM   2250  C   ASN B 789      34.295  88.424 102.749  1.00  0.00           C  
ATOM   2251  O   ASN B 789      35.164  87.390 102.502  1.00  0.00           O  
ATOM   2252  CB  ASN B 789      35.222  89.982 100.970  1.00  0.00           C  
ATOM   2253  CG  ASN B 789      34.134  90.001  99.960  1.00  0.00           C  
ATOM   2254  OD1 ASN B 789      34.501  90.191  98.651  1.00  0.00           O  
ATOM   2255  ND2 ASN B 789      32.867  89.865 100.212  1.00  0.00           N  
ATOM   2256  N   TYR B 790      33.131  88.143 103.260  1.00  0.00           N  
ATOM   2257  CA  TYR B 790      32.694  86.787 103.555  1.00  0.00           C  
ATOM   2258  C   TYR B 790      31.194  86.669 103.605  1.00  0.00           C  
ATOM   2259  O   TYR B 790      30.421  87.797 103.553  1.00  0.00           O  
ATOM   2260  CB  TYR B 790      33.344  86.239 104.873  1.00  0.00           C  
ATOM   2261  CG  TYR B 790      32.748  86.809 106.143  1.00  0.00           C  
ATOM   2262  CD1 TYR B 790      33.180  88.045 106.654  1.00  0.00           C  
ATOM   2263  CD2 TYR B 790      31.746  86.106 106.835  1.00  0.00           C  
ATOM   2264  CE1 TYR B 790      32.614  88.582 107.813  1.00  0.00           C  
ATOM   2265  CE2 TYR B 790      31.178  86.624 108.000  1.00  0.00           C  
ATOM   2266  CZ  TYR B 790      31.609  87.868 108.477  1.00  0.00           C  
ATOM   2267  OH  TYR B 790      31.029  88.380 109.623  1.00  0.00           O  
ATOM   2268  N   SER B 791      30.617  85.504 103.705  1.00  0.00           N  
ATOM   2269  CA  SER B 791      29.188  85.241 103.762  1.00  0.00           C  
ATOM   2270  C   SER B 791      28.870  84.239 104.840  1.00  0.00           C  
ATOM   2271  O   SER B 791      29.886  83.483 105.359  1.00  0.00           O  
ATOM   2272  CB  SER B 791      28.679  84.696 102.405  1.00  0.00           C  
ATOM   2273  OG  SER B 791      29.462  83.520 101.998  1.00  0.00           O  
ATOM   2274  N   LEU B 792      27.652  84.034 105.251  1.00  0.00           N  
ATOM   2275  CA  LEU B 792      27.230  82.997 106.187  1.00  0.00           C  
ATOM   2276  C   LEU B 792      26.399  81.990 105.433  1.00  0.00           C  
ATOM   2277  O   LEU B 792      25.434  82.450 104.572  1.00  0.00           O  
ATOM   2278  CB  LEU B 792      26.431  83.614 107.373  1.00  0.00           C  
ATOM   2279  CG  LEU B 792      26.957  83.242 108.779  1.00  0.00           C  
ATOM   2280  CD1 LEU B 792      28.445  83.565 108.972  1.00  0.00           C  
ATOM   2281  CD2 LEU B 792      26.113  83.965 109.838  1.00  0.00           C  
ATOM   2282  N   ASN B 793      26.583  80.711 105.565  1.00  0.00           N  
ATOM   2283  CA  ASN B 793      25.951  79.674 104.770  1.00  0.00           C  
ATOM   2284  C   ASN B 793      25.615  78.490 105.633  1.00  0.00           C  
ATOM   2285  O   ASN B 793      26.333  78.324 106.790  1.00  0.00           O  
ATOM   2286  CB  ASN B 793      26.949  79.206 103.664  1.00  0.00           C  
ATOM   2287  CG  ASN B 793      27.550  80.344 102.910  1.00  0.00           C  
ATOM   2288  OD1 ASN B 793      28.891  80.576 103.045  1.00  0.00           O  
ATOM   2289  ND2 ASN B 793      26.877  81.132 102.125  1.00  0.00           N  
ATOM   2290  N   THR B 794      24.727  77.592 105.315  1.00  0.00           N  
ATOM   2291  CA  THR B 794      24.458  76.403 106.113  1.00  0.00           C  
ATOM   2292  C   THR B 794      25.208  75.207 105.587  1.00  0.00           C  
ATOM   2293  O   THR B 794      25.528  74.228 106.491  1.00  0.00           O  
ATOM   2294  CB  THR B 794      22.934  76.127 106.177  1.00  0.00           C  
ATOM   2295  OG1 THR B 794      22.682  75.248 107.349  1.00  0.00           O  
ATOM   2296  CG2 THR B 794      22.359  75.456 104.941  1.00  0.00           C  
ATOM   2297  N   ASP B 795      25.533  75.076 104.334  1.00  0.00           N  
ATOM   2298  CA  ASP B 795      26.318  74.015 103.705  1.00  0.00           C  
ATOM   2299  C   ASP B 795      25.527  72.745 103.484  1.00  0.00           C  
ATOM   2300  O   ASP B 795      25.515  72.222 102.219  1.00  0.00           O  
ATOM   2301  CB  ASP B 795      27.606  73.717 104.497  1.00  0.00           C  
ATOM   2302  CG  ASP B 795      28.685  73.124 103.678  1.00  0.00           C  
ATOM   2303  OD1 ASP B 795      28.694  73.195 102.363  1.00  0.00           O  
ATOM   2304  OD2 ASP B 795      29.708  72.526 104.265  1.00  0.00           O  
ATOM   2305  N   ASP B 796      24.897  72.094 104.419  1.00  0.00           N  
ATOM   2306  CA  ASP B 796      24.156  70.857 104.194  1.00  0.00           C  
ATOM   2307  C   ASP B 796      23.026  70.792 105.190  1.00  0.00           C  
ATOM   2308  O   ASP B 796      23.260  70.183 106.408  1.00  0.00           O  
ATOM   2309  CB  ASP B 796      25.077  69.605 104.318  1.00  0.00           C  
ATOM   2310  CG  ASP B 796      26.161  69.622 103.305  1.00  0.00           C  
ATOM   2311  OD1 ASP B 796      27.313  70.223 103.544  1.00  0.00           O  
ATOM   2312  OD2 ASP B 796      26.014  69.031 102.132  1.00  0.00           O  
ATOM   2313  N   PRO B 797      21.842  71.293 104.992  1.00  0.00           N  
ATOM   2314  CA  PRO B 797      20.770  71.223 105.988  1.00  0.00           C  
ATOM   2315  C   PRO B 797      20.465  69.809 106.401  1.00  0.00           C  
ATOM   2316  O   PRO B 797      19.981  69.589 107.662  1.00  0.00           O  
ATOM   2317  CB  PRO B 797      19.544  71.871 105.301  1.00  0.00           C  
ATOM   2318  CG  PRO B 797      20.098  72.636 104.098  1.00  0.00           C  
ATOM   2319  CD  PRO B 797      21.447  71.991 103.779  1.00  0.00           C  
ATOM   2320  N   LEU B 798      20.568  68.796 105.589  1.00  0.00           N  
ATOM   2321  CA  LEU B 798      20.166  67.430 105.909  1.00  0.00           C  
ATOM   2322  C   LEU B 798      21.196  66.731 106.765  1.00  0.00           C  
ATOM   2323  O   LEU B 798      20.744  66.008 107.842  1.00  0.00           O  
ATOM   2324  CB  LEU B 798      19.940  66.668 104.586  1.00  0.00           C  
ATOM   2325  CG  LEU B 798      19.636  65.166 104.763  1.00  0.00           C  
ATOM   2326  CD1 LEU B 798      18.304  64.922 105.485  1.00  0.00           C  
ATOM   2327  CD2 LEU B 798      19.665  64.460 103.401  1.00  0.00           C  
ATOM   2328  N   ILE B 799      22.476  66.746 106.528  1.00  0.00           N  
ATOM   2329  CA  ILE B 799      23.444  66.040 107.359  1.00  0.00           C  
ATOM   2330  C   ILE B 799      23.678  66.795 108.641  1.00  0.00           C  
ATOM   2331  O   ILE B 799      24.093  66.087 109.739  1.00  0.00           O  
ATOM   2332  CB  ILE B 799      24.788  65.807 106.602  1.00  0.00           C  
ATOM   2333  CG1 ILE B 799      24.650  64.791 105.443  1.00  0.00           C  
ATOM   2334  CG2 ILE B 799      25.872  65.320 107.569  1.00  0.00           C  
ATOM   2335  CD1 ILE B 799      23.970  65.338 104.197  1.00  0.00           C  
ATOM   2336  N   PHE B 800      23.516  68.079 108.760  1.00  0.00           N  
ATOM   2337  CA  PHE B 800      23.745  68.826 109.985  1.00  0.00           C  
ATOM   2338  C   PHE B 800      22.448  69.115 110.689  1.00  0.00           C  
ATOM   2339  O   PHE B 800      22.474  69.989 111.743  1.00  0.00           O  
ATOM   2340  CB  PHE B 800      24.549  70.112 109.684  1.00  0.00           C  
ATOM   2341  CG  PHE B 800      25.835  69.841 108.933  1.00  0.00           C  
ATOM   2342  CD1 PHE B 800      26.739  68.853 109.358  1.00  0.00           C  
ATOM   2343  CD2 PHE B 800      26.148  70.588 107.786  1.00  0.00           C  
ATOM   2344  CE1 PHE B 800      27.923  68.622 108.656  1.00  0.00           C  
ATOM   2345  CE2 PHE B 800      27.327  70.348 107.077  1.00  0.00           C  
ATOM   2346  CZ  PHE B 800      28.221  69.367 107.513  1.00  0.00           C  
ATOM   2347  N   LYS B 801      21.318  68.550 110.372  1.00  0.00           N  
ATOM   2348  CA  LYS B 801      20.042  68.767 111.056  1.00  0.00           C  
ATOM   2349  C   LYS B 801      19.888  70.233 111.373  1.00  0.00           C  
ATOM   2350  O   LYS B 801      19.797  70.642 112.678  1.00  0.00           O  
ATOM   2351  CB  LYS B 801      19.908  67.881 112.313  1.00  0.00           C  
ATOM   2352  CG  LYS B 801      20.062  66.389 112.004  1.00  0.00           C  
ATOM   2353  CD  LYS B 801      19.592  65.483 113.148  1.00  0.00           C  
ATOM   2354  CE  LYS B 801      20.396  65.639 114.440  1.00  0.00           C  
ATOM   2355  NZ  LYS B 801      19.943  64.678 115.435  1.00  0.00           N1+
ATOM   2356  N   SER B 802      19.847  71.127 110.428  1.00  0.00           N  
ATOM   2357  CA  SER B 802      19.880  72.561 110.644  1.00  0.00           C  
ATOM   2358  C   SER B 802      19.116  73.302 109.588  1.00  0.00           C  
ATOM   2359  O   SER B 802      18.826  72.685 108.404  1.00  0.00           O  
ATOM   2360  CB  SER B 802      21.354  73.041 110.639  1.00  0.00           C  
ATOM   2361  OG  SER B 802      22.000  72.667 109.382  1.00  0.00           O  
ATOM   2362  N   THR B 803      18.787  74.550 109.761  1.00  0.00           N  
ATOM   2363  CA  THR B 803      18.247  75.451 108.756  1.00  0.00           C  
ATOM   2364  C   THR B 803      19.249  76.552 108.533  1.00  0.00           C  
ATOM   2365  O   THR B 803      20.443  76.465 109.207  1.00  0.00           O  
ATOM   2366  CB  THR B 803      16.876  76.022 109.202  1.00  0.00           C  
ATOM   2367  OG1 THR B 803      17.078  76.815 110.449  1.00  0.00           O  
ATOM   2368  CG2 THR B 803      15.833  74.952 109.473  1.00  0.00           C  
ATOM   2369  N   LEU B 804      19.063  77.597 107.777  1.00  0.00           N  
ATOM   2370  CA  LEU B 804      20.028  78.691 107.738  1.00  0.00           C  
ATOM   2371  C   LEU B 804      19.979  79.444 109.044  1.00  0.00           C  
ATOM   2372  O   LEU B 804      21.079  80.175 109.409  1.00  0.00           O  
ATOM   2373  CB  LEU B 804      19.778  79.588 106.510  1.00  0.00           C  
ATOM   2374  CG  LEU B 804      20.851  80.679 106.283  1.00  0.00           C  
ATOM   2375  CD1 LEU B 804      22.266  80.102 106.141  1.00  0.00           C  
ATOM   2376  CD2 LEU B 804      20.494  81.507 105.042  1.00  0.00           C  
ATOM   2377  N   ASP B 805      18.964  79.403 109.860  1.00  0.00           N  
ATOM   2378  CA  ASP B 805      18.942  80.060 111.157  1.00  0.00           C  
ATOM   2379  C   ASP B 805      19.843  79.371 112.146  1.00  0.00           C  
ATOM   2380  O   ASP B 805      20.114  80.048 113.306  1.00  0.00           O  
ATOM   2381  CB  ASP B 805      17.501  80.125 111.709  1.00  0.00           C  
ATOM   2382  CG  ASP B 805      17.416  80.963 112.933  1.00  0.00           C  
ATOM   2383  OD1 ASP B 805      17.905  82.193 112.950  1.00  0.00           O  
ATOM   2384  OD2 ASP B 805      16.833  80.527 114.032  1.00  0.00           O  
ATOM   2385  N   THR B 806      20.372  78.193 111.985  1.00  0.00           N  
ATOM   2386  CA  THR B 806      21.309  77.599 112.931  1.00  0.00           C  
ATOM   2387  C   THR B 806      22.665  78.236 112.780  1.00  0.00           C  
ATOM   2388  O   THR B 806      23.528  78.208 113.843  1.00  0.00           O  
ATOM   2389  CB  THR B 806      21.396  76.078 112.689  1.00  0.00           C  
ATOM   2390  OG1 THR B 806      20.012  75.531 112.717  1.00  0.00           O  
ATOM   2391  CG2 THR B 806      22.234  75.332 113.713  1.00  0.00           C  
ATOM   2392  N   ASP B 807      23.045  78.797 111.670  1.00  0.00           N  
ATOM   2393  CA  ASP B 807      24.323  79.454 111.458  1.00  0.00           C  
ATOM   2394  C   ASP B 807      24.243  80.904 111.864  1.00  0.00           C  
ATOM   2395  O   ASP B 807      25.415  81.559 112.135  1.00  0.00           O  
ATOM   2396  CB  ASP B 807      24.733  79.334 109.966  1.00  0.00           C  
ATOM   2397  CG  ASP B 807      24.762  77.909 109.546  1.00  0.00           C  
ATOM   2398  OD1 ASP B 807      23.641  77.244 109.324  1.00  0.00           O  
ATOM   2399  OD2 ASP B 807      25.896  77.255 109.392  1.00  0.00           O  
ATOM   2400  N   TYR B 808      23.113  81.540 111.965  1.00  0.00           N  
ATOM   2401  CA  TYR B 808      22.955  82.904 112.443  1.00  0.00           C  
ATOM   2402  C   TYR B 808      22.743  82.908 113.938  1.00  0.00           C  
ATOM   2403  O   TYR B 808      23.064  84.053 114.619  1.00  0.00           O  
ATOM   2404  CB  TYR B 808      21.779  83.609 111.711  1.00  0.00           C  
ATOM   2405  CG  TYR B 808      22.143  84.077 110.315  1.00  0.00           C  
ATOM   2406  CD1 TYR B 808      22.404  83.157 109.284  1.00  0.00           C  
ATOM   2407  CD2 TYR B 808      22.228  85.450 110.028  1.00  0.00           C  
ATOM   2408  CE1 TYR B 808      22.742  83.591 108.002  1.00  0.00           C  
ATOM   2409  CE2 TYR B 808      22.567  85.903 108.751  1.00  0.00           C  
ATOM   2410  CZ  TYR B 808      22.826  84.966 107.745  1.00  0.00           C  
ATOM   2411  OH  TYR B 808      23.174  85.407 106.484  1.00  0.00           O  
ATOM   2412  N   GLN B 809      22.295  81.882 114.603  1.00  0.00           N  
ATOM   2413  CA  GLN B 809      22.199  81.804 116.057  1.00  0.00           C  
ATOM   2414  C   GLN B 809      23.517  81.346 116.631  1.00  0.00           C  
ATOM   2415  O   GLN B 809      23.825  81.702 117.916  1.00  0.00           O  
ATOM   2416  CB  GLN B 809      21.090  80.811 116.472  1.00  0.00           C  
ATOM   2417  CG  GLN B 809      19.682  81.228 116.023  1.00  0.00           C  
ATOM   2418  CD  GLN B 809      18.955  82.082 117.001  1.00  0.00           C  
ATOM   2419  OE1 GLN B 809      19.638  83.042 117.690  1.00  0.00           O  
ATOM   2420  NE2 GLN B 809      17.676  81.967 117.217  1.00  0.00           N  
ATOM   2421  N   MET B 810      24.360  80.612 115.964  1.00  0.00           N  
ATOM   2422  CA  MET B 810      25.671  80.201 116.452  1.00  0.00           C  
ATOM   2423  C   MET B 810      26.623  81.370 116.391  1.00  0.00           C  
ATOM   2424  O   MET B 810      27.625  81.449 117.323  1.00  0.00           O  
ATOM   2425  CB  MET B 810      26.176  79.030 115.582  1.00  0.00           C  
ATOM   2426  CG  MET B 810      27.558  78.539 115.989  1.00  0.00           C  
ATOM   2427  SD  MET B 810      28.165  77.300 114.748  1.00  0.00           S  
ATOM   2428  CE  MET B 810      29.768  76.800 115.488  1.00  0.00           C  
ATOM   2429  N   THR B 811      26.531  82.295 115.481  1.00  0.00           N  
ATOM   2430  CA  THR B 811      27.394  83.458 115.390  1.00  0.00           C  
ATOM   2431  C   THR B 811      26.830  84.627 116.151  1.00  0.00           C  
ATOM   2432  O   THR B 811      27.639  85.729 116.253  1.00  0.00           O  
ATOM   2433  CB  THR B 811      27.663  83.847 113.919  1.00  0.00           C  
ATOM   2434  OG1 THR B 811      26.361  84.159 113.260  1.00  0.00           O  
ATOM   2435  CG2 THR B 811      28.370  82.768 113.121  1.00  0.00           C  
ATOM   2436  N   LYS B 812      25.655  84.647 116.708  1.00  0.00           N  
ATOM   2437  CA  LYS B 812      25.122  85.740 117.521  1.00  0.00           C  
ATOM   2438  C   LYS B 812      25.274  85.365 118.981  1.00  0.00           C  
ATOM   2439  O   LYS B 812      26.134  86.091 119.762  1.00  0.00           O  
ATOM   2440  CB  LYS B 812      23.644  85.995 117.159  1.00  0.00           C  
ATOM   2441  CG  LYS B 812      23.016  87.107 118.006  1.00  0.00           C  
ATOM   2442  CD  LYS B 812      21.500  87.197 117.805  1.00  0.00           C  
ATOM   2443  CE  LYS B 812      20.848  88.254 118.696  1.00  0.00           C  
ATOM   2444  NZ  LYS B 812      19.402  88.243 118.534  1.00  0.00           N1+
ATOM   2445  N   LYS B 813      24.643  84.358 119.510  1.00  0.00           N  
ATOM   2446  CA  LYS B 813      24.785  83.905 120.892  1.00  0.00           C  
ATOM   2447  C   LYS B 813      26.250  83.790 121.238  1.00  0.00           C  
ATOM   2448  O   LYS B 813      26.706  84.352 122.399  1.00  0.00           O  
ATOM   2449  CB  LYS B 813      24.061  82.552 121.027  1.00  0.00           C  
ATOM   2450  CG  LYS B 813      23.991  82.023 122.461  1.00  0.00           C  
ATOM   2451  CD  LYS B 813      23.423  80.598 122.532  1.00  0.00           C  
ATOM   2452  CE  LYS B 813      21.984  80.487 122.022  1.00  0.00           C  
ATOM   2453  NZ  LYS B 813      21.519  79.110 122.076  1.00  0.00           N1+
ATOM   2454  N   ASP B 814      27.083  83.167 120.456  1.00  0.00           N  
ATOM   2455  CA  ASP B 814      28.528  83.103 120.619  1.00  0.00           C  
ATOM   2456  C   ASP B 814      29.158  83.990 119.574  1.00  0.00           C  
ATOM   2457  O   ASP B 814      28.402  84.276 118.470  1.00  0.00           O  
ATOM   2458  CB  ASP B 814      29.016  81.640 120.444  1.00  0.00           C  
ATOM   2459  CG  ASP B 814      28.157  80.680 121.185  1.00  0.00           C  
ATOM   2460  OD1 ASP B 814      27.762  80.920 122.421  1.00  0.00           O  
ATOM   2461  OD2 ASP B 814      27.751  79.558 120.621  1.00  0.00           O  
ATOM   2462  N   MET B 815      30.363  84.478 119.654  1.00  0.00           N  
ATOM   2463  CA  MET B 815      31.039  85.283 118.641  1.00  0.00           C  
ATOM   2464  C   MET B 815      30.538  86.703 118.581  1.00  0.00           C  
ATOM   2465  O   MET B 815      31.288  87.586 117.841  1.00  0.00           O  
ATOM   2466  CB  MET B 815      31.013  84.637 117.227  1.00  0.00           C  
ATOM   2467  CG  MET B 815      31.468  83.184 117.261  1.00  0.00           C  
ATOM   2468  SD  MET B 815      31.380  82.428 115.566  1.00  0.00           S  
ATOM   2469  CE  MET B 815      31.103  80.661 115.980  1.00  0.00           C  
ATOM   2470  N   GLY B 816      29.481  87.161 119.187  1.00  0.00           N  
ATOM   2471  CA  GLY B 816      29.130  88.569 119.254  1.00  0.00           C  
ATOM   2472  C   GLY B 816      28.780  89.213 117.946  1.00  0.00           C  
ATOM   2473  O   GLY B 816      29.191  90.512 117.766  1.00  0.00           O  
ATOM   2474  N   PHE B 817      28.068  88.662 117.005  1.00  0.00           N  
ATOM   2475  CA  PHE B 817      27.632  89.372 115.805  1.00  0.00           C  
ATOM   2476  C   PHE B 817      26.434  90.237 116.128  1.00  0.00           C  
ATOM   2477  O   PHE B 817      25.718  89.969 117.266  1.00  0.00           O  
ATOM   2478  CB  PHE B 817      27.273  88.402 114.655  1.00  0.00           C  
ATOM   2479  CG  PHE B 817      28.446  87.766 113.936  1.00  0.00           C  
ATOM   2480  CD1 PHE B 817      29.626  87.388 114.597  1.00  0.00           C  
ATOM   2481  CD2 PHE B 817      28.336  87.501 112.560  1.00  0.00           C  
ATOM   2482  CE1 PHE B 817      30.664  86.764 113.901  1.00  0.00           C  
ATOM   2483  CE2 PHE B 817      29.370  86.871 111.866  1.00  0.00           C  
ATOM   2484  CZ  PHE B 817      30.540  86.501 112.535  1.00  0.00           C  
ATOM   2485  N   THR B 818      26.055  91.215 115.358  1.00  0.00           N  
ATOM   2486  CA  THR B 818      24.931  92.102 115.606  1.00  0.00           C  
ATOM   2487  C   THR B 818      24.068  92.212 114.382  1.00  0.00           C  
ATOM   2488  O   THR B 818      24.500  91.633 113.218  1.00  0.00           O  
ATOM   2489  CB  THR B 818      25.435  93.516 116.022  1.00  0.00           C  
ATOM   2490  OG1 THR B 818      26.257  94.067 114.908  1.00  0.00           O  
ATOM   2491  CG2 THR B 818      26.268  93.524 117.291  1.00  0.00           C  
ATOM   2492  N   GLU B 819      22.943  92.871 114.358  1.00  0.00           N  
ATOM   2493  CA  GLU B 819      22.176  93.101 113.137  1.00  0.00           C  
ATOM   2494  C   GLU B 819      23.003  93.908 112.165  1.00  0.00           C  
ATOM   2495  O   GLU B 819      22.837  93.690 110.822  1.00  0.00           O  
ATOM   2496  CB  GLU B 819      20.858  93.823 113.481  1.00  0.00           C  
ATOM   2497  CG  GLU B 819      19.981  94.063 112.254  1.00  0.00           C  
ATOM   2498  CD  GLU B 819      18.744  94.832 112.538  1.00  0.00           C  
ATOM   2499  OE1 GLU B 819      18.415  95.208 113.756  1.00  0.00           O  
ATOM   2500  OE2 GLU B 819      17.929  95.170 111.551  1.00  0.00           O  
ATOM   2501  N   GLU B 820      23.861  94.809 112.548  1.00  0.00           N  
ATOM   2502  CA  GLU B 820      24.690  95.595 111.640  1.00  0.00           C  
ATOM   2503  C   GLU B 820      25.671  94.704 110.920  1.00  0.00           C  
ATOM   2504  O   GLU B 820      25.947  94.973 109.604  1.00  0.00           O  
ATOM   2505  CB  GLU B 820      25.424  96.686 112.445  1.00  0.00           C  
ATOM   2506  CG  GLU B 820      26.271  97.602 111.564  1.00  0.00           C  
ATOM   2507  CD  GLU B 820      27.029  98.623 112.330  1.00  0.00           C  
ATOM   2508  OE1 GLU B 820      27.072  98.620 113.647  1.00  0.00           O  
ATOM   2509  OE2 GLU B 820      27.704  99.570 111.699  1.00  0.00           O  
ATOM   2510  N   GLU B 821      26.282  93.709 111.495  1.00  0.00           N  
ATOM   2511  CA  GLU B 821      27.219  92.829 110.810  1.00  0.00           C  
ATOM   2512  C   GLU B 821      26.479  91.840 109.948  1.00  0.00           C  
ATOM   2513  O   GLU B 821      27.161  91.308 108.886  1.00  0.00           O  
ATOM   2514  CB  GLU B 821      28.139  92.143 111.845  1.00  0.00           C  
ATOM   2515  CG  GLU B 821      29.226  91.253 111.240  1.00  0.00           C  
ATOM   2516  CD  GLU B 821      30.292  91.966 110.489  1.00  0.00           C  
ATOM   2517  OE1 GLU B 821      30.285  93.269 110.303  1.00  0.00           O  
ATOM   2518  OE2 GLU B 821      31.314  91.289 109.983  1.00  0.00           O  
ATOM   2519  N   PHE B 822      25.238  91.487 110.130  1.00  0.00           N  
ATOM   2520  CA  PHE B 822      24.503  90.610 109.227  1.00  0.00           C  
ATOM   2521  C   PHE B 822      24.056  91.364 107.998  1.00  0.00           C  
ATOM   2522  O   PHE B 822      23.767  90.630 106.876  1.00  0.00           O  
ATOM   2523  CB  PHE B 822      23.268  89.995 109.920  1.00  0.00           C  
ATOM   2524  CG  PHE B 822      23.556  89.046 111.064  1.00  0.00           C  
ATOM   2525  CD1 PHE B 822      24.533  88.041 110.973  1.00  0.00           C  
ATOM   2526  CD2 PHE B 822      22.766  89.110 112.225  1.00  0.00           C  
ATOM   2527  CE1 PHE B 822      24.712  87.126 112.013  1.00  0.00           C  
ATOM   2528  CE2 PHE B 822      22.946  88.196 113.266  1.00  0.00           C  
ATOM   2529  CZ  PHE B 822      23.919  87.199 113.162  1.00  0.00           C  
ATOM   2530  N   LYS B 823      23.913  92.657 107.955  1.00  0.00           N  
ATOM   2531  CA  LYS B 823      23.565  93.405 106.751  1.00  0.00           C  
ATOM   2532  C   LYS B 823      24.803  93.614 105.916  1.00  0.00           C  
ATOM   2533  O   LYS B 823      24.707  93.500 104.558  1.00  0.00           O  
ATOM   2534  CB  LYS B 823      22.969  94.782 107.101  1.00  0.00           C  
ATOM   2535  CG  LYS B 823      21.582  94.717 107.742  1.00  0.00           C  
ATOM   2536  CD  LYS B 823      21.054  96.126 108.026  1.00  0.00           C  
ATOM   2537  CE  LYS B 823      19.660  96.135 108.649  1.00  0.00           C  
ATOM   2538  NZ  LYS B 823      19.253  97.497 108.958  1.00  0.00           N1+
ATOM   2539  N   ARG B 824      25.954  93.920 106.441  1.00  0.00           N  
ATOM   2540  CA  ARG B 824      27.194  94.045 105.689  1.00  0.00           C  
ATOM   2541  C   ARG B 824      27.605  92.692 105.155  1.00  0.00           C  
ATOM   2542  O   ARG B 824      28.462  92.629 104.091  1.00  0.00           O  
ATOM   2543  CB  ARG B 824      28.270  94.640 106.624  1.00  0.00           C  
ATOM   2544  CG  ARG B 824      29.625  94.826 105.947  1.00  0.00           C  
ATOM   2545  CD  ARG B 824      30.731  95.279 106.926  1.00  0.00           C  
ATOM   2546  NE  ARG B 824      32.053  94.957 106.399  1.00  0.00           N  
ATOM   2547  CZ  ARG B 824      32.561  93.699 106.391  1.00  0.00           C  
ATOM   2548  NH1 ARG B 824      32.037  92.707 107.160  1.00  0.00           N  
ATOM   2549  NH2 ARG B 824      33.621  93.429 105.601  1.00  0.00           N  
ATOM   2550  N   LEU B 825      27.174  91.587 105.688  1.00  0.00           N  
ATOM   2551  CA  LEU B 825      27.530  90.226 105.302  1.00  0.00           C  
ATOM   2552  C   LEU B 825      26.660  89.747 104.168  1.00  0.00           C  
ATOM   2553  O   LEU B 825      27.221  88.891 103.251  1.00  0.00           O  
ATOM   2554  CB  LEU B 825      27.417  89.385 106.598  1.00  0.00           C  
ATOM   2555  CG  LEU B 825      27.398  87.848 106.504  1.00  0.00           C  
ATOM   2556  CD1 LEU B 825      27.654  87.287 107.911  1.00  0.00           C  
ATOM   2557  CD2 LEU B 825      26.057  87.326 105.970  1.00  0.00           C  
ATOM   2558  N   ASN B 826      25.424  90.120 104.006  1.00  0.00           N  
ATOM   2559  CA  ASN B 826      24.581  89.723 102.887  1.00  0.00           C  
ATOM   2560  C   ASN B 826      24.726  90.698 101.749  1.00  0.00           C  
ATOM   2561  O   ASN B 826      24.436  90.256 100.484  1.00  0.00           O  
ATOM   2562  CB  ASN B 826      23.110  89.614 103.340  1.00  0.00           C  
ATOM   2563  CG  ASN B 826      22.855  88.430 104.209  1.00  0.00           C  
ATOM   2564  OD1 ASN B 826      22.148  88.605 105.365  1.00  0.00           O  
ATOM   2565  ND2 ASN B 826      23.245  87.225 103.913  1.00  0.00           N  
ATOM   2566  N   ILE B 827      25.137  91.922 101.911  1.00  0.00           N  
ATOM   2567  CA  ILE B 827      25.487  92.830 100.826  1.00  0.00           C  
ATOM   2568  C   ILE B 827      26.845  92.434 100.299  1.00  0.00           C  
ATOM   2569  O   ILE B 827      27.127  92.663  98.980  1.00  0.00           O  
ATOM   2570  CB  ILE B 827      25.446  94.299 101.342  1.00  0.00           C  
ATOM   2571  CG1 ILE B 827      23.988  94.693 101.683  1.00  0.00           C  
ATOM   2572  CG2 ILE B 827      26.071  95.271 100.337  1.00  0.00           C  
ATOM   2573  CD1 ILE B 827      23.883  95.949 102.538  1.00  0.00           C  
ATOM   2574  N   ASN B 828      27.739  91.848 101.042  1.00  0.00           N  
ATOM   2575  CA  ASN B 828      29.012  91.328 100.565  1.00  0.00           C  
ATOM   2576  C   ASN B 828      28.815  90.008  99.863  1.00  0.00           C  
ATOM   2577  O   ASN B 828      29.785  89.607  98.979  1.00  0.00           O  
ATOM   2578  CB  ASN B 828      29.994  91.175 101.742  1.00  0.00           C  
ATOM   2579  CG  ASN B 828      30.639  92.456 102.150  1.00  0.00           C  
ATOM   2580  OD1 ASN B 828      30.050  93.641 101.813  1.00  0.00           O  
ATOM   2581  ND2 ASN B 828      31.748  92.500 102.831  1.00  0.00           N  
ATOM   2582  N   ALA B 829      27.778  89.247 100.048  1.00  0.00           N  
ATOM   2583  CA  ALA B 829      27.495  88.036  99.289  1.00  0.00           C  
ATOM   2584  C   ALA B 829      26.786  88.394  98.006  1.00  0.00           C  
ATOM   2585  O   ALA B 829      26.780  87.473  96.992  1.00  0.00           O  
ATOM   2586  CB  ALA B 829      26.669  87.063 100.134  1.00  0.00           C  
ATOM   2587  N   ALA B 830      26.195  89.538  97.823  1.00  0.00           N  
ATOM   2588  CA  ALA B 830      25.579  89.970  96.577  1.00  0.00           C  
ATOM   2589  C   ALA B 830      26.598  90.677  95.716  1.00  0.00           C  
ATOM   2590  O   ALA B 830      26.440  90.615  94.356  1.00  0.00           O  
ATOM   2591  CB  ALA B 830      24.377  90.872  96.874  1.00  0.00           C  
ATOM   2592  N   LYS B 831      27.618  91.332  96.192  1.00  0.00           N  
ATOM   2593  CA  LYS B 831      28.667  91.918  95.366  1.00  0.00           C  
ATOM   2594  C   LYS B 831      29.619  90.843  94.905  1.00  0.00           C  
ATOM   2595  O   LYS B 831      30.379  91.094  93.792  1.00  0.00           O  
ATOM   2596  CB  LYS B 831      29.441  93.003  96.143  1.00  0.00           C  
ATOM   2597  CG  LYS B 831      28.587  94.238  96.450  1.00  0.00           C  
ATOM   2598  CD  LYS B 831      29.337  95.318  97.241  1.00  0.00           C  
ATOM   2599  CE  LYS B 831      29.796  94.852  98.625  1.00  0.00           C  
ATOM   2600  NZ  LYS B 831      30.339  95.959  99.398  1.00  0.00           N1+
ATOM   2601  N   SER B 832      29.754  89.708  95.526  1.00  0.00           N  
ATOM   2602  CA  SER B 832      30.607  88.614  95.098  1.00  0.00           C  
ATOM   2603  C   SER B 832      29.807  87.568  94.372  1.00  0.00           C  
ATOM   2604  O   SER B 832      30.491  86.501  93.848  1.00  0.00           O  
ATOM   2605  CB  SER B 832      31.330  87.993  96.302  1.00  0.00           C  
ATOM   2606  OG  SER B 832      32.138  89.012  96.972  1.00  0.00           O  
ATOM   2607  N   SER B 833      28.516  87.621  94.214  1.00  0.00           N  
ATOM   2608  CA  SER B 833      27.747  86.611  93.501  1.00  0.00           C  
ATOM   2609  C   SER B 833      28.254  86.442  92.092  1.00  0.00           C  
ATOM   2610  O   SER B 833      28.966  87.464  91.519  1.00  0.00           O  
ATOM   2611  CB  SER B 833      26.249  86.950  93.519  1.00  0.00           C  
ATOM   2612  OG  SER B 833      25.974  88.192  92.789  1.00  0.00           O  
ATOM   2613  N   PHE B 834      28.027  85.365  91.396  1.00  0.00           N  
ATOM   2614  CA  PHE B 834      28.428  85.156  90.010  1.00  0.00           C  
ATOM   2615  C   PHE B 834      27.282  85.530  89.098  1.00  0.00           C  
ATOM   2616  O   PHE B 834      27.014  84.773  87.991  1.00  0.00           O  
ATOM   2617  CB  PHE B 834      28.887  83.704  89.802  1.00  0.00           C  
ATOM   2618  CG  PHE B 834      30.096  83.313  90.622  1.00  0.00           C  
ATOM   2619  CD1 PHE B 834      31.217  84.152  90.729  1.00  0.00           C  
ATOM   2620  CD2 PHE B 834      30.131  82.062  91.260  1.00  0.00           C  
ATOM   2621  CE1 PHE B 834      32.345  83.745  91.444  1.00  0.00           C  
ATOM   2622  CE2 PHE B 834      31.264  81.649  91.965  1.00  0.00           C  
ATOM   2623  CZ  PHE B 834      32.376  82.489  92.056  1.00  0.00           C  
ATOM   2624  N   LEU B 835      26.544  86.570  89.350  1.00  0.00           N  
ATOM   2625  CA  LEU B 835      25.358  86.976  88.605  1.00  0.00           C  
ATOM   2626  C   LEU B 835      25.747  87.997  87.567  1.00  0.00           C  
ATOM   2627  O   LEU B 835      26.734  88.904  87.927  1.00  0.00           O  
ATOM   2628  CB  LEU B 835      24.337  87.537  89.640  1.00  0.00           C  
ATOM   2629  CG  LEU B 835      22.847  87.217  89.387  1.00  0.00           C  
ATOM   2630  CD1 LEU B 835      22.594  85.727  89.120  1.00  0.00           C  
ATOM   2631  CD2 LEU B 835      22.028  87.688  90.599  1.00  0.00           C  
ATOM   2632  N   PRO B 836      25.262  88.100  86.363  1.00  0.00           N  
ATOM   2633  CA  PRO B 836      25.709  89.132  85.419  1.00  0.00           C  
ATOM   2634  C   PRO B 836      25.584  90.494  86.031  1.00  0.00           C  
ATOM   2635  O   PRO B 836      24.648  90.664  87.020  1.00  0.00           O  
ATOM   2636  CB  PRO B 836      24.799  88.951  84.183  1.00  0.00           C  
ATOM   2637  CG  PRO B 836      24.273  87.521  84.297  1.00  0.00           C  
ATOM   2638  CD  PRO B 836      24.227  87.246  85.800  1.00  0.00           C  
ATOM   2639  N   GLU B 837      26.281  91.534  85.673  1.00  0.00           N  
ATOM   2640  CA  GLU B 837      26.136  92.825  86.334  1.00  0.00           C  
ATOM   2641  C   GLU B 837      24.710  93.308  86.317  1.00  0.00           C  
ATOM   2642  O   GLU B 837      24.280  93.964  87.440  1.00  0.00           O  
ATOM   2643  CB  GLU B 837      27.074  93.883  85.711  1.00  0.00           C  
ATOM   2644  CG  GLU B 837      28.519  93.731  86.190  1.00  0.00           C  
ATOM   2645  CD  GLU B 837      28.687  93.981  87.647  1.00  0.00           C  
ATOM   2646  OE1 GLU B 837      27.823  94.705  88.334  1.00  0.00           O  
ATOM   2647  OE2 GLU B 837      29.726  93.493  88.301  1.00  0.00           O  
ATOM   2648  N   GLU B 838      23.876  93.185  85.325  1.00  0.00           N  
ATOM   2649  CA  GLU B 838      22.528  93.751  85.349  1.00  0.00           C  
ATOM   2650  C   GLU B 838      21.691  93.079  86.411  1.00  0.00           C  
ATOM   2651  O   GLU B 838      20.823  93.838  87.148  1.00  0.00           O  
ATOM   2652  CB  GLU B 838      21.802  93.611  83.990  1.00  0.00           C  
ATOM   2653  CG  GLU B 838      22.687  93.864  82.766  1.00  0.00           C  
ATOM   2654  CD  GLU B 838      23.481  92.674  82.360  1.00  0.00           C  
ATOM   2655  OE1 GLU B 838      23.015  91.448  82.522  1.00  0.00           O  
ATOM   2656  OE2 GLU B 838      24.669  92.803  81.800  1.00  0.00           O  
ATOM   2657  N   GLU B 839      21.737  91.794  86.613  1.00  0.00           N  
ATOM   2658  CA  GLU B 839      20.962  91.079  87.616  1.00  0.00           C  
ATOM   2659  C   GLU B 839      21.580  91.242  88.983  1.00  0.00           C  
ATOM   2660  O   GLU B 839      20.841  90.869  90.075  1.00  0.00           O  
ATOM   2661  CB  GLU B 839      20.860  89.593  87.228  1.00  0.00           C  
ATOM   2662  CG  GLU B 839      20.091  89.378  85.911  1.00  0.00           C  
ATOM   2663  CD  GLU B 839      19.950  87.922  85.650  1.00  0.00           C  
ATOM   2664  OE1 GLU B 839      19.044  87.208  86.293  1.00  0.00           O  
ATOM   2665  OE2 GLU B 839      20.746  87.289  84.812  1.00  0.00           O  
ATOM   2666  N   LYS B 840      22.772  91.732  89.155  1.00  0.00           N  
ATOM   2667  CA  LYS B 840      23.405  92.041  90.429  1.00  0.00           C  
ATOM   2668  C   LYS B 840      23.005  93.433  90.855  1.00  0.00           C  
ATOM   2669  O   LYS B 840      23.086  93.754  92.185  1.00  0.00           O  
ATOM   2670  CB  LYS B 840      24.934  91.877  90.266  1.00  0.00           C  
ATOM   2671  CG  LYS B 840      25.715  92.015  91.574  1.00  0.00           C  
ATOM   2672  CD  LYS B 840      27.237  91.995  91.376  1.00  0.00           C  
ATOM   2673  CE  LYS B 840      27.774  90.667  90.837  1.00  0.00           C  
ATOM   2674  NZ  LYS B 840      29.219  90.718  90.672  1.00  0.00           N1+
ATOM   2675  N   LYS B 841      22.554  94.328  90.022  1.00  0.00           N  
ATOM   2676  CA  LYS B 841      21.972  95.603  90.425  1.00  0.00           C  
ATOM   2677  C   LYS B 841      20.571  95.359  90.931  1.00  0.00           C  
ATOM   2678  O   LYS B 841      20.047  96.226  91.848  1.00  0.00           O  
ATOM   2679  CB  LYS B 841      21.898  96.600  89.244  1.00  0.00           C  
ATOM   2680  CG  LYS B 841      23.215  96.841  88.500  1.00  0.00           C  
ATOM   2681  CD  LYS B 841      24.280  97.613  89.287  1.00  0.00           C  
ATOM   2682  CE  LYS B 841      25.635  97.641  88.568  1.00  0.00           C  
ATOM   2683  NZ  LYS B 841      25.536  98.195  87.225  1.00  0.00           N1+
ATOM   2684  N   GLU B 842      19.839  94.370  90.505  1.00  0.00           N  
ATOM   2685  CA  GLU B 842      18.510  94.043  91.009  1.00  0.00           C  
ATOM   2686  C   GLU B 842      18.642  93.343  92.340  1.00  0.00           C  
ATOM   2687  O   GLU B 842      17.667  93.524  93.283  1.00  0.00           O  
ATOM   2688  CB  GLU B 842      17.771  93.137  90.002  1.00  0.00           C  
ATOM   2689  CG  GLU B 842      17.592  93.795  88.635  1.00  0.00           C  
ATOM   2690  CD  GLU B 842      17.109  92.863  87.585  1.00  0.00           C  
ATOM   2691  OE1 GLU B 842      16.914  91.581  87.819  1.00  0.00           O  
ATOM   2692  OE2 GLU B 842      16.884  93.300  86.356  1.00  0.00           O  
ATOM   2693  N   LEU B 843      19.654  92.574  92.618  1.00  0.00           N  
ATOM   2694  CA  LEU B 843      19.869  91.926  93.909  1.00  0.00           C  
ATOM   2695  C   LEU B 843      20.198  92.989  94.932  1.00  0.00           C  
ATOM   2696  O   LEU B 843      19.620  92.926  96.169  1.00  0.00           O  
ATOM   2697  CB  LEU B 843      21.020  90.896  93.776  1.00  0.00           C  
ATOM   2698  CG  LEU B 843      20.884  89.634  94.658  1.00  0.00           C  
ATOM   2699  CD1 LEU B 843      22.134  88.759  94.486  1.00  0.00           C  
ATOM   2700  CD2 LEU B 843      20.645  89.947  96.140  1.00  0.00           C  
ATOM   2701  N   LEU B 844      21.015  93.970  94.671  1.00  0.00           N  
ATOM   2702  CA  LEU B 844      21.378  95.019  95.616  1.00  0.00           C  
ATOM   2703  C   LEU B 844      20.279  96.041  95.753  1.00  0.00           C  
ATOM   2704  O   LEU B 844      20.248  96.773  96.913  1.00  0.00           O  
ATOM   2705  CB  LEU B 844      22.710  95.671  95.188  1.00  0.00           C  
ATOM   2706  CG  LEU B 844      23.923  94.724  95.362  1.00  0.00           C  
ATOM   2707  CD1 LEU B 844      25.109  95.194  94.510  1.00  0.00           C  
ATOM   2708  CD2 LEU B 844      24.330  94.601  96.837  1.00  0.00           C  
ATOM   2709  N   GLU B 845      19.352  96.252  94.864  1.00  0.00           N  
ATOM   2710  CA  GLU B 845      18.193  97.106  95.094  1.00  0.00           C  
ATOM   2711  C   GLU B 845      17.161  96.358  95.901  1.00  0.00           C  
ATOM   2712  O   GLU B 845      16.136  97.084  96.447  1.00  0.00           O  
ATOM   2713  CB  GLU B 845      17.568  97.588  93.768  1.00  0.00           C  
ATOM   2714  CG  GLU B 845      18.414  98.642  93.049  1.00  0.00           C  
ATOM   2715  CD  GLU B 845      17.822  99.049  91.748  1.00  0.00           C  
ATOM   2716  OE1 GLU B 845      16.515  99.080  91.568  1.00  0.00           O  
ATOM   2717  OE2 GLU B 845      18.587  99.401  90.732  1.00  0.00           O  
ATOM   2718  N   ARG B 846      17.196  95.072  96.085  1.00  0.00           N  
ATOM   2719  CA  ARG B 846      16.253  94.307  96.888  1.00  0.00           C  
ATOM   2720  C   ARG B 846      16.784  94.146  98.291  1.00  0.00           C  
ATOM   2721  O   ARG B 846      15.883  93.931  99.303  1.00  0.00           O  
ATOM   2722  CB  ARG B 846      16.013  92.936  96.210  1.00  0.00           C  
ATOM   2723  CG  ARG B 846      14.783  92.197  96.741  1.00  0.00           C  
ATOM   2724  CD  ARG B 846      14.743  90.739  96.228  1.00  0.00           C  
ATOM   2725  NE  ARG B 846      13.402  90.169  96.159  1.00  0.00           N  
ATOM   2726  CZ  ARG B 846      12.619  89.860  97.216  1.00  0.00           C  
ATOM   2727  NH1 ARG B 846      12.960  90.201  98.479  1.00  0.00           N  
ATOM   2728  NH2 ARG B 846      11.419  89.262  96.990  1.00  0.00           N  
ATOM   2729  N   LEU B 847      18.052  94.202  98.583  1.00  0.00           N  
ATOM   2730  CA  LEU B 847      18.586  94.136  99.940  1.00  0.00           C  
ATOM   2731  C   LEU B 847      18.525  95.509 100.566  1.00  0.00           C  
ATOM   2732  O   LEU B 847      17.954  95.629 101.804  1.00  0.00           O  
ATOM   2733  CB  LEU B 847      20.044  93.637  99.953  1.00  0.00           C  
ATOM   2734  CG  LEU B 847      20.258  92.203  99.420  1.00  0.00           C  
ATOM   2735  CD1 LEU B 847      21.757  91.871  99.457  1.00  0.00           C  
ATOM   2736  CD2 LEU B 847      19.449  91.155 100.195  1.00  0.00           C  
ATOM   2737  N   TYR B 848      18.989  96.582  99.994  1.00  0.00           N  
ATOM   2738  CA  TYR B 848      18.896  97.903 100.606  1.00  0.00           C  
ATOM   2739  C   TYR B 848      17.451  98.296 100.784  1.00  0.00           C  
ATOM   2740  O   TYR B 848      17.112  98.967 101.929  1.00  0.00           O  
ATOM   2741  CB  TYR B 848      19.643  98.966  99.754  1.00  0.00           C  
ATOM   2742  CG  TYR B 848      21.136  99.001 100.017  1.00  0.00           C  
ATOM   2743  CD1 TYR B 848      22.010  98.089  99.401  1.00  0.00           C  
ATOM   2744  CD2 TYR B 848      21.673  99.960 100.894  1.00  0.00           C  
ATOM   2745  CE1 TYR B 848      23.384  98.130  99.647  1.00  0.00           C  
ATOM   2746  CE2 TYR B 848      23.044 100.015 101.153  1.00  0.00           C  
ATOM   2747  CZ  TYR B 848      23.893  99.096 100.526  1.00  0.00           C  
ATOM   2748  OH  TYR B 848      25.247  99.151 100.790  1.00  0.00           O  
ATOM   2749  N   ARG B 849      16.515  98.042  99.916  1.00  0.00           N  
ATOM   2750  CA  ARG B 849      15.117  98.435 100.090  1.00  0.00           C  
ATOM   2751  C   ARG B 849      14.516  97.744 101.290  1.00  0.00           C  
ATOM   2752  O   ARG B 849      13.715  98.472 102.130  1.00  0.00           O  
ATOM   2753  CB  ARG B 849      14.332  98.062  98.817  1.00  0.00           C  
ATOM   2754  CG  ARG B 849      12.881  98.558  98.815  1.00  0.00           C  
ATOM   2755  CD  ARG B 849      12.005  97.791  97.805  1.00  0.00           C  
ATOM   2756  NE  ARG B 849      12.631  97.706  96.491  1.00  0.00           N  
ATOM   2757  CZ  ARG B 849      12.894  96.574  95.801  1.00  0.00           C  
ATOM   2758  NH1 ARG B 849      12.558  95.346  96.257  1.00  0.00           N  
ATOM   2759  NH2 ARG B 849      13.572  96.672  94.626  1.00  0.00           N  
ATOM   2760  N   GLU B 850      14.694  96.477 101.529  1.00  0.00           N  
ATOM   2761  CA  GLU B 850      14.086  95.743 102.628  1.00  0.00           C  
ATOM   2762  C   GLU B 850      14.969  95.750 103.849  1.00  0.00           C  
ATOM   2763  O   GLU B 850      14.587  94.981 104.920  1.00  0.00           O  
ATOM   2764  CB  GLU B 850      13.707  94.320 102.173  1.00  0.00           C  
ATOM   2765  CG  GLU B 850      12.746  94.340 100.982  1.00  0.00           C  
ATOM   2766  CD  GLU B 850      12.270  93.000 100.558  1.00  0.00           C  
ATOM   2767  OE1 GLU B 850      12.363  91.941 101.335  1.00  0.00           O  
ATOM   2768  OE2 GLU B 850      11.716  92.837  99.367  1.00  0.00           O  
ATOM   2769  N   TYR B 851      16.033  96.492 103.947  1.00  0.00           N  
ATOM   2770  CA  TYR B 851      16.819  96.709 105.151  1.00  0.00           C  
ATOM   2771  C   TYR B 851      16.501  98.065 105.730  1.00  0.00           C  
ATOM   2772  O   TYR B 851      17.186  98.448 106.856  1.00  0.00           O  
ATOM   2773  CB  TYR B 851      18.333  96.595 104.870  1.00  0.00           C  
ATOM   2774  CG  TYR B 851      18.870  95.198 104.606  1.00  0.00           C  
ATOM   2775  CD1 TYR B 851      18.087  94.035 104.690  1.00  0.00           C  
ATOM   2776  CD2 TYR B 851      20.232  95.065 104.269  1.00  0.00           C  
ATOM   2777  CE1 TYR B 851      18.640  92.776 104.439  1.00  0.00           C  
ATOM   2778  CE2 TYR B 851      20.800  93.817 104.018  1.00  0.00           C  
ATOM   2779  CZ  TYR B 851      19.994  92.674 104.102  1.00  0.00           C  
ATOM   2780  OH  TYR B 851      20.556  91.439 103.842  1.00  0.00           O  
ATOM   2781  N   GLN B 852      15.612  98.879 105.239  1.00  0.00           N  
ATOM   2782  CA  GLN B 852      15.272 100.176 105.824  1.00  0.00           C  
ATOM   2783  C   GLN B 852      14.337  99.982 107.029  1.00  0.00           C  
ATOM   2784  CB  GLN B 852      14.627 101.088 104.762  1.00  0.00           C  
ATOM   2785  CG  GLN B 852      15.540 101.384 103.565  1.00  0.00           C  
ATOM   2786  CD  GLN B 852      16.827 102.027 103.954  1.00  0.00           C  
ATOM   2787  OE1 GLN B 852      16.793 103.076 104.832  1.00  0.00           O  
ATOM   2788  NE2 GLN B 852      17.987 101.658 103.494  1.00  0.00           N  
TER    2789      GLN B 852 
HETATM 2790 ZN    ZN B 853      30.583  72.803 100.149  1.00  0.00          ZN2+
TER    2791       ZN B 853 
HETATM 2792  N7  DCF B 853      29.384  68.970 101.355  1.00  0.00           N  
HETATM 2793  C8  DCF B 853      29.175  68.182 100.214  1.00  0.00           C  
HETATM 2794  N9  DCF B 853      30.364  67.704  99.737  1.00  0.00           N  
HETATM 2795  C5  DCF B 853      30.653  68.977 101.605  1.00  0.00           C  
HETATM 2796  C4  DCF B 853      31.323  68.210 100.544  1.00  0.00           C  
HETATM 2797  N3  DCF B 853      32.654  68.091 100.455  1.00  0.00           N  
HETATM 2798  C2  DCF B 853      33.359  68.770 101.447  1.00  0.00           C  
HETATM 2799  N1  DCF B 853      32.867  69.404 102.513  1.00  0.00           N  
HETATM 2800  C6  DCF B 853      31.477  69.466 102.701  1.00  0.00           C  
HETATM 2801  O   DCF B 853      31.333  72.110 101.999  1.00  0.00           O  
HETATM 2802  C2S DCF B 853      29.667  65.523  98.724  1.00  0.00           C  
HETATM 2803  C3S DCF B 853      28.673  65.669  97.559  1.00  0.00           C  
HETATM 2804  O3S DCF B 853      28.281  64.367  97.004  1.00  0.00           O  
HETATM 2805  O5S DCF B 853      27.606  68.085  96.025  1.00  0.00           O  
HETATM 2806  C5S DCF B 853      28.611  67.196  95.438  1.00  0.00           C  
HETATM 2807  C4S DCF B 853      29.407  66.464  96.495  1.00  0.00           C  
HETATM 2808  O4S DCF B 853      30.176  67.480  97.324  1.00  0.00           O  
HETATM 2809  C1S DCF B 853      30.559  66.757  98.683  1.00  0.00           C  
HETATM 2810  O8  DCF B 853      28.007  67.945  99.720  1.00  0.00           O  
HETATM 2811  N6  DCF B 853      30.985  69.851 103.842  1.00  0.00           N  
TER    2812      DCF B 853 
CONECT   97 2790
CONECT  114 2790
CONECT 1654 2790
CONECT 2790   97  114 1654 2801
CONECT 2792 2795 2793
CONECT 2793 2792 2810 2794
CONECT 2794 2793 2796 2809
CONECT 2795 2792 2800 2796
CONECT 2796 2794 2795 2797
CONECT 2797 2796 2798
CONECT 2798 2797 2799
CONECT 2799 2798 2800
CONECT 2800 2795 2799 2811
CONECT 2801 2790
CONECT 2802 2803 2809
CONECT 2803 2802 2807 2804
CONECT 2804 2803
CONECT 2805 2806
CONECT 2806 2805 2807
CONECT 2807 2803 2806 2808
CONECT 2808 2807 2809
CONECT 2809 2794 2802 2808
CONECT 2810 2793
CONECT 2811 2800
END
